# Supplementary material for: Tig1 regulates proximo-distal identity during salamander limb regeneration
Source: Nat Commun. 2022 Mar 3;13:1141. doi: 10.1038/s41467-022-28755-1 (PMC8894484; doi:10.1038/s41467-022-28755-1)
Supplement: Supplementary file 6 — Supplementary data 3 [file 41467_2022_28755_MOESM6_ESM.csv]

	id	p_val	avg_log2FC	pct.1	pct.2	p_val_adj	gene
1	AMEX60DD000050	0.317478315128153	0.127263998520458	0.349	0.321	1	BRI3BP
2	AMEX60DD000072	0.0171225600639799	-0.110065078747999	0.394	0.597	1	RAN
3	AMEX60DD000126	7.31293724304661e-05	-0.189546715857554	0.303	0.582	1	YPEL2
4	AMEX60DD000133	0.95428783697034	0.113264817566726	0.413	0.478	1	UFD1
5	AMEX60DD000136	0.0701662423391932	0.174080155336435	0.358	0.284	1	ASZ78_015360-CLDN5
6	AMEX60DD000141	0.00106047229749174	0.232081402254929	0.257	0.104	1	SEPTIN5
7	AMEX60DD000171	0.460089274551683	0.108024914715522	0.523	0.59	1	PGAM5
8	AMEX60DD000236	0.0906461328549922	0.18321823575252	0.725	0.679	1	SDF2L1
9	AMEX60DD000243	0.131426288279517	0.152252160238383	0.266	0.216	1	YDJC
10	AMEX60DD000244	4.25991462099774e-05	-0.261353370293615	0.991	1	0.802354918864925	PARPI_0011654
11	AMEX60DD000247	0.00420824413936944	0.198819191000395	0.422	0.269	1	HIC2
12	AMEX60DD000253	0.0209630581709853	-0.121389903062547	0.248	0.41	1	SNAP29
13	AMEX60DD000337	0.0163746356070122	-0.205959439515559	0.642	0.799	1	SMARCB1
14	AMEX60DD000400	4.76524307070537e-06	-0.365792858766825	0.936	0.963	0.0897533532367357	DDT
15	AMEX60DD000412	0.0238618053771695	0.156844935014545	0.385	0.269	1	CRKL
16	AMEX60DD000431	4.39556071023658e-07	0.487561206147405	0.248	0.03	0.00827903859773059	LLAP_20936-GGT5
17	AMEX60DD000439	0.149479457069755	-0.104850780307976	1	0.993	1	SNRPD3
18	AMEX60DD000464	0.0631374787774038	0.284249002955097	0.789	0.821	1	YWHAH
19	AMEX60DD000475	0.03325442766021	-0.107948172265998	0.202	0.351	1	EIF4ENIF1
20	AMEX60DD000476	0.000127748932231491	-0.261273968695434	0.872	0.918	1	DRG1
21	AMEX60DD000490	0.396154584898035	0.111140204566918	0.569	0.597	1	UNC119B
22	AMEX60DD000492	2.17246691512647e-05	0.507136628368428	0.798	0.649	0.409184143464071	MLEC
23	AMEX60DD000498	1.3539258916439e-05	-0.364450018791888	0.44	0.739	0.255011941691129	POP5
24	AMEX60DD000501	0.0905003811673717	-0.119382215722429	1	1	1	LOC110406354
25	AMEX60DD000505	0.0511741359152379	-0.132096673617625	0.661	0.776	1	GATC
26	AMEX60DD000507	0.000216967547327056	-0.251331088824619	0.982	0.993	1	COX6A1
27	AMEX60DD000585	0.112165720620926	0.160271921235374	0.514	0.493	1	CDK2AP1
28	AMEX60DD000596	0.00465929089707514	0.189551209052716	0.239	0.112	1	ABCB9
29	AMEX60DD000605	2.15062435927689e-08	-0.336331305060585	1	1	0.000405070098069802	CIRBP
30	AMEX60DD000610	0.469636809382012	0.105296633459032	0.789	0.776	1	RSRC2
31	AMEX60DD000646	0.329988664897979	0.113713171202249	0.275	0.246	1	RNF34
32	AMEX60DD000658	9.62814887696926e-07	0.51235585685056	0.908	0.806	0.0181346184097716	ATP2A2
33	AMEX60DD000661	0.0311304982587991	-0.139116992558855	0.651	0.761	1	LOC104926370-UBE2G1
34	AMEX60DD000689	0.31840870284745	0.266855873389131	0.679	0.709	1	ALDH2
35	AMEX60DD000711	0.000457565041695317	0.214272585723004	0.303	0.134	1	RPH3A
36	AMEX60DD000732	0.402625984646721	0.319209281094945	0.642	0.709	1	TMEM119
37	AMEX60DD000735	0.00014151677014043	-0.304342509740565	0.78	0.91	1	ISCU
38	AMEX60DD000850	0.607362002090938	0.134485713111373	0.248	0.261	1	SRRD
39	AMEX60DD000968	0.00490990507878547	-0.19741893678311	0.596	0.806	1	ZMAT5
40	AMEX60DD000976	0.05117542752712	-0.12410002790283	0.128	0.224	1	NF2
41	AMEX60DD001004	0.44169384319456	0.112908988803315	0.45	0.448	1	EMID1
42	AMEX60DD001031	0.0029123209466339	-0.12673033143851	0.266	0.5	1	PLBD2
43	AMEX60DD001032	0.894411905196139	0.116589420672247	0.22	0.231	1	DR999_PMT12787
44	AMEX60DD001056	0.00548528292881329	-0.197229742816241	0.156	0.321	1	TBX3
45	AMEX60DD001128	0.0164349514142948	-0.112612468122684	0.294	0.485	1	SUDS3
46	AMEX60DD001158	4.81075485806243e-07	0.813306947515858	0.688	0.455	0.00906105677516058	XBP1
47	AMEX60DD001162	0.388397715636808	0.108119558145717	0.156	0.127	1	TCN2
48	AMEX60DD001181	0.000980444467223001	-0.189702021944352	0.394	0.642	1	LOC115100799-DGCR6
49	AMEX60DD001211	0.0173081913265839	-0.145000882353117	0.312	0.507	1	CIAO1
50	AMEX60DD001212	0.0549762587746548	0.226387357474882	0.45	0.425	1	TMEM127
51	AMEX60DD001213	0.386554010738873	0.12942138264577	0.294	0.269	1	SNRNP200
52	AMEX60DD001246	1.37370032257459e-05	-0.274017985851387	0.954	0.985	0.258736455756924	LOC114447202-COX5B
53	AMEX60DD001269	0.0273674651463711	-0.130143497258657	0.257	0.403	1	TMEM150A
54	AMEX60DD001276	0.39829878618311	0.165898698272503	0.147	0.119	1	LOC115469247-PSAP
55	AMEX60DD001301	0.543713438961078	0.20760934326166	0.587	0.642	1	SLC20A1
56	AMEX60DD001326	0.50381568729471	0.157949417078244	0.661	0.672	1	PARPI_0010863-PGAM1
57	AMEX60DD001331	2.02806803379402e-12	-0.401520723750545	1	1	3.81986614165103e-08	LOC111571239
58	AMEX60DD001343	0.256137617425901	0.137083572409924	0.202	0.164	1	TMED4
59	AMEX60DD001355	0.0153243509287815	0.223807557695009	0.523	0.425	1	YKT6
60	AMEX60DD001362	0.16118799947434	0.203307590520502	0.936	0.963	1	AEBP1
61	AMEX60DD001389	0.0222858172448132	-0.136361110102769	1	1	1	SNRPG
62	AMEX60DD001390	0.000360009965637576	-0.248591873887104	0.33	0.582	1	FAM136A
63	AMEX60DD001403	0.00474378985839546	0.260749565591029	0.477	0.351	1	GFPT1
64	AMEX60DD001404	4.98813121691795e-06	-0.295081005185258	0.083	0.328	0.0939514514706496	ANTXR1
65	AMEX60DD001417	0.117664818525845	-0.123739153606985	0.138	0.216	1	CDS2
66	AMEX60DD001418	0.7362074525238	-0.119938437056259	0.872	0.925	1	PCNA
67	AMEX60DD001422	0.00970515636571819	-0.128576996710724	0.349	0.56	1	PRNP
68	AMEX60DD001495	0.00875741184197683	-0.206072454064021	0.908	0.993	1	AP2M1
69	AMEX60DD001499	0.000220911338459307	0.383913512574454	0.541	0.373	1	ABCF3
70	AMEX60DD001517	0.00257677670860007	-0.184116855343052	0.853	0.918	1	PSMD2
71	AMEX60DD001520	0.0311438965237433	0.25738360710419	0.716	0.687	1	EIF4G1
72	AMEX60DD001531	0.00274637257590045	-0.27752330836871	0.725	0.843	1	POLR2H
73	AMEX60DD001564	1.44536928735791e-06	-0.253151084960584	1	1	0.0272235305273863	LOC112547415-EIF5A
74	AMEX60DD001603	0.0126240067677683	-0.115170213883757	0.147	0.291	1	TBL1XR1
75	AMEX60DD001624	0.210011213593817	0.11874382128771	0.33	0.284	1	GNB4
76	AMEX60DD001657	4.02792596174903e-07	0.459300049412969	0.936	0.858	0.0075865985489543	LAMP3
77	AMEX60DD001663	6.22609879384172e-05	0.544615377066234	0.615	0.485	1	B3GNT5
78	AMEX60DD001667	0.0212033082454204	0.213090938122802	0.321	0.209	1	EIF4A2
79	AMEX60DD001690	0.00128252574309225	-0.28912618615346	0.789	0.866	1	NCBP2
80	AMEX60DD001703	0.935501184445893	0.138231618235207	0.431	0.485	1	PPP1R2
81	AMEX60DD001730	0.101995248619133	0.11334585305698	0.266	0.194	1	LOC115099438-LRRC15
82	AMEX60DD001740	0.326169978255043	0.21241835294116	0.679	0.687	1	SEC62
83	AMEX60DD001761	0.0910833197589934	0.21346546167567	0.798	0.813	1	GOLIM4
84	AMEX60DD001802	0.081526534081419	-0.191599619972849	0.569	0.709	1	NMD3
85	AMEX60DD001810	0.000245600572610406	0.417357129606447	0.872	0.761	1	SMC4
86	AMEX60DD001816	0.322083873799842	0.107658443895828	0.165	0.127	1	SCHIP1
87	AMEX60DD001823	3.53498535531747e-05	0.744000620410319	0.486	0.276	0.665814491674045	TIG1
88	AMEX60DD001838	6.16934664384115e-07	1.6933497332856	0.716	0.5	0.0116199644036748	PTX3
89	AMEX60DD001857	0.0265843817852407	0.188800455789974	1	1	1	SSR3
90	AMEX60DD001895	0.00578707821017118	0.194418137215529	0.303	0.172	1	MBNL1
91	AMEX60DD001901	0.0806904542977138	0.207439626799846	0.266	0.194	1	AADAC
92	AMEX60DD001909	8.10391909929514e-15	0.926343415619894	0.752	0.276	1.52637316235224e-10	IGSF10
93	AMEX60DD001925	0.106023010804591	0.158779455491997	0.578	0.552	1	EIF2A
94	AMEX60DD001927	0.0661245287098944	0.306446100485345	0.495	0.47	1	SERP1
95	AMEX60DD001932	0.0358791896219763	0.19873806920494	1	0.985	1	PFN2
96	AMEX60DD001940	0.337596141800445	0.244715031484183	0.349	0.351	1	WWTR1
97	AMEX60DD001955	0.0276683828703497	0.355051299150221	0.523	0.478	1	LOC108799018-VWA5A
98	AMEX60DD001957	0.20045511680464	-0.118287203389024	0.248	0.328	1	GYG1
99	AMEX60DD002004	0.0204964546629552	0.202744378756319	0.44	0.351	1	EOD39_7673-CAB39
100	AMEX60DD002008	0.401460975835297	0.122809075999899	0.128	0.104	1	PID1
101	AMEX60DD002021	0.163594954278338	0.118112695569376	0.248	0.187	1	RASA2
102	AMEX60DD002028	0.000271933131254477	-0.314371959625313	0.596	0.866	1	TFDP2
103	AMEX60DD002048	0.000515815936041952	0.187757338971921	0.229	0.075	1	PCOLCE2
104	AMEX60DD002056	0.00013223724147543	0.3472536921119	0.294	0.112	1	CHST2
105	AMEX60DD002065	0.0843710888861882	0.245031263601162	0.523	0.515	1	DIPK2A
106	AMEX60DD002096	0.000159005947958948	0.347936356318768	0.358	0.172	1	PLOD2
107	AMEX60DD002113	0.00789800566922724	0.164361879183658	0.138	0.045	1	LOC109974404
108	AMEX60DD002127	0.0421109700423512	0.213964236937941	0.569	0.522	1	ATP6V1H
109	AMEX60DD002138	6.93661594260733e-10	-0.709385667960105	0.413	0.813	1.30651161279009e-05	EPHA4
110	AMEX60DD002158	0.771332517795495	0.12014448178109	0.275	0.291	1	IRS1
111	AMEX60DD002177	0.163137026908021	0.157669036118778	0.596	0.56	1	CUL3
112	AMEX60DD002182	0.00939827419717557	-0.109087446712084	0.101	0.239	1	LOC115478721-PRSS16
113	AMEX60DD002252	0.0300504488324213	-0.126640740318013	0.376	0.537	1	RNF168
114	AMEX60DD002298	0.245704126238144	0.840868706303109	0.119	0.082	1	TF-A
115	AMEX60DD002385	0.00354665690781344	-0.190466176647587	0.394	0.634	1	NCK1
116	AMEX60DD002422	3.1913798578815e-06	-0.302568031423004	0.229	0.552	0.060109639623198	EOD39_7363-EPHA4
117	AMEX60DD002465	8.19970759898335e-07	-0.368768623233549	0.339	0.687	0.0154441492626851	ZNF703
118	AMEX60DD002513	0.000213511706670912	-0.14331251372757	0.046	0.209	1	TTI2
119	AMEX60DD002514	0.142905300837129	-0.107684928258773	0.44	0.552	1	MAK16
120	AMEX60DD002569	0.104924116280995	-0.101484259565888	0.706	0.873	1	LSM1
121	AMEX60DD002577	0.0151366079971338	0.138527312950405	0.294	0.172	1	PLPP5
122	AMEX60DD002586	0.0289731636726056	0.293105429510623	0.651	0.634	1	FGFR1
123	AMEX60DD002596	0.64318470196843	0.130189429028982	0.229	0.284	1	ADAM9
124	AMEX60DD002599	0.125927537643085	-0.110202212064584	0.514	0.694	1	TM2D2
125	AMEX60DD002636	0.139961843487884	0.132535287650856	0.229	0.164	1	ATG16L1
126	AMEX60DD002658	3.05132791604454e-08	-0.46533861041953	0.789	0.925	0.000574717612986989	OTOS
127	AMEX60DD002668	0.467786932646901	0.104195036346775	0.257	0.239	1	LOC115657929-HES6
128	AMEX60DD002674	0.165830999473094	0.128262369621632	0.477	0.448	1	UGGT1
129	AMEX60DD002680	0.493977066039412	0.142895276513508	0.872	0.903	1	SRSF7
130	AMEX60DD002705	0.00234006272413003	-0.118158559640615	0.046	0.172	1	DUI87_21504-KLHL24
131	AMEX60DD002712	0.0288273951029826	-0.143449014933929	0.284	0.433	1	PXYLP1
132	AMEX60DD002732	0.00956732548795709	-0.112218990799212	0.156	0.306	1	SAP130
133	AMEX60DD002752	0.00211357758529303	-0.27706777522208	0.422	0.634	1	RBP1
134	AMEX60DD002756	0.726750902241773	0.105500701766291	0.284	0.284	1	LOC115077627-CASR
135	AMEX60DD002763	0.182959648213077	0.109147482339435	0.229	0.172	1	SLC39A14
136	AMEX60DD002776	0.00528986367036973	0.312242142382037	0.606	0.522	1	BMP1
137	AMEX60DD002799	0.000121738211377855	-0.118528146650377	0	0.127	1	FGF17
138	AMEX60DD002837	0.116087227338272	0.182318894582015	0.477	0.418	1	ATP6V1B2
139	AMEX60DD002838	0.102695561338771	0.164985715430249	0.321	0.254	1	PPP3CC
140	AMEX60DD002857	7.59497642689673e-06	-0.178894557952372	0.083	0.343	0.1430513810006	LOC112109005-PPP1R3C
141	AMEX60DD002881	0.0507740691582878	0.141301171699611	0.266	0.172	1	PLAT
142	AMEX60DD002915	0.015419048322546	0.109033032042769	0.22	0.104	1	HK2
143	AMEX60DD002920	0.393832838169565	0.106313416821516	0.248	0.209	1	TET3
144	AMEX60DD002922	0.12474938446181	-0.110733617355564	0.771	0.903	1	DR999_PMT17896-BOLA3
145	AMEX60DD002923	0.00487034703472106	-0.185395829531761	0.404	0.59	1	MTHFD2
146	AMEX60DD002950	2.7772951374488e-05	0.684304430594691	0.807	0.679	0.523103539138482	SFRP1
147	AMEX60DD002959	0.202665679691392	0.178517708871724	0.45	0.433	1	R3HCC1
148	AMEX60DD002963	0.0180529199506975	0.113315105704763	0.101	0.03	1	LOC102352317
149	AMEX60DD002964	0.0885958632441087	0.100083760127112	0.11	0.052	1	LOC114092512
150	AMEX60DD002969	0.0464330553557966	-0.169595156489161	0.367	0.239	1	STC1
151	AMEX60DD002999	0.0028290188981239	0.147756652323366	0.101	0.015	1	EBF2
152	AMEX60DD003005	0.245236322564255	0.153613603111606	0.615	0.649	1	PPP2R2A
153	AMEX60DD003006	0.10930497455165	0.14925337968355	0.413	0.366	1	FYTTD1
154	AMEX60DD003188	0.2716327961087	0.106015329983542	0.174	0.134	1	DUT
155	AMEX60DD003259	0.0544468605156161	-0.113815176350813	0.193	0.313	1	OPA1
156	AMEX60DD003314	4.85281500492827e-08	0.47397701287684	0.578	0.284	0.00091402770617824	LOC115459871-ANPEP
157	AMEX60DD003327	0.00503523363028458	-0.145844170926992	0.982	0.978	1	AB205_0081210-IDH2
158	AMEX60DD003337	0.312095189428525	0.126903531204334	0.56	0.627	1	HDDC3
159	AMEX60DD003342	0.283280514531343	0.125406992666121	0.284	0.239	1	PRC1
160	AMEX60DD003350	0.303907571125614	0.111270940127257	0.349	0.321	1	FURIN
161	AMEX60DD003352	0.04499318653583	0.141535543009404	0.972	0.985	1	HYPK
162	AMEX60DD003356	0.568874279625888	0.172175436224022	0.229	0.224	1	ELL3
163	AMEX60DD003361	0.123447739808046	0.166558456676194	1	0.985	1	PDIA3
164	AMEX60DD003379	0.0291745526456031	-0.129219429784224	0.257	0.418	1	TUBGCP4
165	AMEX60DD003387	0.281873401063743	0.123229518126531	0.22	0.187	1	IQGAP1
166	AMEX60DD003402	0.0915078123480689	-0.137756905502713	0.486	0.619	1	AAGAB
167	AMEX60DD003405	0.205258370183583	-0.279785182200705	0.633	0.746	1	LOC101638942-H2BC12
168	AMEX60DD003417	0.804209124571597	0.10134553872812	0.505	0.575	1	FEM1B
169	AMEX60DD003461	0.0281596222541861	-0.144801956785701	0.413	0.604	1	ST8SIA2
170	AMEX60DD003468	0.441611845054088	0.111773346105767	0.651	0.679	1	RGMA
171	AMEX60DD003483	0.105881829924655	0.118306177535896	0.339	0.246	1	NR2F2
172	AMEX60DD003508	0.000730431115267388	-0.189931010698327	0.284	0.537	1	IGF-IR-IGF1R
173	AMEX60DD003517	0.0785952763158866	0.363162775768013	0.56	0.552	1	ADAMTS17
174	AMEX60DD003521	0.442226095697205	0.115093652331178	0.523	0.59	1	LOC115075336-CERS2
175	AMEX60DD003523	0.0833317859360018	0.121133868153931	0.165	0.097	1	ASB7
176	AMEX60DD003538	0.0210349951197845	0.231653127370491	0.651	0.582	1	CHSY1
177	AMEX60DD003542	5.85248650435844e-06	-0.347376323315545	0.073	0.313	0.110231583309591	PCSK6
178	AMEX60DD003564	0.000232287317354232	0.212108955115623	0.174	0.037	1	ADAMTSL3
179	AMEX60DD003573	0.0264401850939	-0.10184136303131	0.092	0.194	1	HDGFL3
180	AMEX60DD003579	0.00266559196704052	-0.249315897013932	0.688	0.843	1	BTBD1
181	AMEX60DD003590	0.000357953974160468	-0.101755439036518	0.009	0.134	1	LOC115075205-GATM
182	AMEX60DD003615	0.103086070754854	-0.149510983777649	0.844	0.903	1	LOC115459802-NMRK2
183	AMEX60DD003616	0.440085858522538	0.18306882325437	0.248	0.231	1	SQOR
184	AMEX60DD003638	0.238777844712536	0.110582267543887	0.229	0.187	1	FAN1
185	AMEX60DD003653	0.364170293604567	0.121624895211743	0.275	0.246	1	ZNF280D
186	AMEX60DD003655	0.000762826479562983	-0.147981715197893	0.165	0.388	1	MNS1
187	AMEX60DD003671	6.35948646182467e-14	-0.450048019038087	1	1	1.19780927508468e-09	RSL24D1
188	AMEX60DD003694	0.0274197218537907	-0.203381101267696	0.826	0.933	1	ARPP19
189	AMEX60DD003698	0.0165481646147254	-0.103606644987144	0.073	0.179	1	GNB5
190	AMEX60DD003706	0.409543784568337	0.130162148817396	0.688	0.784	1	MAPK6
191	AMEX60DD003713	0.174310753666565	0.164662345570337	0.532	0.493	1	TMOD3
192	AMEX60DD003739	0.00392260750000744	0.248132476735036	0.183	0.067	1	SEMA6D
193	AMEX60DD003751	0.00127611408854564	-0.178938632184269	0.991	1	1	MYEF2
194	AMEX60DD003753	0.000174759789418323	-0.345286278514795	0.844	0.91	1	DUT
195	AMEX60DD003755	8.54724640102246e-06	0.538280383613842	0.339	0.119	0.160987385963258	FBN1
196	AMEX60DD003757	0.0070343441310914	0.116509458742862	0.119	0.03	1	SHC4
197	AMEX60DD003767	0.0165060939578114	0.241370262062362	0.459	0.358	1	FGF7
198	AMEX60DD003770	0.451663433085323	0.102394960648055	0.624	0.701	1	DTWD1
199	AMEX60DD003787	0.000624352089266473	0.368109910471252	0.211	0.067	1	THSD4
200	AMEX60DD003798	0.127527248650008	-0.124064525833962	0.339	0.425	1	KTI12
201	AMEX60DD003809	0.329554256880993	0.155561019998573	0.725	0.731	1	TSPAN3
202	AMEX60DD003815	1.59917465582221e-11	-0.917950231198797	0.055	0.448	3.01204546424114e-07	LOC115075238-SUGT1P4-STRA6LP
203	AMEX60DD003837	0.139220548825738	0.142234293192234	0.376	0.299	1	SNX1
204	AMEX60DD003844	0.105256262733105	0.137847217893564	0.651	0.597	1	PCLAF
205	AMEX60DD003866	0.000580769082714687	-0.141744181387364	0.138	0.358	1	SENP8
206	AMEX60DD003880	0.028301264405498	0.182720672813485	0.339	0.246	1	ADPGK
207	AMEX60DD003894	0.00837589959765477	0.29231666429438	0.468	0.373	1	LOXL1
208	AMEX60DD003942	0.000217723666314224	-0.211768454222108	0.138	0.351	1	SNUPN
209	AMEX60DD003980	0.00172892569800516	-0.165565344759591	0.982	0.978	1	COX5A
210	AMEX60DD003986	0.0709047058471894	0.187451730649836	0.532	0.478	1	SCAMP2
211	AMEX60DD004035	6.75794121154358e-07	0.396731423493983	1	1	0.0127285822719423	TPM1
212	AMEX60DD004050	0.0964072346803626	-0.13861461918419	0.789	0.873	1	ETFA
213	AMEX60DD004060	0.0410935229071199	0.183832942222133	0.349	0.254	1	HYKK
214	AMEX60DD004066	0.020908130718394	-0.193722153206983	0.606	0.776	1	LOC115357087-IDH3A
215	AMEX60DD004070	0.309802983096754	0.108653929489796	0.312	0.269	1	TBC1D2B
216	AMEX60DD004077	0.141077517028523	0.254747949634795	0.358	0.343	1	HERC1
217	AMEX60DD004084	0.115882547927363	0.113582825799642	0.119	0.067	1	MYO1E
218	AMEX60DD004089	0.394376382214881	0.135552438490147	0.422	0.44	1	RNF111
219	AMEX60DD004090	0.0695395203908535	0.2108313858685	0.917	0.978	1	SLTM
220	AMEX60DD004101	0.00481529631913916	-0.179636173452648	0.055	0.172	1	ALDH1A2
221	AMEX60DD004113	0.0885481875613315	-0.154590192651223	0.853	0.918	1	GTF2A2
222	AMEX60DD004118	0.348431858178361	0.102468444138179	0.303	0.269	1	FBXO22
223	AMEX60DD004121	0.0083549242637857	-0.146528196790015	0.303	0.5	1	UBE2Q2
224	AMEX60DD004133	0.0173110985255458	-0.101998506629549	0.128	0.261	1	EDC3
225	AMEX60DD004179	0.0131220375143162	-0.133123013815504	0.092	0.209	1	HAPLN3
226	AMEX60DD004214	0.0631883237481812	0.213114712443296	0.211	0.134	1	AKAP13
227	AMEX60DD004228	0.00546910645103499	0.458829407864992	0.606	0.507	1	ITGA11
228	AMEX60DD004229	1.54938798253643e-05	-0.210263003660653	0.138	0.388	0.291827226510736	CORO2B
229	AMEX60DD004237	0.0701351107585591	0.174192713157361	0.349	0.269	1	GLCE
230	AMEX60DD004263	0.872210775012377	0.176695716255175	0.44	0.5	1	CTDSPL2
231	AMEX60DD004273	0.0523004274830521	0.157054867981279	0.138	0.067	1	BLM
232	AMEX60DD004285	0.000177808039320536	-0.298772324062891	0.642	0.821	1	ZFAND6
233	AMEX60DD004286	1.7541291995898e-06	-0.499431868005096	0.697	0.873	0.0330390234742739	FAH
234	AMEX60DD004287	0.00314900787774236	-0.187443975965092	0.119	0.284	1	ARNT2
235	AMEX60DD004304	0.000425099323798152	-0.204607027333497	0.697	0.896	1	CARS1
236	AMEX60DD004305	6.24902293315365e-05	-0.314732114696308	0.587	0.821	1	NAP1L4
237	AMEX60DD004307	0.242076866299119	0.213547673587008	0.165	0.119	1	PHLDA2
238	AMEX60DD004314	9.19288420428026e-05	-0.17535197435252	0.174	0.44	1	PTDSS2
239	AMEX60DD004317	0.197842427661407	0.113163763742989	0.11	0.067	1	IGHMBP2
240	AMEX60DD004324	0.0696427386276924	0.218950815198273	0.486	0.433	1	CPT1A
241	AMEX60DD004381	0.148237036541099	0.116387545268625	0.202	0.142	1	PGGHG
242	AMEX60DD004392	0.202112021447852	0.107796482250651	0.679	0.612	1	PHRF1
243	AMEX60DD004415	0.00508787623221677	-0.186094731161837	0.917	0.955	1	TALDO1
244	AMEX60DD004423	0.837169583984067	0.13901706783698	0.174	0.179	1	CD151
245	AMEX60DD004426	0.0388702284823488	-0.169299821481963	0.917	0.948	1	ROHU_017820-POLR2L
246	AMEX60DD004475	0.439630492466018	0.107820238313214	0.339	0.313	1	TOLLIP
247	AMEX60DD004518	0.00477842655197908	0.317693655556644	0.835	0.843	1	LSP1
248	AMEX60DD004527	0.162603612509956	0.346424254667297	0.367	0.336	1	IGF2
249	AMEX60DD004559	0.823054518943249	0.121682955242373	0.128	0.149	1	DR999_PMT19035-IFITM3
250	AMEX60DD004560	0.0433690603105828	0.213260889825347	0.927	0.896	1	LOC112116036-IFITM2
251	AMEX60DD004567	0.213471009366751	0.148648805852578	0.394	0.388	1	LOC100092935-IFITM5
252	AMEX60DD004577	0.0014951716460288	-0.279777924394956	0.716	0.866	1	PSMD13
253	AMEX60DD004582	0.00180415646985699	0.24236407237502	0.477	0.336	1	PTS
254	AMEX60DD004583	0.206321293046867	0.29781313207393	0.541	0.582	1	INCENP
255	AMEX60DD004596	0.0554586380644549	0.166210263853742	0.798	0.739	1	FEN1
256	AMEX60DD004597	0.201875670160635	0.105797816060055	0.991	0.985	1	TMEM258
257	AMEX60DD004615	0.0625991665003611	-0.127963717928387	0.596	0.687	1	SDHAF2
258	AMEX60DD004620	0.00406153263696075	-0.247263559871505	0.56	0.746	1	TMEM138
259	AMEX60DD004626	0.0334819174474211	-0.119841562465029	0.358	0.53	1	DDB1
260	AMEX60DD004657	4.28740325232997e-05	-0.206492889115028	0.138	0.381	0.80753240257635	VWCE
261	AMEX60DD004681	0.000410164878544434	0.415362845029593	0.945	0.955	1	LDHA
262	AMEX60DD004706	0.160346704613927	0.181281074663431	0.817	0.858	1	NUCB2
263	AMEX60DD004710	0.168968865645856	0.100671404601999	0.156	0.104	1	PIK3C2A
264	AMEX60DD004720	0.0201044705936184	-0.193901643673052	0.89	0.963	1	C4H11ORF58-C11ORF58
265	AMEX60DD004739	0.000547723851932617	-0.250169648533319	0.972	0.955	1	PSMA1
266	AMEX60DD004741	5.53188026076794e-05	0.359392865705561	0.835	0.724	1	COPB1
267	AMEX60DD004749	4.10190091498969e-10	-0.42182690616353	0.037	0.373	7.72593037338309e-06	LMO1
268	AMEX60DD004758	0.0329460825331308	0.201562997942817	0.321	0.224	1	DENND2B
269	AMEX60DD004775	0.19704364955399	0.163794899879562	0.266	0.216	1	SCUBE2
270	AMEX60DD004777	0.00249069804073573	-0.218956989434283	0.312	0.507	1	SINHCAF
271	AMEX60DD004808	0.502160712443549	0.107192078498438	0.89	0.896	1	CTR9
272	AMEX60DD004812	0.000373628772943498	0.268037719614494	0.954	0.993	1	EIF4G2
273	AMEX60DD004826	0.000140532159419656	0.57987051414682	0.358	0.179	1	DKK3
274	AMEX60DD004831	0.094635237922613	0.234955062388561	0.606	0.59	1	PARVA
275	AMEX60DD004832	0.219492379423875	0.183886257742011	0.174	0.127	1	TEAD1
276	AMEX60DD004902	3.75292311110491e-05	0.625773020421657	0.716	0.649	0.706863067976609	RCN1
277	AMEX60DD004949	0.145150602324787	0.104443553917498	0.101	0.052	1	BDNF
278	AMEX60DD004951	0.0520915113576542	0.113685290223579	0.119	0.052	1	LIN7C
279	AMEX60DD004986	1.10327934698154e-06	0.324486718353943	0.183	0.007	0.0207802665003974	GAS2
280	AMEX60DD004987	0.000177377323550851	0.210781460806842	0.138	0.015	1	GAS2
281	AMEX60DD004990	0.922657715134404	0.145564878297028	0.211	0.231	1	ANO5
282	AMEX60DD005003	0.18739889731696	0.126028078587645	0.229	0.179	1	HTATIP2
283	AMEX60DD005009	0.00474096491197234	0.210688053813046	0.312	0.172	1	NAV2
284	AMEX60DD005040	0.744465233087896	0.154485823005223	0.679	0.784	1	CCND1
285	AMEX60DD005046	5.20229717377786e-08	-0.207476343014229	0	0.239	0.00097985267268106	FGF3
286	AMEX60DD005057	0.448282424959475	0.144239658032658	0.33	0.313	1	PPFIA1
287	AMEX60DD005083	1.02422258238595e-05	-0.363638144347623	0.853	0.955	0.192912323392394	CAPRIN1
288	AMEX60DD005085	0.0468660026988248	-0.125547739314527	0.321	0.463	1	AAES_134613-ABTB2
289	AMEX60DD005098	0.225017114715371	0.192334443087632	0.266	0.239	1	CAT
290	AMEX60DD005111	0.00510873264259655	0.18210395969476	0.33	0.187	1	PAMR1
291	AMEX60DD005132	0.0405156864903305	-0.136168093371943	0.165	0.276	1	IFTAP
292	AMEX60DD005142	0.0120697063948081	0.292238323560366	0.596	0.522	1	BRD2
293	AMEX60DD005186	0.061170075807838	0.178679416813452	0.404	0.328	1	EXT2
294	AMEX60DD005188	0.0365539913965272	0.239658757999687	0.248	0.164	1	ALX4
295	AMEX60DD005281	0.0258946789894321	-0.141711548589657	0.174	0.313	1	ATG13
296	AMEX60DD005296	0.949166789999802	0.125137665439864	0.266	0.291	1	ARFGAP2
297	AMEX60DD005321	0.120927939364179	-0.149538897734775	0.771	0.873	1	PSMC3
298	AMEX60DD005337	0.000882090668352196	-0.2089072076359	0.56	0.754	1	MTCH2
299	AMEX60DD005352	0.27977762029708	0.260029558083989	0.954	0.978	1	ANXA2
300	AMEX60DD005373	0.0857060288955923	-0.123096290079145	0.954	0.97	1	DNAJC8
301	AMEX60DD005381	0.0142496182375786	-0.120994507081129	0.385	0.597	1	PPP1R8
302	AMEX60DD005422	0.222701712167994	0.110368115191796	0.156	0.112	1	HIVEP3
303	AMEX60DD005438	0.310477922788514	0.1195519740017	0.422	0.388	1	NKAIN1
304	AMEX60DD005492	0.000399393465544328	-0.25373061215097	0.229	0.448	1	MECR
305	AMEX60DD005495	0.320842265661218	-0.101782603578909	0.954	0.993	1	SRSF4
306	AMEX60DD005541	7.898957210011e-07	-0.638858561396752	0.725	0.903	0.0148776859050557	NEWT-ID3
307	AMEX60DD005548	0.0103428404751929	0.373450860830072	0.495	0.396	1	ASAP3
308	AMEX60DD005573	0.0774717865914986	-0.125172847817304	0.578	0.731	1	RCC1
309	AMEX60DD005616	0.18516171321645	0.139357370660617	0.514	0.515	1	NCL
310	AMEX60DD005617	0.0136349938563981	-0.111555800556936	0.266	0.455	1	TMEM222
311	AMEX60DD005629	0.00103239019622155	-0.166749937631249	0.174	0.396	1	GPATCH3
312	AMEX60DD005633	0.0213013732451237	-0.1109678430364	0.321	0.507	1	GPN2
313	AMEX60DD005639	0.27659558060883	0.154050399967011	0.468	0.455	1	ARID1A
314	AMEX60DD005646	0.000193196160065184	-0.308830283568527	1	1	1	LOC100936752
315	AMEX60DD005701	0.011664478988561	-0.209256729298465	0.752	0.851	1	ZNF593
316	AMEX60DD005746	4.13357173980902e-07	-0.533389850299246	0.982	0.993	0.00778558237193029	STMN1
317	AMEX60DD005769	0.0135666740379515	-0.171253871098875	0.633	0.828	1	LOC115480681-MGST3
318	AMEX60DD005787	0.014619250071687	-0.157677914736469	0.119	0.246	1	NIPAL3
319	AMEX60DD005789	1.76441354764814e-05	-0.369075384782667	0.826	0.91	0.332327291699527	MTFR1L
320	AMEX60DD005816	0.0408082226521519	-0.143305015994931	0.688	0.828	1	AKIRIN1
321	AMEX60DD005832	0.0385818156215802	-0.120538955278222	0.752	0.858	1	UTP11
322	AMEX60DD005834	7.37744165178485e-05	0.479937326537671	0.688	0.507	1	FHL3
323	AMEX60DD005861	0.300794458613757	0.126137719067177	0.174	0.134	1	CDCA8
324	AMEX60DD005872	0.130682821272371	0.111694299999757	0.477	0.41	1	SNIP1
325	AMEX60DD005904	0.002184282344501	-0.251423164464377	0.661	0.821	1	OSCP1
326	AMEX60DD005913	0.0957673069962629	0.193877658803032	0.385	0.321	1	MAP7D1
327	AMEX60DD005919	0.0107779651848386	0.157898300511933	0.229	0.119	1	LOC102374510
328	AMEX60DD005926	0.11851310765661	0.154830707223675	0.55	0.53	1	ADPRS
329	AMEX60DD005941	0.00044903223191396	-0.20592185813949	0.963	0.97	1	PSMB2
330	AMEX60DD005969	0.00580667756676172	0.283395773534148	0.78	0.701	1	ZNF706
331	AMEX60DD005975	0.35628228047777	0.151672566275189	0.275	0.254	1	LOC103174533
332	AMEX60DD005976	0.0154941652258253	-0.145624196712917	0.541	0.769	1	LOC113037907-SMIM12
333	AMEX60DD005986	0.0201626792251358	0.194303135325515	0.174	0.082	1	LOC115073155-GJB5
334	AMEX60DD006010	0.257813581264379	0.677070065232304	0.211	0.172	1	COL9A2
335	AMEX60DD006015	0.0624134234620744	0.123769609298022	0.193	0.112	1	SMAP2
336	AMEX60DD006032	0.0109114201635582	-0.209456753137997	0.615	0.761	1	PEF1
337	AMEX60DD006055	0.00794751750513092	-0.162650936804194	0.982	1	1	KHDRBS1
338	AMEX60DD006058	0.000474682865155226	-0.223263511324371	0.413	0.664	1	KPNA6
339	AMEX60DD006090	0.0303213332270426	-0.101849524645783	0.11	0.216	1	ZBTB8A
340	AMEX60DD006097	0.144462912066346	-0.123055437549051	0.624	0.754	1	RBBP4
341	AMEX60DD006106	0.314839940078946	0.171028018951827	0.532	0.552	1	YARS1
342	AMEX60DD006142	0.00754477540331872	0.276519781041375	0.615	0.515	1	MACF1
343	AMEX60DD006171	0.660860545821187	0.109579809466179	0.138	0.127	1	PPT1
344	AMEX60DD006173	0.000798206042460711	-0.222966094556972	1	1	1	EEF1A1
345	AMEX60DD006175	0.188819339334216	0.118779713413686	0.11	0.067	1	D9C73_028081
346	AMEX60DD006178	0.540475613460189	0.129014565221484	0.193	0.179	1	ELOA
347	AMEX60DD006186	0.0156176959241849	0.129221957264586	0.523	0.433	1	DR999_PMT03316-HMGCL
348	AMEX60DD006187	0.417983693937855	0.126447815768559	0.385	0.381	1	FUCA1
349	AMEX60DD006266	0.0752280355940791	0.239220468632592	0.477	0.433	1	PLXNB2
350	AMEX60DD006272	0.00715462122924578	-0.213652220540629	0.67	0.806	1	MAPK11
351	AMEX60DD006273	0.0496102858998908	0.158079064594523	0.275	0.187	1	TUBGCP6
352	AMEX60DD006274	0.0287655991691029	0.186932658562634	0.514	0.41	1	TRABD
353	AMEX60DD006284	0.154156927107376	-0.133112768434479	0.56	0.664	1	PHYH
354	AMEX60DD006286	0.0278143235135289	-0.161290803808832	0.532	0.739	1	DV515_00007573
355	AMEX60DD006288	0.00932811861638108	-0.169015668162468	0.339	0.507	1	PRPF18
356	AMEX60DD006291	0.000200701831636774	0.531067919898732	0.624	0.485	1	MDFIC
357	AMEX60DD006300	0.185853366110709	0.174452142189637	0.394	0.373	1	IFRD1
358	AMEX60DD006316	0.0601068308390871	-0.146539298017485	0.642	0.828	1	TES
359	AMEX60DD006318	0.00287841250391385	0.110103919693295	0.128	0.03	1	CAV2
360	AMEX60DD006319	0.114813109429081	0.441194570238765	0.385	0.343	1	CAV1
361	AMEX60DD006321	0.0662430308949015	0.167915121297981	0.872	0.925	1	CAPZA2
362	AMEX60DD006332	0.0462044557451527	-0.182642395091236	0.862	0.948	1	LSM8
363	AMEX60DD006352	4.8755329257721e-05	-0.384473522939939	0.514	0.709	0.918306626569175	POC1B
364	AMEX60DD006353	0.00303197098098016	-0.186809171469584	0.257	0.47	1	ATP2B1
365	AMEX60DD006371	2.74499984295932e-06	0.48608751817836	0.532	0.306	0.0517020720421387	PRICKLE1
366	AMEX60DD006374	0.00554800047091511	-0.236771248397602	0.495	0.709	1	ZCRB1
367	AMEX60DD006396	1.08417701962586e-05	-0.191203945828888	0.156	0.44	0.204204741646531	ARMC10
368	AMEX60DD006399	0.0532623253097787	-0.175288144865799	0.835	0.925	1	DNAJC2
369	AMEX60DD006400	0.000489096675021543	-0.244016206282461	0.89	0.933	1	PSMC2
370	AMEX60DD006414	0.160396289290659	0.14583257715398	0.394	0.343	1	TM7SF3
371	AMEX60DD006415	0.0802058653950153	-0.140985440921827	0.761	0.828	1	MED21
372	AMEX60DD006424	0.234284337616008	0.102381133112446	0.486	0.448	1	PPFIBP1
373	AMEX60DD006425	0.0239001597647721	-0.10792431293391	0.349	0.53	1	FKBP4
374	AMEX60DD006430	0.0874411281170162	-0.111898186713149	0.431	0.567	1	TTLL12
375	AMEX60DD006443	0.000116884088115152	-0.28938509149382	0.523	0.716	1	SAMM50
376	AMEX60DD006497	0.0620980536105701	-0.161011519995309	0.321	0.448	1	DNM1L
377	AMEX60DD006541	0.00459927552263426	0.347823406302766	0.743	0.724	1	TMEM263
378	AMEX60DD006556	0.0106884934319628	0.174965697351986	0.165	0.067	1	BTBD11
379	AMEX60DD006557	0.011270827568332	-0.223280363108427	0.936	0.978	1	LDHB
380	AMEX60DD006581	0.0372598929489788	0.129538369191918	0.358	0.254	1	CCND2
381	AMEX60DD006598	0.390433818261328	0.108186118669965	0.413	0.403	1	ARMT1
382	AMEX60DD006621	0.029359400884828	0.911935132574153	0.541	0.478	1	CD9
383	AMEX60DD006646	5.22610318379635e-09	0.584660565020471	1	1	9.84336534668043e-05	CALD1
384	AMEX60DD006658	0.0630926082598117	0.237231123709858	0.651	0.627	1	STRAP
385	AMEX60DD006663	0.134632019789284	0.176772956731813	0.257	0.209	1	MGST1
386	AMEX60DD006666	0.00594321005285045	-0.113608630110183	0.028	0.127	1	LMO3
387	AMEX60DD006709	0.00298889876478107	0.257938586412726	0.339	0.209	1	RECQL
388	AMEX60DD006710	0.00250729293630779	0.364191212071778	0.569	0.478	1	GOLT1B
389	AMEX60DD006716	0.959057365840717	0.100574133834836	0.211	0.239	1	LOC102940483
390	AMEX60DD006730	0.405384840286362	0.162566032444127	0.358	0.373	1	CMAS
391	AMEX60DD006783	0.0171765293370716	-0.224426536871888	0.56	0.716	1	BCAT1
392	AMEX60DD006802	0.0664378591545654	-0.102232417998659	0.202	0.328	1	TULP3
393	AMEX60DD006813	0.132618753893047	0.244330157140479	0.358	0.313	1	CDKN1B
394	AMEX60DD006827	4.64956881971732e-08	-0.393484337471378	0.046	0.336	0.000875746287193758	PTHLH
395	AMEX60DD006858	0.186297925629344	0.110028023162756	0.11	0.067	1	DENND5B
396	AMEX60DD006909	0.494436913725818	0.120189710756673	0.275	0.254	1	ERC1
397	AMEX60DD006931	0.0420598792263057	-0.159217148778495	0.266	0.403	1	LOC115478017-CECR2
398	AMEX60DD006932	0.086247740526755	0.158627645963311	0.349	0.276	1	SLC25A18
399	AMEX60DD006934	0.304485958715496	0.141472509462572	0.633	0.664	1	ATP6V1E1
400	AMEX60DD006936	0.000259037783000891	-0.263046824915025	0.486	0.701	1	BCL2L13
401	AMEX60DD006937	0.00315419107727667	-0.27239768769736	0.807	0.896	1	BID
402	AMEX60DD006962	0.62903749291428	0.100895098425631	0.294	0.299	1	PEX26
403	AMEX60DD006973	0.283414722524432	0.142139748166686	0.22	0.172	1	LRP6
404	AMEX60DD006985	0.107766065138496	0.168948845638382	0.55	0.515	1	LOC115477934-PARP12
405	AMEX60DD007040	0.00539708884020454	-0.121778125978978	0.128	0.284	1	LOC104466541
406	AMEX60DD007063	0.0382839341674174	-0.159183638655055	0.055	0.134	1	LOC115470720
407	AMEX60DD007066	0.122372149995599	-0.185002662628773	0.092	0.157	1	TIMP3
408	AMEX60DD007070	0.0216922984019906	-0.163187467718289	0.798	0.873	1	RTCB
409	AMEX60DD007076	0.001089706713579	-0.241509326656337	0.972	0.978	1	AKR1E2
410	AMEX60DD007082	0.0196532616412123	-0.177255636107782	0.881	0.948	1	NDUFB2
411	AMEX60DD007083	0.00331611766095389	0.142047271112225	0.202	0.075	1	DENND2A
412	AMEX60DD007089	0.144976166263979	0.125817545441817	0.394	0.336	1	SLC37A3
413	AMEX60DD007097	0.00707521056087398	0.272287567098554	0.376	0.276	1	PATL1
414	AMEX60DD007117	0.186807229823304	0.104049352128935	0.138	0.09	1	MAS1
415	AMEX60DD007122	2.96592346847997e-09	1.02181872923514	0.743	0.53	5.58631685288203e-05	LOC115370421
416	AMEX60DD007136	1.23207247606615e-06	0.972530505829889	0.927	0.858	0.023206085086706	CAPG
417	AMEX60DD007171	2.14806013997375e-05	-0.266578356690531	0.963	0.985	0.404587127364056	LOC115074915
418	AMEX60DD007182	0.0274734785191973	-0.119930792801603	0.982	0.993	1	H1-3
419	AMEX60DD007248	0.0516907925129505	0.356763131172292	0.789	0.821	1	TMEM132A
420	AMEX60DD007249	0.505944598427561	0.131869954689332	0.697	0.739	1	TMEM109
421	AMEX60DD007252	0.338593201401881	0.17105392377951	0.394	0.403	1	PRPF19
422	AMEX60DD007259	2.36987293043259e-06	1.57015598042985	0.422	0.187	0.0446365566446978	LOC115482310-TMEM176B
423	AMEX60DD007260	2.20982209834447e-08	1.05573582057584	0.963	0.91	0.00041621999222318	LOC115074884-TMEM176B
424	AMEX60DD007276	0.0130676402841921	-0.122370985450922	0.156	0.299	1	NUDT8
425	AMEX60DD007287	0.0478938149167437	-0.154726861600257	0.633	0.761	1	NDUFS8
426	AMEX60DD007295	0.0793111751652835	0.214326327931648	0.321	0.261	1	KDM2A
427	AMEX60DD007307	0.00230609199883264	-0.152594685401768	0.138	0.321	1	RAD9A
428	AMEX60DD007318	0.035633455052926	0.199785281718854	0.853	0.843	1	CORO1B
429	AMEX60DD007324	0.00913028852362347	-0.230033548429308	0.67	0.776	1	CDK2AP2
430	AMEX60DD007334	0.0081706714096949	-0.170423526494905	0.881	0.948	1	ALDOB
431	AMEX60DD007344	0.109324430125947	-0.144631247264224	0.615	0.724	1	SSRP1
432	AMEX60DD007354	0.00702520882417451	-0.215636712351513	0.541	0.709	1	TIMM10
433	AMEX60DD007361	0.00241042373968071	-0.213604065966187	0.624	0.851	1	UBE2L6
434	AMEX60DD007363	0.0373782991824665	0.490745687109209	0.431	0.366	1	SERPING1
435	AMEX60DD007371	0.00987337235250953	-0.192740456599672	0.55	0.716	1	TMX2
436	AMEX60DD007374	0.00254578707231838	-0.227922037511567	0.908	0.978	1	SELENOH
437	AMEX60DD007387	8.88434606542839e-08	-0.525513482067831	0.853	0.955	0.00167336658142344	GSTP1
438	AMEX60DD007406	0.0991560036854743	-0.136580204715142	0.927	0.94	1	LOC101716659
439	AMEX60DD007410	0.0361022729125417	0.292174650862002	0.761	0.746	1	FAM3C
440	AMEX60DD007430	8.26238206235907e-14	-0.655068057228633	0.257	0.754	1.55621966144533e-09	HYAL4
441	AMEX60DD007445	0.096860734285808	-0.133251159038685	0.45	0.59	1	PUS7
442	AMEX60DD007452	0.00250979562005557	0.374803644688861	0.752	0.657	1	LOC101952485-SYPL1
443	AMEX60DD007453	0.0218041568728241	0.256531779519362	0.468	0.41	1	NAMPT
444	AMEX60DD007455	0.00153108268862077	-0.254635001486637	0.422	0.642	1	CCDC71L
445	AMEX60DD007482	0.00609668115368555	-0.307243332944151	0.78	0.888	1	LAMB1
446	AMEX60DD007484	0.000537448016477619	-0.14307399766728	0.083	0.261	1	LAMB4
447	AMEX60DD007521	0.892967760233702	0.10588339896076	0.239	0.254	1	LOC115605349-ALG10
448	AMEX60DD007570	0.183880673650304	0.154484135180295	0.725	0.701	1	CRELD2
449	AMEX60DD007580	0.20505370354973	0.123363304635964	0.101	0.06	1	IL17REL
450	AMEX60DD007585	1.68547888240424e-07	0.78917770129815	0.55	0.269	0.00317459947500839	DV515_00004577-KERA
451	AMEX60DD007586	6.19268292931215e-22	1.61134580077897	1	0.978	1.16639182973594e-17	AB205_0119900-LUM
452	AMEX60DD007589	4.05207634585967e-19	2.23236060461713	0.917	0.776	7.63208579742668e-15	DCN
453	AMEX60DD007594	0.0066388221870474	-0.224358448925259	0.33	0.537	1	CSRP2
454	AMEX60DD007620	0.101654152736841	-0.103607853448591	0.321	0.44	1	PAWR
455	AMEX60DD007724	0.00244145849250776	0.187988405477057	0.321	0.172	1	TMTC3
456	AMEX60DD007762	0.0795221186355149	-0.100296100343263	0.202	0.328	1	LOC106549225
457	AMEX60DD007769	0.00448664790041015	-0.234748891745915	0.459	0.649	1	PHLDA1
458	AMEX60DD007775	0.151058390155206	0.21701235888946	0.239	0.187	1	WDR3
459	AMEX60DD007777	0.0210836030472364	0.338446039924411	0.697	0.664	1	CKAP4
460	AMEX60DD007778	0.900504800375959	0.121481155315094	0.55	0.649	1	IKBIP
461	AMEX60DD007841	0.0201025219942564	-0.214149703053195	0.844	0.851	1	TMPO
462	AMEX60DD007843	2.48833535658259e-05	-0.233398582022945	0.991	1	0.468677964412331	SLC25A3
463	AMEX60DD007847	0.117997771312229	-0.120202087243551	0.853	0.94	1	SLC25A5
464	AMEX60DD007872	0.0486630406474437	0.178800349739059	0.376	0.276	1	GOLGB1
465	AMEX60DD007873	0.00160177799552043	0.307545786238552	0.468	0.321	1	GOLGB1
466	AMEX60DD007932	0.0352653005689162	0.325648390678631	0.651	0.649	1	LMF2
467	AMEX60DD007959	0.0726262045726499	0.158174076509278	0.514	0.47	1	ATP6V1F
468	AMEX60DD007977	0.751019804732997	0.153600347704243	0.56	0.642	1	LEP
469	AMEX60DD007987	0.0632063554219864	0.153175181750747	0.761	0.761	1	LRRC4
470	AMEX60DD007998	0.124713413230235	-0.160506043359381	0.339	0.455	1	GTF3C6
471	AMEX60DD008071	0.0430145436682877	-0.108721216458839	0.514	0.664	1	CHCHD3
472	AMEX60DD008095	0.000126919561163592	-0.287567090946376	0.963	0.993	1	LOC115657965-TUBA1C
473	AMEX60DD008097	4.09157789096701e-10	0.848667920777458	0.679	0.351	7.70648695763636e-06	NET1
474	AMEX60DD008128	0.0150650294017288	0.20606541873227	0.275	0.157	1	PFKFB3
475	AMEX60DD008147	3.77767860578653e-06	-0.28219984531626	0.963	0.985	0.0711525765399894	ATP5F1C
476	AMEX60DD008148	0.130835984207173	-0.130681840417605	0.459	0.604	1	PARPI_0016918-TAF3
477	AMEX60DD008170	0.0339333998364424	-0.10014397780373	0.11	0.216	1	CELF2
478	AMEX60DD008175	0.112845058093752	0.202021910664355	0.578	0.582	1	KRR1
479	AMEX60DD008176	0.0130870702447033	0.11222775256835	0.128	0.045	1	CPM
480	AMEX60DD008180	0.150261971232929	0.125719683591212	0.211	0.149	1	MDM2
481	AMEX60DD008187	0.579479058931833	0.117297212399034	0.835	0.866	1	RAP1B
482	AMEX60DD008199	0.091382805876894	0.169072800188404	0.183	0.119	1	DYRK2
483	AMEX60DD008203	0.381840463745209	0.130422909261331	0.633	0.701	1	CAND1
484	AMEX60DD008217	9.3707693808422e-13	-0.649318922934168	0.165	0.619	1.76498441288163e-08	WIF1
485	AMEX60DD008250	9.29071262667615e-05	0.234024512101232	0.266	0.09	1	SRGAP1
486	AMEX60DD008254	0.0176743363692563	-0.109708710688001	0.174	0.313	1	FGD6
487	AMEX60DD008258	0.161035812021395	-0.112874816549277	0.881	0.925	1	METAP2
488	AMEX60DD008266	1.979875667044e-09	-0.341351823558863	1	1	3.72909581887737e-05	SNRPF
489	AMEX60DD008295	0.699961355206898	0.117603833713088	0.211	0.209	1	ARID2
490	AMEX60DD008304	0.0548899953348915	0.146566063670754	0.211	0.134	1	MON2
491	AMEX60DD008330	0.0310630227653722	-0.175966119410266	0.578	0.761	1	ATP23
492	AMEX60DD008353	0.628548393133305	0.10996261293079	0.229	0.231	1	UTP20
493	AMEX60DD008354	0.0218697720901479	0.208842323728548	0.908	0.918	1	ARL1
494	AMEX60DD008361	0.236645530687547	0.106502783253711	0.44	0.396	1	ALDH1L2
495	AMEX60DD008374	2.83164662144748e-05	0.478251978586266	0.972	0.955	0.533340641149633	HSP90B1
496	AMEX60DD008377	0.385337640380812	0.103932979972551	0.183	0.149	1	NT5DC3
497	AMEX60DD008404	0.16458169055763	0.141507578916652	0.266	0.209	1	WASHC3
498	AMEX60DD008475	0.000474485404008721	-0.169633699999835	0.11	0.306	1	ZNF793
499	AMEX60DD008505	6.43457518190258e-05	0.426946839499185	0.706	0.582	1	COPB2
500	AMEX60DD008521	0.00460261150607095	-0.206353668593154	0.908	0.955	1	NOP10
501	AMEX60DD008582	0.154015007319011	0.106318022768247	0.239	0.187	1	LOC114789697-ZFP2
502	AMEX60DD008590	0.386311512523076	0.102740375403597	0.422	0.418	1	PSRC1
503	AMEX60DD008591	0.0549319683261901	0.190958065395326	0.633	0.634	1	LOC102258974-PPIL1
504	AMEX60DD008596	0.0887728493198612	0.224899939552942	0.33	0.254	1	KIF21B
505	AMEX60DD008607	0.0184303571177385	0.233408800232884	0.514	0.425	1	LOC115074012
506	AMEX60DD008617	0.00239575921405063	0.38108467162614	0.523	0.41	1	NAV1
507	AMEX60DD008621	0.0239677638816911	-0.149618577022379	0.404	0.619	1	UBE2T
508	AMEX60DD008670	0.114596120740884	0.222949620424569	0.358	0.306	1	TIMM17A
509	AMEX60DD008684	0.157290902471361	-0.109173337371356	0.89	0.94	1	SRSF3
510	AMEX60DD008694	0.0161399799806011	-0.180769981196458	0.954	0.963	1	SRSF3
511	AMEX60DD008715	0.0642764889344064	-0.117854240748601	0.312	0.448	1	NGF
512	AMEX60DD008719	0.569214918856221	0.103132372564051	0.44	0.455	1	CGPICR_004007-TMEM167B
513	AMEX60DD008734	0.116843251680513	-0.109192921459464	0.734	0.866	1	LOC115074124-UQCC2
514	AMEX60DD008747	0.285999553746367	0.134852775145715	0.56	0.575	1	NUDT3
515	AMEX60DD008759	0.000359510783056642	-0.24530428382145	0.963	0.978	1	H355_017112-SNRPC
516	AMEX60DD008773	0.0522590180264282	0.276563527325198	0.532	0.455	1	SCUBE3
517	AMEX60DD008779	0.308771082832279	0.13477329520939	0.468	0.47	1	PPARD
518	AMEX60DD008780	0.0298376814729314	-0.120807117948681	0.33	0.522	1	LOC115482113-HCG17664
519	AMEX60DD008810	0.33498145919625	0.117202680863813	0.193	0.164	1	TBC1D22B
520	AMEX60DD008812	0.161131062942787	-0.141296447528747	0.569	0.679	1	PIM1
521	AMEX60DD008833	0.00326265063899716	-0.233800353589416	0.578	0.769	1	SIKE1
522	AMEX60DD008836	0.0264458950088199	-0.241377853638985	0.752	0.858	1	CSDE1
523	AMEX60DD008837	0.234016571981802	0.10225713565542	0.661	0.657	1	NRAS
524	AMEX60DD008848	0.0593317301384513	-0.139955636928156	0.688	0.799	1	BCAS2
525	AMEX60DD008854	0.70730290814356	0.121337393335718	0.688	0.799	1	OLFML3
526	AMEX60DD008865	0.000631158925681966	-0.252391754674898	0.294	0.552	1	RSBN1
527	AMEX60DD008867	0.405681214704885	0.149137377883479	0.385	0.388	1	MAGI3
528	AMEX60DD008871	0.291041710592623	0.186616300610049	0.248	0.216	1	LRIG2
529	AMEX60DD008873	0.0437087491304554	-0.197542079527358	0.596	0.776	1	SLC16A1
530	AMEX60DD008909	0.165280465275348	0.215475595760802	0.752	0.769	1	RHOC
531	AMEX60DD008926	0.252532496995174	0.15684448403131	0.78	0.791	1	RAP1B
532	AMEX60DD008937	7.56838666566038e-07	-0.320888161266041	0.982	0.993	0.0142550562847713	ATP5PB
533	AMEX60DD008949	0.1997861922235	0.127717049285522	0.257	0.201	1	HSD11B1
534	AMEX60DD008950	0.000348268693667537	-0.470723721231373	0.404	0.619	1	DV515_00017160-G0S2
535	AMEX60DD009020	0.00562316571334437	0.161622355435787	0.972	0.993	1	NUCKS1
536	AMEX60DD009073	0.337155434923444	0.121749099192026	0.33	0.291	1	PPP1R15B
537	AMEX60DD009090	4.47791059799594e-09	-0.383053897828713	1	1	8.43414461132536e-05	SOX13
538	AMEX60DD009092	0.136359525055609	-0.129199954613322	0.459	0.582	1	ZC3H11A
539	AMEX60DD009103	0.676615702040399	0.100485893852437	0.541	0.552	1	ATP2B4
540	AMEX60DD009105	1.3199368001878e-06	-0.321865125935923	0.358	0.687	0.0248610096315372	OPTC
541	AMEX60DD009107	0.00813369211144279	0.296439456271259	0.294	0.157	1	PRELP
542	AMEX60DD009119	0.00399648292101175	-0.305368309597809	0.67	0.843	1	BTG2
543	AMEX60DD009167	0.461163383073771	0.113089871419428	0.202	0.179	1	LOC115481726-PPHLN1
544	AMEX60DD009199	1.20502285804491e-05	-0.346237766567968	0.917	0.978	0.22696605531276	PSMA5
545	AMEX60DD009225	0.00224494314133889	0.32198641140522	0.936	0.925	1	GSTM1
546	AMEX60DD009231	0.0259627671402452	0.35095928665678	0.982	0.963	1	GSTM1
547	AMEX60DD009240	0.0534554149763882	0.19056756792707	0.156	0.082	1	LOC101884524
548	AMEX60DD009249	0.0923930328742591	0.275627358117872	0.881	0.896	1	LAMTOR5
549	AMEX60DD009264	0.00734538430131503	0.271531126923854	0.615	0.537	1	EMC4
550	AMEX60DD009323	7.35407999939554e-11	-0.574694530027939	0.89	0.97	1.38514096788615e-06	PSMB5
551	AMEX60DD009329	0.0668643284859346	-0.118656844623893	0.541	0.701	1	PRMT5
552	AMEX60DD009336	0.0142098250428157	0.372086262927894	0.826	0.836	1	MMP14
553	AMEX60DD009440	0.0114519908416314	0.210149261375207	0.991	0.993	1	DAD1
554	AMEX60DD009454	0.0445191639255361	-0.232624315699855	0.257	0.373	1	LOC105896668
555	AMEX60DD009461	0.355715475189815	-0.284000073576974	0.367	0.403	1	LOC108384132
556	AMEX60DD009465	0.00768542783315579	-0.203311500488738	0.587	0.784	1	SUPT16H
557	AMEX60DD009495	0.0106765603257365	-0.112514658742599	0.248	0.425	1	DHRS4
558	AMEX60DD009507	0.000501155172888403	-0.1664918229951	0.046	0.201	1	LOC102378743-DHRS4L2
559	AMEX60DD009542	0.321453826868136	0.151328198309997	0.413	0.396	1	TM9SF1
560	AMEX60DD009553	0.0193983768233723	-0.14862645203829	0.963	0.978	1	LOC101079486
561	AMEX60DD009564	0.0114586799261525	0.32921700669389	0.431	0.343	1	PSME2
562	AMEX60DD009566	0.0131441551786073	0.279768936936754	0.615	0.552	1	PSME1
563	AMEX60DD009586	1.78863697279388e-09	-0.645842498315058	0.495	0.791	3.36889773825728e-05	LOC106705746
564	AMEX60DD009588	0.0546364669889487	-0.172174937468629	0.596	0.754	1	LOC102355095-TWSG1
565	AMEX60DD009668	0.709705102683751	0.121496204424117	0.404	0.425	1	ZNF281
566	AMEX60DD009672	0.110575864584665	-0.100587337475766	0.706	0.828	1	PSMC5
567	AMEX60DD009717	0.341635886172757	-0.109362433609822	0.532	0.664	1	DDX42
568	AMEX60DD009749	0.000213996128616844	0.352615153753791	0.936	0.918	1	MRC2
569	AMEX60DD009754	0.0278353481498151	0.208051882999008	0.45	0.336	1	ITGB3
570	AMEX60DD009793	0.166137203112759	0.133863636544884	0.817	0.888	1	PSME3
571	AMEX60DD009795	0.336841255009277	0.141045362959417	0.413	0.425	1	LOC115481417-AOC3
572	AMEX60DD009811	0.0646256182049081	0.140820180887547	0.193	0.119	1	IFI35
573	AMEX60DD009815	7.21878556019124e-06	0.375799680398252	0.596	0.388	0.135965826026202	VAT1
574	AMEX60DD009824	0.524568507862302	0.112733992288616	0.138	0.119	1	NBR1
575	AMEX60DD009873	0.0436321039010384	-0.149982402667727	0.862	0.933	1	CCDC43
576	AMEX60DD009877	0.044967849927889	0.245989385574261	0.89	0.858	1	FZD2
577	AMEX60DD009878	0.0442443207508465	0.234440616981448	0.596	0.552	1	FZD2
578	AMEX60DD009889	0.0240592501817897	-0.123710717326999	0.587	0.828	1	SLC25A39
579	AMEX60DD009918	0.230090405914003	0.142626158254712	0.688	0.739	1	A6R68_10252-LSM12
580	AMEX60DD009921	0.150731034703646	0.120048818736042	0.431	0.366	1	TMEM101
581	AMEX60DD009937	9.12415083162841e-12	1.02685571865112	1	1	1.71853380913721e-07	COL1A1
582	AMEX60DD009939	0.347518918259356	0.189921699203598	0.11	0.082	1	E1301_TTI023775
583	AMEX60DD009952	0.000667172341588365	-0.189320135611126	0.083	0.254	1	DLX3
584	AMEX60DD009960	0.01307545984751	-0.109853785304094	0.138	0.276	1	AAES_81645-SPOP
585	AMEX60DD009966	0.0489581222515861	-0.135599581074106	0.523	0.687	1	PHB
586	AMEX60DD009967	0.0614626002969672	0.138072822616712	0.248	0.179	1	ZNF652
587	AMEX60DD009972	0.00273177349081293	-0.160289031752603	0.183	0.373	1	LOC102352866-RAB18
588	AMEX60DD009984	0.00204402901187644	-0.228076319281126	0.028	0.142	1	SOST
589	AMEX60DD009987	1.67652615139154e-05	0.265097562175943	0.202	0.03	0.315773700614597	MEOX1
590	AMEX60DD009991	0.0262153381592856	-0.135257930452094	0.413	0.597	1	LOC101881443-DHX8
591	AMEX60DD010001	0.00549434379891187	-0.117974255964692	0.101	0.239	1	ARL4D
592	AMEX60DD010030	0.428451977138062	0.100565942477832	0.229	0.201	1	ATP6V0A1
593	AMEX60DD010031	0.0281824912520666	0.219619565417262	0.587	0.5	1	CAVIN1
594	AMEX60DD010037	0.165405393523009	-0.10096771118084	0.44	0.582	1	STAT3
595	AMEX60DD010075	0.0516216036279246	0.117362806826971	0.275	0.194	1	ACLY
596	AMEX60DD010076	0.0529058471272421	-0.180577727763205	0.697	0.866	1	NT5C3B
597	AMEX60DD010079	8.35960046933073e-11	0.720312405472257	0.982	0.993	1.57453074839844e-06	FKBP10
598	AMEX60DD010090	7.76219506982954e-05	0.315827969376004	0.982	0.985	1	EIF1
599	AMEX60DD010100	2.11455550699089e-05	0.315501767554934	0.165	0.015	0.398276529741734	AB205_0156120-KRT19
600	AMEX60DD010148	0.900953945185661	0.152556400581308	0.505	0.5	1	TOP2A
601	AMEX60DD010149	0.0142186374385622	-0.157500840529441	0.321	0.5	1	RARA
602	AMEX60DD010167	0.163779860887126	0.114350485372105	0.211	0.157	1	CALCOCO2
603	AMEX60DD010224	0.290920973413188	0.109029391838408	0.862	0.888	1	KPNB1
604	AMEX60DD010256	0.0165900161806796	-0.136210545747855	0.945	0.963	1	D4764_06G0009800-PSMB3
605	AMEX60DD010257	0.039688591845894	0.218655565530201	0.385	0.299	1	PIP4K2B
606	AMEX60DD010260	0.246820474195497	0.108033047696363	0.367	0.321	1	CWC25
607	AMEX60DD010264	0.239160699090698	0.178037536541853	0.532	0.56	1	LASP1
608	AMEX60DD010292	0.00428681418304651	0.211892186811221	0.312	0.172	1	MED1
609	AMEX60DD010293	0.631295244980296	0.130362769837997	0.339	0.366	1	CDK12
610	AMEX60DD010312	0.0287106597814644	0.170022236368944	0.284	0.179	1	ERBB2
611	AMEX60DD010326	0.0102351256758197	-0.170071638039642	0.872	0.91	1	PSMD3
612	AMEX60DD010344	0.683235796405023	0.123217835130341	0.349	0.381	1	MSL1
613	AMEX60DD010367	1.06022155161701e-12	-0.378515764479947	1	1	1.99692729247063e-08	RACK1
614	AMEX60DD010387	0.00280378350646634	-0.279847747997593	0.596	0.769	1	PPP1R11
615	AMEX60DD010458	0.277507671440644	0.144514824581295	0.211	0.172	1	LOC115468251-TRIM7
616	AMEX60DD010463	0.00202167269662438	-0.267890652043718	0.495	0.716	1	LOC115459511-TRIM39
617	AMEX60DD010479	0.404140934039648	0.116981324319777	0.294	0.261	1	RNF5
618	AMEX60DD010482	0.609117426583165	0.138575910442119	0.532	0.582	1	PBX2
619	AMEX60DD010484	0.00726696423328122	0.172180267804719	0.128	0.037	1	LOC115081002-SEC22B
620	AMEX60DD010513	0.452907409420642	0.178310521200393	0.541	0.537	1	NEU1
621	AMEX60DD010522	0.0861630301158433	-0.109480774146466	0.284	0.388	1	LOC115466211-NELFE
622	AMEX60DD010528	0.00228076828769027	0.187392828534001	0.257	0.112	1	ZBTB12
623	AMEX60DD010610	0.0385492483360483	0.257932980369243	0.615	0.627	1	PRRC2A
624	AMEX60DD010629	0.00657186992692578	-0.195184563023363	0.743	0.888	1	CSNK2B
625	AMEX60DD010687	0.00423187601982749	0.167894610178366	0.147	0.336	1	LOC115080956
626	AMEX60DD010768	0.163294909191916	0.122489410953026	0.138	0.09	1	MDC1
627	AMEX60DD010769	0.436201051830573	0.113739349743462	0.826	0.933	1	SMAX5B_007995-TUBB
628	AMEX60DD010804	0.0347407594643972	0.241314994324354	0.165	0.09	1	TAPBP
629	AMEX60DD010808	0.0157145642368503	0.110629651605914	0.183	0.082	1	RGL2
630	AMEX60DD010809	0.0552398071893701	0.194486396763497	0.862	0.873	1	PFDN6
631	AMEX60DD010811	0.0409209582771539	-0.137134381247329	0.404	0.552	1	LOC110947839-WDR46
632	AMEX60DD010823	0.0606081150888086	-0.120780788207113	0.22	0.343	1	HSD17B8
633	AMEX60DD010824	1.10920133534015e-07	0.582019906468931	0.862	0.836	0.00208918071511318	SLC39A7
634	AMEX60DD010826	0.663820244171026	0.150238629223946	0.303	0.328	1	RXRB
635	AMEX60DD010831	0.000131292486560193	0.547973027735561	0.266	0.09	1	COL11A2
636	AMEX60DD010838	0.00645406477820229	0.181261303735201	0.128	0.037	1	LOC115080508-HLA-DMA
637	AMEX60DD010935	0.0990603339852356	0.109334786212249	0.404	0.328	1	PPP1R18
638	AMEX60DD010972	0.336452812446213	0.140636064043897	0.862	0.918	1	ABCF1
639	AMEX60DD011000	0.0840837774908607	0.133767516336678	0.239	0.157	1	SYNE2
640	AMEX60DD011051	0.543685113792995	0.14789231712384	0.257	0.246	1	PPP1R13B
641	AMEX60DD011052	0.02317376551086	-0.149909578599398	0.229	0.373	1	ZFYVE21
642	AMEX60DD011067	0.0159454309785233	0.27428716572307	0.743	0.776	1	AKT1
643	AMEX60DD011082	0.655930195231566	0.200185882158113	0.817	0.903	1	KIF26A
644	AMEX60DD011087	0.0315681589677252	0.316877584414902	0.954	0.94	1	CKB
645	AMEX60DD011091	2.21938399292387e-05	0.354057118181168	0.963	0.978	0.418020975067211	EIF5
646	AMEX60DD011100	0.162489042888822	0.103115086729549	0.422	0.388	1	CDC42BPB
647	AMEX60DD011105	0.316273738670159	0.106867927313929	0.394	0.388	1	RCOR1
648	AMEX60DD011118	1.03874933551014e-05	-0.346523861015082	0.89	0.985	0.195648437343334	PSA3-PSMA3
649	AMEX60DD011128	0.609959532112701	0.113695552680711	0.33	0.351	1	EXOC5
650	AMEX60DD011192	6.29937209020077e-06	-0.372704749885367	0.33	0.612	0.118648673318931	GSTZ1
651	AMEX60DD011220	0.118857462822432	-0.116878239688922	0.257	0.358	1	BTBD7
652	AMEX60DD011223	0.10550959734549	0.212123961299817	0.404	0.321	1	SPC25
653	AMEX60DD011250	1.78907280415759e-06	0.47113514463392	0.376	0.127	0.0336971862663083	FLRT2
654	AMEX60DD011264	0.218190340494698	0.128959045898001	0.541	0.507	1	SEL1L
655	AMEX60DD011266	0.139392291522143	-0.102402103722995	0.615	0.769	1	PARPI_0015972-CPSF2
656	AMEX60DD011267	0.00677845650302254	-0.207609500525492	0.972	0.97	1	NDUFB1
657	AMEX60DD011288	0.0271988908873153	0.187295068091857	0.945	0.933	1	LOC108698692-SLIRP
658	AMEX60DD011306	0.308018020500129	0.164114537356359	0.275	0.246	1	TRIP11
659	AMEX60DD011307	0.794562687581664	0.176436124563544	0.33	0.343	1	FBLN5
660	AMEX60DD011322	3.62613668428493e-05	0.239704995700059	0.202	0.037	0.682982844485067	LOC115478131-PKDCC
661	AMEX60DD011323	0.229025200444791	0.106207089524413	0.266	0.216	1	EML1
662	AMEX60DD011352	0.37874152111417	0.968835956490461	0.303	0.276	1	DIO3
663	AMEX60DD011356	0.000833986280508368	0.376138353586442	0.844	0.821	1	DYNC1H1
664	AMEX60DD011360	0.269683066426783	0.102078223629797	0.138	0.097	1	WDR20
665	AMEX60DD011379	0.872796330417188	0.171616493576146	0.477	0.567	1	LGMN
666	AMEX60DD011400	0.00176508559851421	-0.231938434213156	0.468	0.724	1	VRK1
667	AMEX60DD011408	0.0108934438990971	0.110536639226784	0.11	0.03	1	BDKRB2
668	AMEX60DD011431	5.18738394344129e-07	-0.435141923456347	0.853	0.903	0.00977043765747167	GLRX5
669	AMEX60DD011449	0.625330256728468	-0.103512690693623	0.706	0.784	1	ALDH6A1
670	AMEX60DD011451	0.275689980438447	-0.104324071693403	0.477	0.545	1	FCF1
671	AMEX60DD011456	0.0702275817263219	0.165527499128389	0.156	0.09	1	AREL1
672	AMEX60DD011467	0.159668887841115	0.11842721776472	0.908	0.903	1	NPC2
673	AMEX60DD011468	0.154647923765555	0.150881681751974	0.376	0.328	1	ISCA2
674	AMEX60DD011472	0.331412587521741	0.161608816980144	0.248	0.216	1	LOC112101855-ACSS1
675	AMEX60DD011482	0.229557425710897	0.102914352972941	0.872	0.933	1	YLPM1
676	AMEX60DD011484	0.0134703257057689	-0.128046020971949	0.156	0.291	1	ATG14
677	AMEX60DD011486	0.128103762330374	0.263977157657186	0.569	0.545	1	DLGAP5
678	AMEX60DD011492	0.0344815247695139	-0.205577911784079	0.899	0.94	1	CNIH1
679	AMEX60DD011497	0.129973364941927	0.183675028252592	0.716	0.731	1	FERMT2
680	AMEX60DD011499	0.00573337361249623	-0.221259434347793	0.303	0.47	1	RMDN3
681	AMEX60DD011502	0.000908130697764463	-0.19121289498118	0.486	0.761	1	RAD51
682	AMEX60DD011503	0.8662659728199	0.117971716200846	0.349	0.388	1	CCDC32
683	AMEX60DD011504	0.167732968656016	0.138094827095171	0.339	0.299	1	KNL1
684	AMEX60DD011513	0.252737569179073	0.107461035976085	0.596	0.575	1	DR999_PMT01427-CHST14
685	AMEX60DD011545	0.0884199602184951	-0.162243461490533	0.807	0.888	1	SRP14
686	AMEX60DD011566	0.0188890187662216	-0.115582344706904	0.119	0.246	1	INO80
687	AMEX60DD011567	0.823603605974468	0.167821343190957	0.477	0.552	1	SEC23A
688	AMEX60DD011568	0.1999186610958	-0.106344110819054	0.532	0.642	1	GEMIN2
689	AMEX60DD011580	0.00487794245039144	-0.109311900701731	0.064	0.194	1	KLHL28
690	AMEX60DD011644	0.373922838633132	0.198967181064244	0.917	0.955	1	NID2
691	AMEX60DD011645	1.06983944313506e-06	-0.363701500952994	0.963	0.978	0.0201504259114488	RTRAF
692	AMEX60DD011648	0.00737167428363348	-0.171059135245463	0.633	0.828	1	LYPA_23C010237-GNG2
693	AMEX60DD011650	0.051543557701254	0.178765210346415	0.385	0.276	1	VPS16
694	AMEX60DD011693	0.397198757309871	0.129198503019529	0.44	0.44	1	PPP4R3A
695	AMEX60DD011696	0.6652576882636	0.132142080764545	0.349	0.358	1	FOXN3
696	AMEX60DD011718	0.28689920095329	0.120151652172078	0.294	0.261	1	NEMF
697	AMEX60DD011720	0.014877765107274	-0.11315687940803	0.174	0.328	1	KLHDC2
698	AMEX60DD011771	0.221459467717513	0.21110998447715	0.45	0.44	1	LYG2
699	AMEX60DD011806	0.212055703618974	0.16270014644257	0.321	0.284	1	VTI1B
700	AMEX60DD011836	0.00188973282355967	0.264220709814591	0.716	0.649	1	TMX1
701	AMEX60DD011842	0.692772324077654	0.135895813001475	0.468	0.507	1	HIF1A
702	AMEX60DD011854	0.0322685577425534	-0.121550761860874	0.376	0.575	1	MNAT1
703	AMEX60DD011856	0.000969834632430788	0.347574777263186	0.303	0.142	1	LOC109101717-SIX1
704	AMEX60DD011872	0.0167996350774139	-0.152460381769279	0.22	0.373	1	L3HYPDH
705	AMEX60DD011895	0.00370320556530117	-0.152641465395256	0.312	0.537	1	LOC115477628-COX16
706	AMEX60DD011898	0.00156395740864168	-0.259421798109292	0.725	0.843	1	MED6
707	AMEX60DD011908	0.233117147303418	0.165370842809879	0.312	0.269	1	LOC108701822
708	AMEX60DD011913	0.141272687871427	-0.161072456502503	0.321	0.388	1	NUSAP1
709	AMEX60DD011921	0.0253394847190182	0.137227906689992	0.22	0.127	1	ZNF106
710	AMEX60DD011922	0.297576044785252	0.12901806410377	0.294	0.261	1	ZNF106
711	AMEX60DD011939	0.602286139859725	0.149697631912926	0.431	0.455	1	ACOT4-ACOT2
712	AMEX60DD011963	0.0639636261689154	-0.109270855292649	0.679	0.806	1	CFDP1
713	AMEX60DD011981	0.000852610807659956	-0.28790997498468	0.963	0.97	1	FKBP3
714	AMEX60DD011982	0.00521009236969922	-0.130491309387099	1	1	1	FAU
715	AMEX60DD011997	0.00443471443354846	1.38895419484369	0.936	0.94	1	CRIP1
716	AMEX60DD012015	0.000666564618259918	0.281471131137284	0.972	0.985	1	LOC108795758-SRSF5
717	AMEX60DD012030	0.0723341183047701	0.154423314424008	0.229	0.149	1	AQR
718	AMEX60DD012036	0.000123786020365207	-0.297644300385781	0.89	0.963	1	EIF2S1
719	AMEX60DD012039	0.00310983809547195	-0.147649733278077	0.083	0.231	1	MPP5
720	AMEX60DD012057	0.15142558441993	0.178019940861964	0.248	0.179	1	FUT8
721	AMEX60DD012061	0.0383748894346625	-0.127413144500251	0.312	0.478	1	LOC115090145-FNTB
722	AMEX60DD012066	0.0253726854943917	-0.187260976833632	0.422	0.59	1	CHURC1
723	AMEX60DD012107	0.00105450079959127	-0.264981138349605	0.927	0.903	1	ERH
724	AMEX60DD012112	0.214970618616008	0.120505570218872	0.33	0.276	1	SUSD6
725	AMEX60DD012132	0.0177862766066935	-0.296480911311999	0.211	0.343	1	GREM1
726	AMEX60DD012138	0.281007893040706	0.306412523712081	0.523	0.53	1	FAM98B
727	AMEX60DD012146	1.64160759041837e-38	1.24746492209212	0.908	0.067	3.091967896553e-34	MEIS2
728	AMEX60DD012151	0.00128097660934593	-0.123269033120938	0.055	0.201	1	DPH6
729	AMEX60DD012162	0.0261299857133145	0.33132694922965	0.321	0.239	1	XELAEV_18039998MG
730	AMEX60DD012192	0.0675599806314479	-0.152891802514904	0.248	0.351	1	STRN3
731	AMEX60DD012196	0.0223792062027076	0.257645322397039	0.514	0.47	1	HECTD1
732	AMEX60DD012197	0.0541410563987882	0.142910819269949	0.193	0.112	1	HEATR5A
733	AMEX60DD012201	0.154590283771834	0.140335941204187	0.55	0.485	1	ARHGAP5
734	AMEX60DD012212	0.133897697650303	-0.113527438780781	0.734	0.851	1	SPTSSA
735	AMEX60DD012213	0.0228266756301757	-0.175116715938081	0.44	0.612	1	EAPP
736	AMEX60DD012215	0.682705018656476	0.110796589254118	0.716	0.776	1	SNX6
737	AMEX60DD012219	0.00845410333477304	-0.129969239434759	0.422	0.619	1	BAZ1A
738	AMEX60DD012220	0.0236613106082944	-0.151267962092392	0.183	0.313	1	LOC114816551
739	AMEX60DD012226	0.0935950830526316	-0.118122868292915	0.431	0.56	1	PPP2R3C
740	AMEX60DD012228	0.00258635445210978	-0.223686033618876	0.954	0.993	1	PSMA6
741	AMEX60DD012294	0.00192126986405162	-0.275683226744295	0.771	0.881	1	EMC7
742	AMEX60DD012371	0.842044764448135	0.127217814038674	0.138	0.142	1	EGK_17034-ZNF300
743	AMEX60DD012545	0.012142204985072	0.232823697375794	0.33	0.201	1	FIS1
744	AMEX60DD012588	0.231728785495828	0.22590003179157	0.294	0.254	1	SPEN
745	AMEX60DD012599	0.0111752016303168	-0.241775829832476	0.844	0.91	1	SPEN
746	AMEX60DD012604	0.0284519244591062	0.297586009327962	0.954	0.978	1	SPEN
747	AMEX60DD012605	0.0244100396064993	0.253607858877742	0.963	0.985	1	SPEN
748	AMEX60DD012610	1.90989051310557e-06	-0.537546373922668	0.954	0.985	0.0359727878143433	LOC115077920-PCOLCE
749	AMEX60DD012629	0.118248613109035	0.221153109935867	0.422	0.388	1	SPAG7
750	AMEX60DD012634	0.276690850913559	-0.119253349060472	0.11	0.157	1	RNF167
751	AMEX60DD012642	0.060394471651428	-0.111648801455049	0.138	0.231	1	CHRNE-CHRNG
752	AMEX60DD012651	0.239352552087389	0.126524596333916	0.138	0.097	1	PLD2
753	AMEX60DD012670	0.0680139614499252	-0.122184669085701	0.963	0.97	1	PSMB6
754	AMEX60DD012718	0.00017619168762283	0.341841423923049	0.954	0.948	1	LOC115457731-SERP1
755	AMEX60DD012738	1.7407020519879e-07	-0.314726618686074	1	1	0.0032786123149192	EIF4A1
756	AMEX60DD012784	0.0652271287969503	0.160660918560407	0.358	0.261	1	LOC115077971-PLSCR1
757	AMEX60DD012809	0.150731069588033	-0.118236112958502	0.908	0.963	1	GNB2
758	AMEX60DD012825	0.131690972706295	0.170536598200052	0.44	0.396	1	MEPCE
759	AMEX60DD012903	0.000527838025562313	-0.303584036797315	0.587	0.776	1	TP53
760	AMEX60DD012954	5.05732419696008e-06	-0.366047473549828	0.881	0.978	0.095254701249743	GABARAP
761	AMEX60DD012959	0.253251917279879	0.228258204018492	0.431	0.41	1	DVL2
762	AMEX60DD012968	0.0277046685147144	-0.148455489493601	0.119	0.231	1	GIGYF1-GIGYF2
763	AMEX60DD012969	0.0246279448443092	-0.104551652845376	0.349	0.56	1	POP7
764	AMEX60DD012993	0.00502070647122262	0.341337135029024	0.569	0.44	1	LOC115078351-PLOD3
765	AMEX60DD013000	0.0178283759135544	-0.18081050092859	0.349	0.515	1	RANGRF
766	AMEX60DD013104	0.681576680786978	0.101993560826025	0.44	0.455	1	TRAPPC1
767	AMEX60DD013170	0.258502223701445	0.152434814397197	0.752	0.784	1	MCM7
768	AMEX60DD013399	0.323099130711824	0.110837931666499	0.486	0.485	1	AP1S1
769	AMEX60DD013452	0.0638401852108902	-0.107607965574282	0.376	0.53	1	MED11
770	AMEX60DD013472	0.00424343020358555	-0.151403460244965	0.284	0.515	1	SGTA
771	AMEX60DD013508	0.000243317646675129	-0.309945390754351	0.862	0.925	1	NDUFS7
772	AMEX60DD013519	3.22534814575051e-10	-0.499998335556327	1	1	6.07494323252109e-06	AXRNBP
773	AMEX60DD013520	3.99778096413147e-05	0.577459716378412	0.991	0.97	0.752982044594162	LOC115097464
774	AMEX60DD013533	0.0770612303233582	-0.106836384084334	1	1	1	LOC115097470
775	AMEX60DD013549	3.69220066643555e-05	-0.28310439011786	0.991	0.993	0.695425995523136	ATP5F1D
776	AMEX60DD013560	3.2564554845897e-11	-0.646437661499976	0.789	0.955	6.1335339052247e-07	GPX4
777	AMEX60DD013565	0.00325719497758262	-0.213010062291246	0.578	0.806	1	POLR2E
778	AMEX60DD013568	0.19676552512558	0.166365059777151	0.817	0.858	1	CNN2
779	AMEX60DD013590	0.112223138721152	-0.114135061990229	0.413	0.545	1	WDR18
780	AMEX60DD013621	0.0010464524692529	-0.113635011481505	0.174	0.388	1	MED16
781	AMEX60DD013634	0.0141163351454336	0.211544528509839	0.972	0.985	1	PTBP1
782	AMEX60DD013679	0.00649894748284056	-0.172082385291997	0.789	0.896	1	BSG
783	AMEX60DD013773	0.0122834005078677	0.170192993337962	0.248	0.134	1	PLPP2
784	AMEX60DD013789	0.00688636847770775	-0.184057801128624	0.642	0.806	1	TLE5
785	AMEX60DD013803	0.0293959950840732	-0.125657233702835	0.321	0.507	1	NCLN
786	AMEX60DD013814	0.580283012541332	0.157366660405503	0.596	0.627	1	LOC109320532-RGMB
787	AMEX60DD013816	0.0557700850170933	-0.184824048440556	0.807	0.903	1	LOC108700956-MICOS13
788	AMEX60DD013827	0.0469249161079075	-0.100898202237459	0.376	0.537	1	LOC115097706-SMN2
789	AMEX60DD013829	0.0423199951794996	0.213802514667973	0.431	0.358	1	MAP1S
790	AMEX60DD013919	0.00251988651086349	1.16970421779145	0.165	0.052	1	CILP2
791	AMEX60DD013929	0.158917453913524	0.134062755163046	0.532	0.485	1	GATAD2A
792	AMEX60DD013934	0.025566157421834	-0.103071736722384	0.211	0.358	1	SUGP1
793	AMEX60DD013952	0.0271598419350284	-0.113540801903602	0.532	0.731	1	BORCS8
794	AMEX60DD013959	0.17918367587284	0.116064412418825	0.33	0.291	1	TMEM161A
795	AMEX60DD013966	0.65888722674474	0.121570817500831	0.174	0.172	1	ARMC6
796	AMEX60DD013972	0.0899558025803057	0.153045547380336	0.798	0.843	1	SUGP2
797	AMEX60DD013988	0.00431312887326355	0.238702264041038	1	1	1	SUGP2
798	AMEX60DD013994	0.000372359890550183	0.267524202882997	0.972	1	1	SUGP2
799	AMEX60DD013998	0.00531914754631933	-0.146356486890609	0.183	0.351	1	DDX49
800	AMEX60DD014062	0.0133837322091905	-0.157243468783316	0.174	0.321	1	LOC115480227-ENC1
801	AMEX60DD014112	0.291120350631582	0.206781378576806	0.624	0.634	1	JUND
802	AMEX60DD014133	0.0058770396192942	-0.211606769678043	0.44	0.664	1	SSBP4-SSBP3
803	AMEX60DD014150	0.00623599002194155	-0.157493922154756	0.44	0.657	1	REX1BD
804	AMEX60DD014152	1.14998127538971e-05	-0.436273908624597	0.257	0.552	0.216598973219652	CRLF1
805	AMEX60DD014169	0.00145249940356411	-0.279421723650489	0.606	0.776	1	AP1M1
806	AMEX60DD014175	0.240096985768929	0.114820279706721	0.706	0.716	1	RAB8A
807	AMEX60DD014215	0.219362036553815	0.135879792467245	0.486	0.463	1	PTPRS
808	AMEX60DD014224	0.142856821146632	0.162651813723434	0.615	0.545	1	UHRF1
809	AMEX60DD014229	0.00170692648235463	0.395282495403612	0.881	0.836	1	MYDGF
810	AMEX60DD014236	0.00838484729226726	0.129823198538444	0.239	0.119	1	TNFAIP8L1
811	AMEX60DD014280	0.0283636693487186	0.291811936703037	0.248	0.157	1	SHD
812	AMEX60DD014287	0.00226421963392902	-0.178668134485699	0.33	0.567	1	SIRT6
813	AMEX60DD014299	0.126321507156245	0.102612619530884	0.303	0.231	1	MAP2K2
814	AMEX60DD014311	0.0526278386833023	0.117016311132228	0.165	0.09	1	SIL1
815	AMEX60DD014323	0.0829271178808969	0.146682899178701	0.183	0.112	1	DR999_PMT17670-ZFR
816	AMEX60DD014347	0.000778889575380641	0.26541779340765	0.101	0.007	1	TBXA2R
817	AMEX60DD014351	0.25643495681435	0.104284728034619	0.294	0.261	1	HMG20B
818	AMEX60DD014358	0.211365357361948	0.196496555921129	0.514	0.53	1	FZR1
819	AMEX60DD014364	0.00644341934368625	-0.139022855321879	0.431	0.657	1	DOHH
820	AMEX60DD014369	0.00290482445063604	0.324827262383839	0.477	0.336	1	NFIC
821	AMEX60DD014386	0.0372919400222287	-0.192932084595183	0.606	0.739	1	TCF3
822	AMEX60DD014441	0.0706948610493185	0.158398259857119	0.303	0.216	1	SCAMP4
823	AMEX60DD014480	0.0157023313477301	-0.17409597938425	0.963	0.985	1	H355_014607-OAZ1
824	AMEX60DD014522	0.00565499641360968	-0.166152686995263	0.982	1	1	LOC115480952
825	AMEX60DD014549	0.0373500193994991	0.171995260097582	0.22	0.134	1	SLC1A6.L-SLC1A3
826	AMEX60DD014581	0.139862035411649	0.15325239576795	0.936	0.97	1	LMNB2
827	AMEX60DD014583	0.0193809409700651	-0.199439006546934	0.826	0.918	1	TIMM13
828	AMEX60DD014586	0.222016154240103	-0.110352348749291	0.963	0.985	1	LSM7
829	AMEX60DD014606	1.52028252335268e-06	0.601211165837302	1	0.993	0.0286345213273477	FBN3-FBN2
830	AMEX60DD014644	0.197768585984437	0.102847731685157	0.89	0.903	1	ELAVL1
831	AMEX60DD014670	0.43800736039722	-0.103133765876507	0.697	0.739	1	TIMM44
832	AMEX60DD014682	0.000452678370584853	-0.282978204076443	0.505	0.724	1	RAB11B
833	AMEX60DD014684	0.188025849861071	0.140107571291494	0.67	0.657	1	ANGPTL4
834	AMEX60DD014691	0.845514994725378	0.112664675715617	0.275	0.328	1	LOC115479778
835	AMEX60DD014711	0.178013997732209	0.204979123825382	0.128	0.082	1	LPL
836	AMEX60DD014714	0.000657187690475695	-0.263038371806261	0.569	0.784	1	ATP5F1E
837	AMEX60DD014719	0.141887540220882	0.103236287461108	0.193	0.134	1	RPRD2
838	AMEX60DD014721	0.115047311376734	0.501364317985767	0.422	0.381	1	ECM1
839	AMEX60DD014748	0.046565497661246	-0.172311990572656	0.174	0.284	1	SETDB1
840	AMEX60DD014756	0.0457496211188845	0.20154933817464	0.56	0.53	1	ERO1A
841	AMEX60DD014772	0.233528458892621	0.156408404077653	0.394	0.381	1	CDC42SE1
842	AMEX60DD014824	0.144331089844142	0.118634875093735	0.202	0.142	1	ASH1L
843	AMEX60DD014842	0.234360019809326	0.106066210665036	0.193	0.142	1	SCAMP3
844	AMEX60DD014856	0.0238348358801085	0.24261679550383	0.963	0.993	1	LOC115639392-KRTCAP2
845	AMEX60DD014858	0.0678556297877724	0.223929793859238	0.514	0.485	1	DPM3
846	AMEX60DD014859	0.137069129605508	0.138213846294872	0.349	0.276	1	SLC50A1
847	AMEX60DD014862	0.00179983785129706	0.458101963393287	0.413	0.276	1	EFNA1
848	AMEX60DD014882	0.21786550272815	0.10639100479199	0.367	0.313	1	EFNA4
849	AMEX60DD014911	0.00924357109171632	-0.112633116590633	0.147	0.299	1	PI4KB
850	AMEX60DD014937	0.000221707576210418	-0.234623315016749	0.954	1	1	PSMB4
851	AMEX60DD014975	0.00146803855219569	0.438795532658083	1	1	1	S100A10
852	AMEX60DD014987	0.000728415601642606	0.247009843605548	0.239	0.082	1	LOC108699649
853	AMEX60DD014991	2.26126772315986e-11	0.947831507142421	0.972	0.925	4.25909775657159e-07	LOC108699649
854	AMEX60DD015013	0.00175073183508597	-0.188263300551775	0.982	0.993	1	ILF2
855	AMEX60DD015023	0.819371057293726	0.105514098373359	0.275	0.291	1	GATAD2B
856	AMEX60DD015047	0.0110428118466498	-0.224827255458686	0.55	0.701	1	JTB
857	AMEX60DD015049	0.0230059755277959	0.222290557233951	0.44	0.351	1	RAB13
858	AMEX60DD015065	0.00301330759507874	-0.188853426975137	0.45	0.664	1	HAX1
859	AMEX60DD015092	0.010540778327661	0.197138133972867	0.734	0.739	1	ADAR
860	AMEX60DD015130	0.17507687781937	0.126490449256524	0.954	0.978	1	ANP32E
861	AMEX60DD015152	0.171020023499759	-0.112486165680082	0.56	0.672	1	BOLA1
862	AMEX60DD015162	0.00514716823890339	-0.17946736819421	0.128	0.284	1	POLR3GL
863	AMEX60DD015188	1.9640509942076e-07	-0.500413666091514	0.037	0.291	0.00369929004759001	LOC115458381-RERGL
864	AMEX60DD015221	0.000455165059370819	-0.222158434595658	0.936	0.978	1	LOC115077183-CCT3
865	AMEX60DD015237	0.0106081150277254	-0.187096780017597	0.798	0.903	1	CMC2
866	AMEX60DD015307	2.62813887418916e-08	-0.321056194603209	1	1	0.000495009956953528	DNTS_000280-SLC25A5
867	AMEX60DD015334	2.59689233079527e-06	0.522595117609266	0.963	0.97	0.0489124670505289	CDH11
868	AMEX60DD015373	0.585659314547389	0.15802342447281	0.367	0.388	1	E1301_TTI023775-CMTM4
869	AMEX60DD015410	0.00217263467052303	-0.202641506346442	0.917	0.97	1	PFDN1
870	AMEX60DD015413	0.000897086836547832	0.330654890471892	0.367	0.209	1	CPNE2
871	AMEX60DD015434	0.0103535423266486	0.300812777959331	0.339	0.239	1	SLC7A6
872	AMEX60DD015459	0.0911260795238634	-0.139759154471027	0.587	0.709	1	CIAPIN1
873	AMEX60DD015461	0.208497214282367	0.16562065169441	0.55	0.567	1	CEBPZ
874	AMEX60DD015462	0.00221932412507528	-0.253261970579633	0.477	0.642	1	POLR2C
875	AMEX60DD015499	0.00911767396666916	-0.199212711873886	0.569	0.746	1	CSNK2A2
876	AMEX60DD015549	0.0906461328549922	-0.145162391890123	0.633	0.754	1	EXOSC6
877	AMEX60DD015557	0.0334698712587655	0.241755786515445	0.67	0.597	1	GLG1
878	AMEX60DD015564	0.00673317323002328	-0.119423567268385	0.083	0.216	1	GFOD2
879	AMEX60DD015571	0.00359737707184841	-0.189466568536403	0.927	0.955	1	NUTF2
880	AMEX60DD015638	0.00153077889233025	-0.259112715141475	0.514	0.687	1	LOC108800614-HSD17B2
881	AMEX60DD015703	0.601825530121563	0.122132258044964	0.174	0.164	1	INSRR
882	AMEX60DD015718	1.13292509070558e-07	0.669990685936144	0.991	0.985	0.00213386440834396	CRABP2
883	AMEX60DD015724	0.363792060083893	0.112755356303384	0.156	0.127	1	RRNAD1
884	AMEX60DD015729	0.0207179354614542	-0.159278828208152	0.725	0.828	1	UFC1
885	AMEX60DD015751	0.0658319377190584	-0.170249145299125	0.982	0.985	1	EIF3F
886	AMEX60DD015765	0.0280207840331097	-0.160216696268567	0.44	0.612	1	ZNRD1
887	AMEX60DD015825	0.302379790711928	0.12468273998205	0.413	0.373	1	TIPRL
888	AMEX60DD015832	0.0179283681241446	-0.190957057071684	0.505	0.716	1	BRD7
889	AMEX60DD015867	0.00288634139360282	-0.239923730583485	0.899	0.955	1	ETFB
890	AMEX60DD015925	0.171367819099256	0.101347909538978	0.22	0.164	1	LOC113425924
891	AMEX60DD015974	0.00405053342903338	-0.16174455341876	0.33	0.545	1	LIN37
892	AMEX60DD015978	0.373484084611356	0.12768902761256	0.349	0.343	1	APLP1
893	AMEX60DD015986	0.0944636372576729	0.132551532612317	0.138	0.075	1	KIRREL2-KIRREL1
894	AMEX60DD016100	0.0249632603639304	-0.214058803984975	0.651	0.791	1	PSMC4
895	AMEX60DD016145	0.55199136919021	0.11352167406801	0.431	0.418	1	LOC115075977-B4GALT3
896	AMEX60DD016230	0.0055720435853076	-0.226949886615248	0.761	0.903	1	CLEC11A
897	AMEX60DD016244	3.97333637297401e-11	0.691331345479223	0.963	0.978	7.48377905849654e-07	RCN3-CALU
898	AMEX60DD016245	0.0408037175972603	-0.135802846768509	0.358	0.493	1	NOSIP
899	AMEX60DD016250	0.429682520369228	0.19431880059497	0.55	0.552	1	LOC108697778
900	AMEX60DD016255	0.0367601895231564	0.314532407360505	0.807	0.821	1	SCAF1
901	AMEX60DD016261	2.25492314643026e-11	-0.679534941286907	1	1	4.2471477463014e-07	PRMT1
902	AMEX60DD016274	0.00164670890505668	-0.136788229863835	0.101	0.269	1	TBC1D17
903	AMEX60DD016275	0.00511688592765096	-0.179310338534168	0.294	0.515	1	AKT1S1
904	AMEX60DD016296	0.0217053514954999	-0.139369357994509	0.294	0.455	1	MED25
905	AMEX60DD016330	0.000581015488090331	-0.154464573057636	0.028	0.164	1	NTF4-BDNF
906	AMEX60DD016342	0.0458259656977246	-0.137549179071464	0.514	0.664	1	FTH1
907	AMEX60DD016434	0.48140327666651	0.112216892631726	0.376	0.381	1	LOC100494342
908	AMEX60DD016464	0.103992189203355	-0.129650397863325	0.945	1	1	U2AF2
909	AMEX60DD016507	0.00819037068269029	-0.12936852938991	0.303	0.47	1	ATG12
910	AMEX60DD016515	0.798935451681788	0.132255067963255	0.202	0.194	1	LOC115466455-MYH10
911	AMEX60DD016524	3.5331910401536e-10	1.57038898528166	0.486	0.134	6.65476532412931e-06	IL11
912	AMEX60DD016542	0.000156354487916403	-0.101019990143609	0.193	0.478	1	NTN1
913	AMEX60DD016563	0.00244738551258039	0.162386014176551	0.193	0.067	1	SPHK2
914	AMEX60DD016567	1.42641941197784e-07	-0.380190872048694	0.972	0.985	0.00268666096246026	LOC109289586-NCOA5
915	AMEX60DD016569	0.0137211240255933	-0.133025251754968	0.495	0.694	1	ZNF423
916	AMEX60DD016619	0.0440913365924069	-0.136671902571632	0.835	0.903	1	DNAJA2
917	AMEX60DD016622	0.665624790157181	0.148448158572977	0.312	0.336	1	GPT2
918	AMEX60DD016666	0.00268927132390511	-0.255168285578941	0.835	0.888	1	LOC114657772-UQCRFS1
919	AMEX60DD016687	0.294521221600665	0.148945164267235	0.569	0.604	1	POP4
920	AMEX60DD016747	0.160238448626276	-0.108101040027103	0.706	0.791	1	UBA2
921	AMEX60DD016751	0.359458385018437	0.103220920834	0.734	0.784	1	GPI
922	AMEX60DD016770	0.00282828448332466	-0.109846901111622	0.073	0.209	1	LOC115078218-GLMP
923	AMEX60DD016788	0.00989223508638082	-0.123610863879927	0.358	0.567	1	PMF1
924	AMEX60DD016801	1.74835959412867e-11	0.796083041389923	0.963	0.896	3.29303529554135e-07	LMNA
925	AMEX60DD016811	0.0787930889158361	-0.123432110611399	0.89	0.918	1	UBQLN4
926	AMEX60DD016820	0.0776196519892	-0.167445396303596	0.477	0.604	1	NAXE
927	AMEX60DD016851	1.97388249541982e-07	0.695619875543	0.661	0.433	0.00371780768012323	NES
928	AMEX60DD016860	0.215152341587374	0.128151340544805	0.477	0.44	1	ADAMTS4
929	AMEX60DD016903	0.436456638718954	0.115233719930793	0.174	0.149	1	KIRREL1
930	AMEX60DD016905	0.00181692788610091	-0.137353170525305	0.193	0.396	1	PARPI_0005835-VANGL2
931	AMEX60DD016909	0.00146847077140463	-0.13664517141596	0.275	0.5	1	DR999_PMT12225-PPDPF
932	AMEX60DD016910	0.0310902290170325	-0.145270677343987	0.541	0.679	1	PEX19
933	AMEX60DD016940	0.0298200686129615	-0.149754632566082	0.789	0.903	1	PDCD5
934	AMEX60DD016981	1.77583918911072e-06	-0.351890950900559	0.963	0.985	0.0334479311269005	HNRNPK
935	AMEX60DD016986	0.0199777844688798	-0.149138769984807	0.972	0.978	1	HNRNPK
936	AMEX60DD016992	0.016447702145505	0.198095453598514	0.394	0.261	1	ZFHX3
937	AMEX60DD017019	0.000415898201078907	-0.326397799881113	0.743	0.873	1	NIP7
938	AMEX60DD017022	0.00246511100617586	-0.148509038155996	0.211	0.41	1	PDF
939	AMEX60DD017039	0.0543576274576112	-0.124317969119929	0.982	0.985	1	XB5750836.S-CDH1
940	AMEX60DD017050	0.656141938063024	0.13856209284186	0.56	0.597	1	TCF25
941	AMEX60DD017085	0.0453928741784533	-0.143600728098035	0.165	0.284	1	SPG7
942	AMEX60DD017119	0.247176393245916	0.111668065536433	0.183	0.142	1	PIEZO1
943	AMEX60DD017134	0.000177587924222904	-0.230308596515193	0.284	0.552	1	CYBA
944	AMEX60DD017179	0.214397625651116	-0.10154731269131	0.716	0.784	1	MAP1LC3B
945	AMEX60DD017210	0.000646172877250946	0.376113991240832	0.826	0.754	1	LOC115459664
946	AMEX60DD017214	1.1199614470431e-09	1.16438294158921	0.78	0.53	2.10944738550568e-05	CRISPLD2
947	AMEX60DD017252	0.67242143825856	0.137072529619181	0.55	0.627	1	EMC8
948	AMEX60DD017253	0.00451668468205909	-0.142535693842405	1	1	1	LOC104469002-COX4I1
949	AMEX60DD017271	0.403100157962951	0.134582513246251	0.349	0.351	1	MBOAT7
950	AMEX60DD017277	0.176131014525351	0.213456661185764	0.266	0.209	1	LOC114595149
951	AMEX60DD017278	0.000225940936109485	0.387036145966854	0.45	0.269	1	LOC115466568-SOCS3
952	AMEX60DD017294	0.316685348985021	0.149174461285236	0.394	0.396	1	CDC42EP4-CDC42EP5
953	AMEX60DD017313	3.2322284591773e-05	0.337177000646636	0.899	0.858	0.608790230286044	LOC112547860
954	AMEX60DD017321	0.0739684307176311	0.119308717275971	0.303	0.209	1	CYTH1-CYTH2
955	AMEX60DD017346	0.0505497076733946	0.215864936117999	0.284	0.201	1	EMP3
956	AMEX60DD017351	0.000528985085487086	0.375160208565914	0.514	0.351	1	MYADM
957	AMEX60DD017394	0.00195506759687409	0.343206043344468	0.587	0.5	1	ATF5
958	AMEX60DD017401	0.196312127474732	0.140886438506469	0.229	0.179	1	LOC115080763
959	AMEX60DD017420	0.07832416489093	0.190222194296763	0.312	0.239	1	LOC115080964-CD82
960	AMEX60DD017650	0.0154497854334421	-0.155083969684874	0.376	0.537	1	KCTD15
961	AMEX60DD017662	0.00858670825411086	-0.202002610358851	0.633	0.776	1	SS18L2
962	AMEX60DD017671	0.0122615700124917	-0.183324424225397	0.266	0.44	1	NKD1
963	AMEX60DD017690	1.92286049142847e-18	-0.8504924093158	0.119	0.687	3.62170773560551e-14	SALL1
964	AMEX60DD017722	0.000103725814967891	-0.23081370487881	0.257	0.515	1	TOX3
965	AMEX60DD017764	0.0271529643640398	0.286640499947437	0.982	0.993	1	MMP2
966	AMEX60DD017766	0.15372978608074	0.120983589950876	0.321	0.261	1	LPCAT2
967	AMEX60DD017772	0.133263302089799	0.158735129661796	0.596	0.537	1	SLC12A4
968	AMEX60DD017779	0.0694806789809634	-0.105921613866292	0.248	0.373	1	DDX28
969	AMEX60DD017800	2.10038091480061e-07	-0.271151146069224	1	1	0.00395606745302696	SRSF7
970	AMEX60DD017820	0.00697034335672475	0.291644396071189	0.477	0.396	1	CBFB
971	AMEX60DD017882	0.000722937175035717	0.203861318107627	0.119	0.015	1	LOC115475856-CMKLR1
972	AMEX60DD017913	0.00256834405607168	0.308243973628344	0.174	0.06	1	LOC114603431-HSPA8
973	AMEX60DD017974	6.61641592816771e-06	0.755453740010573	0.633	0.47	0.124620194007039	LOC115381268
974	AMEX60DD018024	0.000483448053349702	0.357721144549206	0.358	0.187	1	LOC115640447
975	AMEX60DD018030	0.00650115448061935	0.200238948171646	0.22	0.104	1	LOC115640446-GBP2
976	AMEX60DD018070	0.319890233104676	0.224628567775213	0.394	0.381	1	ERF
977	AMEX60DD018139	3.21370015274153e-06	-0.596209820520568	0.505	0.791	0.0605300423768868	NECTIN2
978	AMEX60DD018143	1.87890088644458e-07	-1.51669858916346	0.174	0.478	0.00353890981961838	APOE
979	AMEX60DD018145	1.17898098470537e-23	-3.594479777443	0.982	1	2.22061068469257e-19	APOC1
980	AMEX60DD018162	0.00466984103729843	-0.188759144321968	0.248	0.44	1	TRMT1L
981	AMEX60DD018164	0.000629002688307192	-0.233699979159284	0.826	0.903	1	ALDH9A1
982	AMEX60DD018169	0.0797176811149594	-0.120047928996377	0.89	0.91	1	MGST3
983	AMEX60DD018186	0.222297675417319	-0.174982017349578	0.541	0.597	1	COLGALT2
984	AMEX60DD018261	0.0280016081957489	0.170472215874442	0.248	0.149	1	ANGPTL1
985	AMEX60DD018266	0.879565416457939	0.132959200679157	0.239	0.254	1	LOC114552212
986	AMEX60DD018318	0.00244960507296126	-0.22207831878407	0.578	0.791	1	GCLM
987	AMEX60DD018340	0.00763752101845987	-0.12312937871964	0.046	0.149	1	ATP6V1G3
988	AMEX60DD018351	0.0643205360535414	-0.158489358223158	0.541	0.679	1	ITPA
989	AMEX60DD018386	0.00759819512791458	0.287811087228042	0.835	0.836	1	CNN3
990	AMEX60DD018389	0.129477127035761	-0.108779729867028	0.55	0.694	1	TLCD4
991	AMEX60DD018410	0.425086179078712	-0.148776357103467	0.679	0.709	1	OLFML2B
992	AMEX60DD018427	0.0388977276205103	-0.116881669670747	0.312	0.47	1	LOC109625906
993	AMEX60DD018449	0.00875318740220254	0.234900210440785	0.734	0.657	1	PRRX1
994	AMEX60DD018450	0.0828797006341548	0.167386534306309	0.954	0.933	1	PRRX1
995	AMEX60DD018461	0.0898659044379173	-0.114536191550297	0.587	0.761	1	IMP3
996	AMEX60DD018525	0.000185935038403658	0.287443412796282	0.275	0.104	1	UAP1
997	AMEX60DD018528	0.467290291431292	0.101203968957436	0.33	0.328	1	DDR2
998	AMEX60DD018539	0.000973086957868055	-0.22159118087617	0.284	0.545	1	CDC73
999	AMEX60DD018549	0.0159219606011185	-0.103109094530629	0.193	0.343	1	SWT1
1000	AMEX60DD018552	0.377092940032723	0.122471635687422	0.835	0.858	1	IVNS1ABP
1001	AMEX60DD018576	0.0514494898160587	-0.130846721642722	0.064	0.142	1	PTGS2
1002	AMEX60DD018631	2.33821076576569e-09	-0.47651992327941	0.266	0.649	4.40401997731968e-05	GLUL
1003	AMEX60DD018666	0.0450107961846766	0.174592176770336	0.266	0.172	1	QSOX1
1004	AMEX60DD018678	0.000160672951470424	-0.145067517065676	0.128	0.373	1	LOC115100149-ADAMTSL2
1005	AMEX60DD018686	1.59788020135223e-07	0.695752256825529	0.633	0.381	0.00300960735924693	SOAT1
1006	AMEX60DD018697	0.000412276359308125	0.235478902156159	0.128	0.015	1	F13B
1007	AMEX60DD018728	0.100988055430781	-0.196447059139853	0.211	0.306	1	LHX9
1008	AMEX60DD018744	0.0740682984193714	0.157435148062901	0.33	0.261	1	HSP90B1
1009	AMEX60DD018752	0.135168449055676	-0.119367598602394	0.064	0.119	1	RGS5
1010	AMEX60DD018756	0.807413717449215	0.185900017247021	0.128	0.127	1	CLCA2
1011	AMEX60DD018809	1.40118948342107e-07	0.858412618284156	0.963	0.881	0.00263914039202359	COL11A1
1012	AMEX60DD018829	0.0157565920186249	-0.138114194834058	0.202	0.343	1	DPH5
1013	AMEX60DD018834	0.00992242356288356	-0.188324786052586	0.312	0.507	1	EXTL2
1014	AMEX60DD018847	0.000770705074185136	-0.289981877999486	0.67	0.806	1	RTCA
1015	AMEX60DD018914	0.00261353717823056	0.299213284004359	0.541	0.403	1	ADGRL2
1016	AMEX60DD018962	0.0534403882139538	-0.167059112485941	0.954	0.978	1	FUBP1
1017	AMEX60DD018963	0.137046135391182	0.304486204268577	0.376	0.321	1	NEXN
1018	AMEX60DD019005	0.113456927277493	0.180839345819524	0.422	0.388	1	COL24A1
1019	AMEX60DD019011	0.410475319522079	0.402635931224185	0.266	0.231	1	CCN1
1020	AMEX60DD019016	0.000992512127320019	-0.136524563276402	0.037	0.172	1	SYDE2
1021	AMEX60DD019038	0.0878675232350831	-0.108457797037901	0.083	0.157	1	CTBS
1022	AMEX60DD019042	1.14501843120615e-07	-0.524157209135818	0.771	0.888	0.00215664221517678	GNG5
1023	AMEX60DD019124	0.013499022682894	-0.134016509730427	0.266	0.433	1	CDC7
1024	AMEX60DD019156	0.154299983822755	0.131111663007898	0.624	0.642	1	TMED5
1025	AMEX60DD019163	0.101024082798854	-0.161160273708745	0.633	0.754	1	CELAPHUS_00002311
1026	AMEX60DD019165	0.532203533949946	0.101249970996888	0.394	0.388	1	FNBP1L
1027	AMEX60DD019187	0.29707193281122	0.133685589630871	0.688	0.709	1	PRPF38B
1028	AMEX60DD019205	0.00274397591998261	-0.147716093603608	0.156	0.343	1	PRMT6
1029	AMEX60DD019238	0.00906765986203996	-0.202447083864993	0.725	0.843	1	ACADM
1030	AMEX60DD019271	0.534054911662682	0.101487509742149	0.807	0.843	1	ZRANB2
1031	AMEX60DD019282	0.00690946830811969	0.250439929506381	0.972	0.948	1	SRSF11
1032	AMEX60DD019363	0.0303155843442197	-0.14415745620797	0.284	0.44	1	RAVER2
1033	AMEX60DD019413	0.0406546683979626	0.223185301747614	0.239	0.149	1	NFIA
1034	AMEX60DD019448	0.657440654297512	0.145069000726744	0.532	0.522	1	JUN
1035	AMEX60DD019461	0.0703118123284422	-0.136351420801764	0.101	0.187	1	MYSM1
1036	AMEX60DD019499	0.00381058436923729	0.456783129846883	0.725	0.634	1	PLPP3
1037	AMEX60DD019519	0.00241959986473721	0.273674438117582	0.156	0.045	1	PCSK9
1038	AMEX60DD019537	0.14079212350971	0.159922879920289	0.661	0.657	1	SSBP3
1039	AMEX60DD019556	0.000799554908806668	-0.198199475455974	0.275	0.5	1	HSPB11
1040	AMEX60DD019577	0.0608716536368124	-0.111194917462551	1	0.993	1	MAGOH-MAGOHB
1041	AMEX60DD019578	0.0576650120453644	-0.151015128147745	0.404	0.552	1	CZIB
1042	AMEX60DD019590	0.0127814421544268	-0.213743726063103	0.807	0.903	1	SCP2
1043	AMEX60DD019600	0.26082242648481	0.128511692170934	0.523	0.522	1	LOC115472251-COA7
1044	AMEX60DD019607	0.000635796193656373	0.414792512910752	0.651	0.537	1	GPX7
1045	AMEX60DD019621	4.75063056406057e-06	-0.335340069366048	0.991	1	0.0894781266740808	BTF3L4
1046	AMEX60DD019637	0.162181058628946	0.167681149721657	0.578	0.545	1	NRDC
1047	AMEX60DD019640	0.752724857273431	0.106451626570966	0.376	0.41	1	OSBPL9
1048	AMEX60DD019653	0.0292506179265741	0.120850169912261	0.128	0.052	1	LLAP_14162-CDKN2C
1049	AMEX60DD019742	0.00292234700860727	-0.203212175140737	0.257	0.448	1	LOC115100087-CYP4B1
1050	AMEX60DD019786	0.000151118980794285	-0.158904892345828	1	0.993	1	UQCRH
1051	AMEX60DD019826	0.264977524400531	0.100026125931095	0.376	0.358	1	ATP6V0B
1052	AMEX60DD019831	0.00171838413013482	0.545994626926394	0.716	0.649	1	VWC2L
1053	AMEX60DD019879	0.408323945807006	0.149785094966422	0.349	0.321	1	ZSWIM5
1054	AMEX60DD019951	0.000126927417947094	-0.274156418661179	1	0.993	1	PRDX1
1055	AMEX60DD019979	0.00201030786311282	0.304644497135515	0.55	0.433	1	LOC106033057
1056	AMEX60DD020053	0.156190381273795	0.198218583477742	0.55	0.575	1	ELOVL1
1057	AMEX60DD020056	0.0323980658857759	0.164915179725759	0.303	0.201	1	CDC20
1058	AMEX60DD020256	0.103940670186261	0.219271050451189	0.817	0.784	1	LOC103780753
1059	AMEX60DD020272	0.119259824115443	-0.135614283171035	0.156	0.239	1	MGRN1
1060	AMEX60DD020295	6.35974836973959e-06	-0.477686777825348	0.468	0.709	0.119785860544045	TFAP4
1061	AMEX60DD020298	0.586873854580973	0.108113260987806	0.606	0.649	1	PAM16
1062	AMEX60DD020311	0.0460841679262835	0.284103566990407	0.972	0.993	1	COX1
1063	AMEX60DD020339	0.0310089183335102	-0.178314087046038	0.569	0.746	1	NME4
1064	AMEX60DD020358	0.00180215738745577	-0.168284663729224	0.211	0.418	1	METTL26
1065	AMEX60DD020392	0.0231367731850235	0.209071831099402	0.908	0.948	1	ATP6V0C
1066	AMEX60DD020398	0.0211064091015584	0.39880033121486	0.826	0.813	1	LOC115075968
1067	AMEX60DD020425	0.107133218522208	-0.113077417435296	0.477	0.612	1	NUBP2
1068	AMEX60DD020432	0.0350669745280077	0.14494471352561	0.394	0.284	1	DR999_PMT13423-METRN
1069	AMEX60DD020448	0.445823272369389	0.111269295791037	0.174	0.149	1	LOC101872848-ABAT
1070	AMEX60DD020454	0.0490533407372891	0.274846629976448	0.514	0.455	1	LOC101931165-NOMO1
1071	AMEX60DD020478	0.000185969255366083	-0.138722142658097	0.055	0.239	1	GJC2-GJC1
1072	AMEX60DD020484	0.173774084739387	0.1052181139739	0.266	0.209	1	LOC102939338
1073	AMEX60DD020493	0.307418477101774	0.144698917127122	0.367	0.351	1	C1H1ORF35-C1ORF35
1074	AMEX60DD020570	0.505752629260704	0.213575816683039	0.67	0.716	1	LOC102946426
1075	AMEX60DD020579	0.0252578457013938	-0.174009229576449	0.55	0.724	1	CEP20
1076	AMEX60DD020581	0.133726466251643	0.176526497358692	0.422	0.366	1	DR999_PMT11610-NDE1
1077	AMEX60DD020612	0.0019341764894262	-0.162790818750663	0.303	0.515	1	GDE1
1078	AMEX60DD020635	0.0496965565528972	-0.151935136333591	0.615	0.724	1	THUMPD1
1079	AMEX60DD020640	0.161987124466611	0.169250601151218	0.495	0.507	1	IL4R
1080	AMEX60DD020647	0.116856593204418	-0.121891717796097	0.936	0.955	1	UBE2I
1081	AMEX60DD020670	0.39708288365796	-0.129860290348699	0.982	0.985	1	LOC107388308-H3-3A
1082	AMEX60DD020701	7.88091957213735e-07	-0.282911630593379	0.128	0.425	0.0148437120141207	PDGFA
1083	AMEX60DD020737	0.830123357922525	0.160837474297423	0.284	0.343	1	LOC115076211-SSTR2
1084	AMEX60DD020806	0.0830867831336798	-0.149577291084321	0.881	0.918	1	NDUFB10
1085	AMEX60DD020844	0.0035927780035991	-0.105523887979959	0.037	0.149	1	NTHL1
1086	AMEX60DD020847	0.43423663671188	-0.126757318846898	0.147	0.187	1	PKD1
1087	AMEX60DD020858	0.435377136017017	0.132572720081012	0.532	0.575	1	PRKRA
1088	AMEX60DD020872	6.89094352997342e-05	-0.193506776708333	0.193	0.448	1	MLST8
1089	AMEX60DD020900	0.0736298657101259	0.240947484075216	0.468	0.381	1	RBBP6
1090	AMEX60DD020905	1.09509334554463e-09	-0.469927861396979	0.963	0.993	2.06260831633331e-05	NDUFAB1
1091	AMEX60DD020925	0.00852845438141578	-0.205702589397296	0.45	0.612	1	UBFD1
1092	AMEX60DD020971	0.538812577716558	0.102094760317438	0.468	0.478	1	CDK16-CDK17
1093	AMEX60DD020992	0.0104565401421546	2.74435965873961	0.202	0.097	1	TIMP1
1094	AMEX60DD021035	0.0202950112860856	-0.13919180644783	0.349	0.545	1	CXXC1
1095	AMEX60DD021056	4.22275561660474e-05	-0.314507282713524	0.624	0.843	0.795356020387503	PARPI_0024608-TIMM17B
1096	AMEX60DD021057	0.00773103510876026	-0.126529795270244	0.266	0.463	1	LOC111150420-PQBP1
1097	AMEX60DD021070	0.0382283566875419	0.123563704113516	0.202	0.112	1	LOC115096451-COMT
1098	AMEX60DD021085	0.205137482764036	-0.100520397480628	0.257	0.343	1	SUV39H1
1099	AMEX60DD021120	0.922037256426653	0.114289047528629	0.532	0.642	1	EBP
1100	AMEX60DD021134	0.00716255101453933	-0.140172992521985	0.514	0.746	1	AB205_0124770-IMP4
1101	AMEX60DD021141	0.057635836719401	0.20756650017367	0.385	0.321	1	RBM10
1102	AMEX60DD021181	0.00963839828701091	-0.17443234935415	0.119	0.254	1	LFNG
1103	AMEX60DD021200	0.00443372019069752	-0.214872955091181	0.908	0.955	1	EIF3B
1104	AMEX60DD021204	0.18205439740017	-0.132901058206112	0.505	0.604	1	NUDT1
1105	AMEX60DD021267	0.175636021871565	-0.109865479981206	0.936	0.955	1	LOC101935204-UQCRC2
1106	AMEX60DD021283	0.0160458936185519	-0.108294154863397	0.092	0.209	1	PLCD1
1107	AMEX60DD021292	0.00873494949078732	-0.204777799286425	0.752	0.866	1	LOC113041881-GARS1
1108	AMEX60DD021314	0.0713433856950817	0.126595883342052	0.872	0.858	1	SELENON
1109	AMEX60DD021339	0.112503743549906	0.156391475181261	0.119	0.067	1	CRYGN
1110	AMEX60DD021362	0.0878218442328115	0.129203874759046	0.404	0.328	1	GORASP1
1111	AMEX60DD021390	0.373086569544056	0.102599934011864	0.394	0.373	1	OXSR1
1112	AMEX60DD021393	0.0286961805841092	-0.133833205487308	0.422	0.582	1	MYD88
1113	AMEX60DD021423	0.000788510186194122	0.172112324629292	0.174	0.045	1	NAGA
1114	AMEX60DD021425	0.0638413784446085	0.13353923779101	0.138	0.075	1	LOC112547415
1115	AMEX60DD021431	0.0243000572427852	0.347293501521061	0.56	0.53	1	LITAF
1116	AMEX60DD021445	0.0240478738327648	0.236787885672518	0.523	0.44	1	SOCS1
1117	AMEX60DD021460	0.000220734553386084	0.486399332303588	0.716	0.59	1	D9C73_028124
1118	AMEX60DD021464	0.000342038741119169	0.309534555416372	0.422	0.269	1	MRTFB
1119	AMEX60DD021479	0.548564659109185	0.115617981112576	0.138	0.119	1	ATF7IP2
1120	AMEX60DD021527	0.00015332984261293	0.551914516635865	0.624	0.373	1	HBG1
1121	AMEX60DD021531	0.00113108202687946	0.467147399436292	0.624	0.41	1	HB-AM
1122	AMEX60DD021537	0.0266057017726097	0.123493820931368	0.119	0.045	1	HBZ
1123	AMEX60DD021586	0.00157933810608437	-0.148752267368437	0.073	0.224	1	DPP6
1124	AMEX60DD021621	5.20229717377786e-08	-0.627019272610669	0	0.239	0.00097985267268106	SHH
1125	AMEX60DD021683	0.065266142561726	-0.102289408936664	0.615	0.739	1	LOC101932042-IDI1
1126	AMEX60DD021709	0.0289523719440206	0.114003213073063	0.138	0.06	1	PFKP
1127	AMEX60DD021789	8.65613445462147e-08	0.725060308587543	0.486	0.201	0.00163038292452795	NRP1
1128	AMEX60DD021794	0.00312436324606637	0.290814865767784	0.991	0.985	1	ITGB1
1129	AMEX60DD021795	0.109357051747919	-0.134319499552495	0.798	0.888	1	KIF5B
1130	AMEX60DD021812	0.394663109525635	0.109227183098362	0.248	0.224	1	SVIL
1131	AMEX60DD021820	0.41194744157135	0.123198499813494	0.266	0.246	1	JCAD
1132	AMEX60DD021836	2.17178022938194e-12	-0.818041847408303	0.661	0.888	4.09054806204089e-08	BAMBI
1133	AMEX60DD021837	0.0309663496162166	-0.119096396474802	0.239	0.388	1	WAC
1134	AMEX60DD021850	0.118651665978447	-0.126561862175073	0.798	0.866	1	RAB18
1135	AMEX60DD021865	0.00838907202945288	-0.156271065400884	0.358	0.53	1	PDSS1
1136	AMEX60DD021887	0.140253189805752	-0.132399107212162	0.321	0.418	1	PRTFDC1
1137	AMEX60DD021893	0.498120995246014	0.101560532398444	0.349	0.358	1	KIAA1217
1138	AMEX60DD021917	0.00534307094976772	0.262947887467977	0.945	0.97	1	LYPA_23C006077-CYCS
1139	AMEX60DD021936	0.00479673140337707	-0.240689121655438	0.972	0.978	1	CBX3
1140	AMEX60DD021947	2.86265933559739e-07	-0.562870775875847	0.798	0.963	0.00539181885859768	HOXA11
1141	AMEX60DD021953	3.46431471461318e-22	-0.746371400866956	0.009	0.619	6.52503676497392e-18	HOXA13
1142	AMEX60DD021967	1.1150625791483e-11	-0.679762945652215	0.78	0.985	2.10022036782582e-07	TRIL
1143	AMEX60DD021968	2.32790727928574e-15	-1.46271917293834	0.651	0.903	4.38461336053469e-11	CPVL
1144	AMEX60DD022007	0.0686138851323479	-0.151826048716178	0.826	0.888	1	KIAA1143
1145	AMEX60DD022085	0.000200672463792613	-0.312651532162328	0.67	0.858	1	MALSU1
1146	AMEX60DD022091	4.02942816687449e-05	-0.280692243504309	0.963	0.985	0.75894279523081	TOMM7
1147	AMEX60DD022101	0.526398408859802	-0.103563628460803	0.284	0.328	1	STAM
1148	AMEX60DD022102	0.00112493079464193	-0.162888002002929	0.083	0.246	1	HACD1
1149	AMEX60DD022108	0.0401289487036607	-0.106579192423128	1	1	1	VIM
1150	AMEX60DD022124	0.00243761282123446	0.286004997186794	0.385	0.254	1	STEAP1
1151	AMEX60DD022133	0.0215281310531027	-0.184187862537185	0.55	0.701	1	GTPBP10
1152	AMEX60DD022156	0.00418717786040059	-0.137776782639736	0.202	0.396	1	RPP38
1153	AMEX60DD022164	0.0127285561851923	0.355946007371497	0.44	0.358	1	ITGA8
1154	AMEX60DD022195	0.000124017488589738	0.467854608887361	0.248	0.075	1	STEAP4
1155	AMEX60DD022198	1.20207006259527e-08	-0.357914662836816	0.991	0.993	0.000226409896289819	SRI
1156	AMEX60DD022199	0.0334933823526057	-0.165901406218463	0.624	0.813	1	DUS3L
1157	AMEX60DD022216	0.00746873306119168	0.231827206523028	0.349	0.216	1	AKAP9
1158	AMEX60DD022217	0.174433932620259	0.109894217150002	0.229	0.172	1	AKAP9
1159	AMEX60DD022219	0.000185935038403658	0.328889385014165	0.275	0.104	1	CYP51-CYP51A1
1160	AMEX60DD022268	0.00215659070551686	0.259217365074426	0.385	0.246	1	LOC115468671-TFPI2
1161	AMEX60DD022273	0.0630338576861143	-0.123975874022756	0.55	0.694	1	BET1
1162	AMEX60DD022296	5.38649531030435e-08	-0.609928488129146	0.798	0.91	0.00101454639169583	TWIST1
1163	AMEX60DD022297	1.94803520003562e-11	-0.624410759328935	0.248	0.709	3.66912429926709e-07	LOC115821825
1164	AMEX60DD022311	0.29925652974657	0.113287521997103	0.138	0.104	1	LOC106700720-SNX13
1165	AMEX60DD022355	1.47744457882236e-05	-0.321035574759449	0.193	0.485	0.278276686421191	DLX5
1166	AMEX60DD022359	0.00120433848162058	-0.22826500589556	0.954	0.985	1	SEM1
1167	AMEX60DD022398	2.46807192441809e-13	1.11631100244117	1	1	4.64861346964147e-09	COL1A2
1168	AMEX60DD022471	0.00772885826418605	0.227981680112446	0.248	0.134	1	AHR
1169	AMEX60DD022491	0.62475678328619	0.210269741221872	0.899	0.948	1	LOC107116286-VWDE
1170	AMEX60DD022492	0.0484518924005071	-0.127374896497792	0.495	0.612	1	TMEM106B
1171	AMEX60DD022527	5.16548282514367e-05	-0.339484026463143	0.413	0.687	0.972918690115809	CITED1
1172	AMEX60DD022544	0.815740494150077	0.109068975562919	0.119	0.119	1	DR999_PMT17953-CLCN5
1173	AMEX60DD022576	0.498707541438476	0.12206258575318	0.596	0.619	1	UBA5
1174	AMEX60DD022591	0.0997052406485316	0.171951073121186	0.229	0.164	1	DNAJC13
1175	AMEX60DD022607	0.0724967671290152	0.140859816841181	0.147	0.082	1	ATP2C1
1176	AMEX60DD022617	0.713508011034421	0.200746766195475	0.642	0.724	1	COL6A6
1177	AMEX60DD022647	0.0732805373660006	0.18008191745697	0.321	0.254	1	NGLY1
1178	AMEX60DD022697	0.0245567079314658	0.229377356017392	0.147	0.067	1	RBMS3
1179	AMEX60DD022718	0.645798630607824	0.110001544703691	0.495	0.507	1	TRIM71
1180	AMEX60DD022740	0.0142590749652355	-0.101590606725003	0.312	0.507	1	GASK1A
1181	AMEX60DD022789	0.000670534805159077	0.183225163489494	0.248	0.09	1	PLCL2
1182	AMEX60DD022819	9.92604518172592e-06	0.494675909123712	0.807	0.731	0.186957060997808	FKBP14
1183	AMEX60DD022861	0.0251763919769886	-0.159587800415863	0.972	0.978	1	DKC1
1184	AMEX60DD022863	0.00792368854846899	-0.108683014474215	0.193	0.373	1	MPP1
1185	AMEX60DD022884	0.186863319307563	0.112537840455299	0.193	0.142	1	FAAH2
1186	AMEX60DD023090	0.0911579291991807	-0.124493968518364	0.119	0.201	1	LOC115094265-ZNF419
1187	AMEX60DD023131	0.0929326119822615	0.118362404585176	0.339	0.269	1	SPCS1
1188	AMEX60DD023195	0.0126873141738228	0.311611335878648	0.367	0.254	1	PDZRN3
1189	AMEX60DD023210	0.0015072590339799	0.328902324729374	0.716	0.649	1	U2SURP
1190	AMEX60DD023225	0.1705288248232	0.102912738036598	0.22	0.164	1	BRPF1
1191	AMEX60DD023230	0.421200772011324	0.110628429466415	0.835	0.851	1	ARPC4
1192	AMEX60DD023243	0.000664584969776085	0.269915569842086	0.294	0.127	1	PRRT3
1193	AMEX60DD023313	0.111051109813449	0.115556752583149	0.743	0.679	1	QARS1
1194	AMEX60DD023315	0.0251822753286552	-0.18031859233354	0.431	0.604	1	IMPDH2
1195	AMEX60DD023332	0.00679068999538583	-0.203447818144291	0.55	0.701	1	SLC25A20
1196	AMEX60DD023356	0.0510439408966091	-0.176706335241882	0.505	0.619	1	LOC115091217-UQCRC1
1197	AMEX60DD023366	0.014188678908753	0.249511104257215	0.706	0.687	1	COPG1
1198	AMEX60DD023369	0.0243900120478247	-0.244157110802816	0.734	0.836	1	H1-10
1199	AMEX60DD023370	3.26605449263961e-06	0.396278465152745	0.853	0.694	0.061516136368867	RAB7A
1200	AMEX60DD023374	0.00228236509524265	-0.206737047424515	0.009	0.104	1	LOC108714668-FGL2
1201	AMEX60DD023385	0.0746308685608341	-0.198265340106572	0.505	0.649	1	RUVBL1
1202	AMEX60DD023386	0.000309680140185665	0.467952515176971	0.954	0.925	1	SEC61A1
1203	AMEX60DD023391	0.0534620075452498	0.259296710584075	0.624	0.597	1	MCM2
1204	AMEX60DD023437	0.223605797109731	0.109277549631003	0.679	0.694	1	TXNRD3
1205	AMEX60DD023456	0.302115750993907	0.104610778521881	0.193	0.157	1	ZXDC
1206	AMEX60DD023460	0.174531221969159	-0.119457583931468	0.651	0.791	1	CHCHD4
1207	AMEX60DD023461	0.137105209605643	0.157694857622857	0.33	0.276	1	TMEM43
1208	AMEX60DD023464	0.147413159802091	-0.103807851422332	0.945	0.993	1	LSM3
1209	AMEX60DD023499	0.0238758578337668	0.139912023606567	0.248	0.142	1	PLXND1
1210	AMEX60DD023513	0.126297001186155	0.180620650064896	0.78	0.746	1	SEC13
1211	AMEX60DD023550	0.000247946006565499	0.359662909423813	0.211	0.06	1	LMCD1
1212	AMEX60DD023569	0.708944536799561	0.105385099772984	0.422	0.478	1	EDEM1
1213	AMEX60DD023571	0.0592280967506502	0.151115406949419	0.358	0.261	1	LOC108923424-ARL8B
1214	AMEX60DD023584	0.00282955845664763	-0.250856195178747	0.358	0.567	1	SUMF1
1215	AMEX60DD023589	0.000247727559020897	-0.118813505411556	0.046	0.216	1	LRRN1
1216	AMEX60DD023652	0.0284851602827576	0.139146065607694	0.229	0.127	1	STIMATE
1217	AMEX60DD023671	0.0569304054362867	0.211097331860836	0.394	0.313	1	PTPDC1
1218	AMEX60DD023685	0.0530885953266	0.240966944537893	0.688	0.672	1	FAM120A
1219	AMEX60DD023696	0.998387789238603	0.12520240670152	0.404	0.47	1	LOC110204175-BICD1
1220	AMEX60DD023713	0.273117607829705	0.149727147615554	0.826	0.851	1	SELENOK
1221	AMEX60DD023726	4.02357396016275e-09	-0.629912728154153	0.257	0.619	7.57840155396654e-05	WNT5A
1222	AMEX60DD023740	0.00687654811545153	-0.143548992302663	0.211	0.396	1	IL17RD
1223	AMEX60DD023759	0.0367216538825123	0.289925197542919	0.835	0.866	1	ARF4
1224	AMEX60DD023760	0.0186368190609012	-0.10636800010439	0.092	0.209	1	DENND6A
1225	AMEX60DD023786	0.000574345613190611	-0.232802891753304	0.945	0.97	1	PSMD6
1226	AMEX60DD023815	0.0176893175264985	-0.246701607739262	0.486	0.649	1	PTPRG
1227	AMEX60DD023861	0.462901272216087	0.101648535922409	0.835	0.881	1	PDHB
1228	AMEX60DD023866	0.0301147286982673	-0.125685166635794	0.394	0.582	1	N309_04908
1229	AMEX60DD023890	0.074895567156564	0.187324300948013	0.679	0.657	1	SUCLG2
1230	AMEX60DD023939	0.0545354851004795	0.181489518289925	0.211	0.134	1	FOXP1
1231	AMEX60DD023960	0.00146829462811912	-0.250345298682564	0.807	0.94	1	LOC115472657-BTG1
1232	AMEX60DD023963	0.0369669001686164	0.148460667774744	0.303	0.201	1	LOC115472732-ECM2
1233	AMEX60DD023969	1.43312197561574e-05	-0.592528615788567	0.798	0.918	0.269928524107225	OGN
1234	AMEX60DD023977	0.000247895859474686	-0.277442575088068	0.248	0.478	1	DR999_PMT12467
1235	AMEX60DD023979	0.0136787622913226	0.247796356376302	0.771	0.754	1	IARS1
1236	AMEX60DD023999	0.070696712954813	0.232288428359696	0.514	0.463	1	VGLL4
1237	AMEX60DD024010	0.0956093337080276	0.281493551615712	0.321	0.254	1	TIMP4
1238	AMEX60DD024037	0.103276348252422	-0.128904924992551	0.569	0.679	1	ACAD9
1239	AMEX60DD024042	0.0491190367906952	0.223441967051212	0.284	0.201	1	IQSEC1
1240	AMEX60DD024053	0.00191127149915428	0.248367917574901	0.174	0.052	1	FBLN2
1241	AMEX60DD024101	0.260101874179822	0.166013675025546	0.284	0.246	1	TEX264
1242	AMEX60DD024105	0.0863679150636903	0.10082423972664	0.174	0.104	1	LOC115090433-CYB561D2
1243	AMEX60DD024106	0.176649432139226	-0.120157016897585	0.22	0.299	1	TMEM115
1244	AMEX60DD024125	0.104383363027922	0.154861379415915	0.202	0.134	1	CISH
1245	AMEX60DD024153	1.35154655540851e-07	0.570291848825301	0.945	0.925	0.00254563793711194	MANF
1246	AMEX60DD024169	0.161789034684424	0.211100631838382	0.431	0.388	1	TUSC2
1247	AMEX60DD024170	0.109887140655117	0.11424498989183	0.229	0.157	1	LOC115471915-HYAL2
1248	AMEX60DD024177	0.319655995454561	0.183364956847286	0.56	0.604	1	LOC115082093-IFRD2
1249	AMEX60DD024182	1.66363040518678e-06	0.499862144038788	0.615	0.381	0.0313344786816931	XELAEV_18003999MG
1250	AMEX60DD024186	0.0720175379595149	-0.11784401043703	0.413	0.537	1	GNAI2
1251	AMEX60DD024217	0.100321079159137	-0.161850506590313	0.56	0.687	1	INKA1
1252	AMEX60DD024229	0.119034740227273	-0.123302995092043	0.523	0.627	1	GPX1
1253	AMEX60DD024244	0.000373310001531387	0.371061161142601	0.294	0.127	1	MST1
1254	AMEX60DD024256	0.190033362654414	0.114992147934342	0.211	0.157	1	IP6K1
1255	AMEX60DD024266	0.00666336872930282	0.225215997471083	0.45	0.313	1	ACTN4
1256	AMEX60DD024272	0.00124380712387493	-0.196952413166096	0.982	1	1	HNRNPL
1257	AMEX60DD024281	0.00070736923051879	-0.258222840245569	0.532	0.761	1	LOC110075617-ARF6
1258	AMEX60DD024317	0.0295680222291488	0.177067477595737	0.312	0.194	1	PLEKHG2
1259	AMEX60DD024327	0.265756800086206	0.108984659084617	0.284	0.254	1	LOC106701779-ZFP36L1
1260	AMEX60DD024339	0.0327590218032872	-0.114154258564879	0.33	0.507	1	PAF1
1261	AMEX60DD024365	0.459106669245896	0.254272497620636	0.431	0.485	1	SUPT5H
1262	AMEX60DD024388	0.00185124588316248	-0.213769066811383	0.963	0.963	1	CAPNS1
1263	AMEX60DD024391	0.00676712423556184	0.182628878062322	0.349	0.209	1	LOC112115427-TMEM87A
1264	AMEX60DD024396	0.000299082436087555	-0.230656829927579	0.936	0.955	1	EIF3K
1265	AMEX60DD024434	0.000164505818112655	0.27855910049859	0.294	0.119	1	EHD2
1266	AMEX60DD024438	0.0295720187174113	-0.139152558562737	0.881	0.903	1	PSMD8
1267	AMEX60DD024441	0.0146435421320927	-0.198333024567151	0.743	0.836	1	NOP53
1268	AMEX60DD024444	0.000547066129099369	-0.336601763476069	0.752	0.881	1	SELENOW1-SELENOW
1269	AMEX60DD024445	1.41901393209674e-06	-0.309533982514927	0.991	1	0.026727127411042	LOC107388308
1270	AMEX60DD024453	0.00401438371433592	0.134564910870259	0.11	0.022	1	B3GNT8-HSA6077
1271	AMEX60DD024475	1.77537638185258e-05	0.405737657407268	0.945	0.948	0.334392141521934	HNRNPUL1
1272	AMEX60DD024557	3.24130122164245e-05	-0.239395222404693	0.055	0.254	0.610499085096356	LOC115073171-RHOU
1273	AMEX60DD024558	2.71897479014427e-05	-0.387700061602414	0.716	0.828	0.512118901723673	MIA
1274	AMEX60DD024567	0.13514343480602	0.114111604537202	0.257	0.194	1	NUMBL-NUMB
1275	AMEX60DD024610	0.0753423203825063	-0.148626669854172	0.248	0.351	1	SHKBP1
1276	AMEX60DD024626	0.0957574466768951	0.245064113872183	0.55	0.5	1	KCNK6
1277	AMEX60DD024651	0.0736914248668805	-0.136393688282358	0.44	0.604	1	SAE1
1278	AMEX60DD024704	0.0881438017890038	-0.114475525739625	0.734	0.851	1	PARPI_0034269-POLR2I
1279	AMEX60DD024717	0.0505531609878928	-0.173541889971722	0.459	0.612	1	DR999_PMT19403-AP2S1
1280	AMEX60DD024726	0.0927848891248629	0.178393251969498	0.229	0.164	1	PRKD2
1281	AMEX60DD024760	4.04596416185228e-05	-0.256658487392305	1	0.993	0.762057349884877	LOC105718023-SNRPD2
1282	AMEX60DD024779	0.517552263723922	0.105944240497789	0.147	0.127	1	LOC112113148-LGALS4
1283	AMEX60DD024787	0.388024346581238	0.132218460934213	0.459	0.463	1	TBCB
1284	AMEX60DD024828	0.304297629262278	0.2367576946554	0.459	0.455	1	LOC115641418-SYMPK
1285	AMEX60DD024839	0.00334054731367507	-0.160816489473605	0.101	0.254	1	MYPOP
1286	AMEX60DD024864	0.0357978129874386	-0.124038560020143	0.147	0.269	1	PPP1R13L
1287	AMEX60DD024879	0.391752542074812	-0.131357374810203	0.202	0.246	1	LOC115410031-H2BC13
1288	AMEX60DD024888	0.0460694276212012	0.200174417616565	0.514	0.448	1	VASP
1289	AMEX60DD024891	0.546783664154921	0.121995670023074	0.505	0.545	1	OPA3
1290	AMEX60DD024899	0.020604646079108	-0.122637852407243	0.064	0.157	1	FBXO46
1291	AMEX60DD024900	0.131515017628443	0.1260252942661	0.339	0.269	1	QPCTL
1292	AMEX60DD024926	0.109987846370466	0.113032982388278	0.394	0.336	1	SCYL1
1293	AMEX60DD024930	0.0188807343378114	0.245370773631562	0.624	0.567	1	EHD1
1294	AMEX60DD024933	0.0488701638406099	-0.132820590132844	0.367	0.522	1	LOC115096856-COQ8A
1295	AMEX60DD024999	0.00222102739141959	-0.190910885111112	0.083	0.231	1	LRFN4-LRFN5
1296	AMEX60DD025018	0.0450292378679962	0.132499439134589	0.202	0.119	1	THAP9
1297	AMEX60DD025051	0.00453682407370329	-0.106690676784708	0.138	0.291	1	LOC110069898-KAT5
1298	AMEX60DD025059	0.0084359130724697	-0.132751842314638	0.991	1	1	CFL2
1299	AMEX60DD025108	0.00924361284244658	0.239352324940417	0.679	0.59	1	RAB1B-RAB1A
1300	AMEX60DD025118	0.876053525885418	0.105457885425627	0.523	0.604	1	SF3B2
1301	AMEX60DD025131	0.0243634335812035	0.35206344652311	0.716	0.664	1	CD248
1302	AMEX60DD025160	0.0396188678817634	-0.170077332179067	0.358	0.493	1	CDCA5
1303	AMEX60DD025162	0.475410930380596	0.102482748066666	0.239	0.216	1	ZFPL1
1304	AMEX60DD025168	0.0112594461548772	-0.211009010003625	0.477	0.649	1	ZNHIT2
1305	AMEX60DD025176	0.760935558841193	0.1082577859423	0.239	0.254	1	SYVN1
1306	AMEX60DD025178	0.00418872766961404	0.290063897577381	0.468	0.366	1	CAPN1
1307	AMEX60DD025190	0.00359332339482719	-0.166884940977854	0.257	0.448	1	POLA2
1308	AMEX60DD025220	0.0241077429008072	0.236390614130311	0.541	0.5	1	ATL3
1309	AMEX60DD025227	0.476125873193056	0.150279319871787	0.624	0.687	1	EFEMP2
1310	AMEX60DD025229	0.00261507882738815	-0.217689405232393	0.45	0.679	1	FIBP
1311	AMEX60DD025234	0.135058362652901	0.130845281631426	0.303	0.239	1	TMED10L-TMED10
1312	AMEX60DD025240	0.000511154641709302	0.399709187175993	0.633	0.552	1	LTBP3
1313	AMEX60DD025245	0.210166076099727	0.160466123024387	0.193	0.149	1	MAP4K2
1314	AMEX60DD025247	0.0069125446912613	-0.173281228111343	0.376	0.612	1	PYGM
1315	AMEX60DD025273	0.247621235030247	0.107203328982349	0.394	0.343	1	LOC101940869-RBM4
1316	AMEX60DD025301	3.85584215987848e-05	-0.282464760650339	0.945	0.978	0.726247870813112	LOC111850681
1317	AMEX60DD025308	0.00488173658443352	-0.204863357240447	0.688	0.851	1	NAA40
1318	AMEX60DD025331	4.91221869957603e-05	-0.33012603070699	0.862	0.94	0.925216392065145	TRMT112
1319	AMEX60DD025346	0.0893932427801036	0.142795870856998	0.239	0.164	1	NXF1
1320	AMEX60DD025355	0.000194759986294374	-0.198791774958592	0.284	0.56	1	WDR74
1321	AMEX60DD025365	0.0157601605644885	-0.193325859993628	0.596	0.761	1	SLC3A2
1322	AMEX60DD025371	0.00320044366693207	-0.10483100165187	0.193	0.403	1	ZFP36L2
1323	AMEX60DD025374	0.000908547097237932	-0.264903325147475	0.606	0.836	1	LOC115480479
1324	AMEX60DD025381	0.0710932271689054	0.222683908872353	0.294	0.216	1	LRRN4CL
1325	AMEX60DD025383	0.00763939767250817	-0.169688593677458	0.55	0.746	1	UBXN1
1326	AMEX60DD025393	0.010509494290374	-0.20651671256339	0.761	0.888	1	CUNH11ORF98-C11ORF98
1327	AMEX60DD025395	0.404367934264001	0.160043449865851	0.459	0.448	1	GANAB
1328	AMEX60DD025419	0.00160321506421142	-0.204538377208717	0.651	0.813	1	RPB7-POLR2G
1329	AMEX60DD025420	0.00702665652899266	-0.140732088663727	1	1	1	AHNAK2L-EEF1G
1330	AMEX60DD025422	9.49446648633362e-06	0.782629488927265	0.743	0.619	0.178828276270094	AHNAK
1331	AMEX60DD025428	0.01783352305996	-0.195805053218879	0.523	0.657	1	LAGE3
1332	AMEX60DD025429	0.000358731546774821	-0.352185077999739	0.899	0.955	1	UBL4A
1333	AMEX60DD025430	0.0512899241362407	0.12735569519256	0.294	0.201	1	LOC102682342-SLC10A3
1334	AMEX60DD025453	0.325844379597231	0.119658670209067	0.202	0.164	1	KDM5C
1335	AMEX60DD025466	0.192452006851468	0.125004596853922	0.358	0.306	1	LOC115463480-TSPYL4
1336	AMEX60DD025484	0.0787301567924497	0.193887429345601	0.339	0.276	1	PLP2
1337	AMEX60DD025498	1.12518001811217e-05	-0.373706721636355	0.826	0.888	0.211927656411428	HSD17B10
1338	AMEX60DD025522	0.0844270690410531	-0.14642908488214	0.624	0.754	1	TSR2
1339	AMEX60DD025526	0.034464434699771	-0.109246885293746	0.367	0.53	1	GNL3L
1340	AMEX60DD025550	2.74059552063396e-06	0.524548798203676	0.982	0.955	0.0516191166311406	BGN
1341	AMEX60DD025602	0.00412373479129801	-0.209960217374753	0.752	0.896	1	NAA10
1342	AMEX60DD025607	0.153360930720229	0.122903582742841	0.284	0.224	1	LOC115095665-BICD2
1343	AMEX60DD025610	5.96891470893752e-05	-0.289557204132902	0.963	0.985	1	TKTL1-TKTL2
1344	AMEX60DD025623	0.0125154875671279	-0.120601248170437	0.174	0.328	1	LOC115095782-RAB7A
1345	AMEX60DD025629	0.501018663812388	0.169346823481286	0.798	0.881	1	FLNA
1346	AMEX60DD025639	0.0424896346715375	-0.112147788802002	0.532	0.724	1	GDI1
1347	AMEX60DD025640	0.100620831252431	-0.104514885681327	0.55	0.701	1	FAM50A
1348	AMEX60DD025642	0.218568455269025	0.110052046957848	0.275	0.224	1	PLXNA3
1349	AMEX60DD025645	0.0668709233661749	0.16353919397092	0.284	0.201	1	SLC35A2
1350	AMEX60DD025668	0.157641062813732	0.232995828419635	0.734	0.739	1	UBA1
1351	AMEX60DD025671	0.24297285920244	0.140533731992926	0.862	0.866	1	GSONMT00001794001
1352	AMEX60DD025684	0.000597917538134678	-0.147739181814612	0.064	0.231	1	WIPI2
1353	AMEX60DD025733	0.000123723714893894	0.387884355156029	0.908	0.94	1	FSCN1
1354	AMEX60DD025763	0.0330488505492822	-0.15070966521292	0.807	0.903	1	Y1Q_0008358-ARPC1A
1355	AMEX60DD025764	2.28868444396178e-05	0.46859754444197	0.899	0.873	0.431073715020201	ARPC1B
1356	AMEX60DD025767	0.142264010073201	0.123282635732484	0.927	0.918	1	PDAP1
1357	AMEX60DD025768	0.00291977326118965	-0.26263607436276	0.78	0.888	1	BUD31
1358	AMEX60DD025769	0.32078724168367	0.196486681761723	0.45	0.44	1	PTCD1
1359	AMEX60DD025772	0.0104735230335456	-0.101832873088054	0.991	0.993	1	ATP5MF
1360	AMEX60DD025805	9.65000174680883e-05	-0.180063362123308	0.138	0.373	1	CPPED1
1361	AMEX60DD025819	0.00262526656757708	-0.240939069788616	0.936	0.985	1	GSPT1
1362	AMEX60DD025832	0.457215303359301	0.175115378151075	0.899	0.918	1	ARL6IP1
1363	AMEX60DD025851	5.41831278279003e-07	0.564850799172223	0.945	0.94	0.010205392126385	KDELR2
1364	AMEX60DD025858	0.0334176366264828	-0.140564494828264	0.22	0.366	1	USP42
1365	AMEX60DD025863	0.201626826492479	0.141991053821176	0.688	0.776	1	AIMP2
1366	AMEX60DD025933	0.112284857035531	0.117136201805437	0.294	0.216	1	FLII
1367	AMEX60DD025948	0.141486048462009	-0.16604629908655	0.706	0.799	1	DRG2
1368	AMEX60DD025955	0.0419701994549045	0.137294975539237	0.183	0.097	1	RAI1
1369	AMEX60DD025991	0.077336827411341	0.158500736618422	0.615	0.582	1	DHRS7B
1370	AMEX60DD025992	0.236550527004504	-0.104116773435032	0.459	0.56	1	NATD1
1371	AMEX60DD025996	0.295219095871855	-0.106732692645203	0.119	0.172	1	MAP2K3
1372	AMEX60DD026029	0.00154653376152859	-0.232152287301035	0.183	0.381	1	LOC115084003-NGFR
1373	AMEX60DD026045	0.0152411463743289	-0.209217964702281	0.596	0.739	1	ANAPC15
1374	AMEX60DD026047	0.0247115105401371	0.295668157478367	0.633	0.657	1	HSPA9
1375	AMEX60DD026066	0.0171619746734858	-0.128439077833547	0.55	0.761	1	SMARCC1
1376	AMEX60DD026125	0.128379204489051	-0.168967489176916	0.541	0.664	1	AURKB
1377	AMEX60DD026174	0.016594942986447	-0.128566633840911	0.119	0.239	1	CDK5
1378	AMEX60DD026213	0.000761388087376754	-0.183142045337658	0.945	0.955	1	LOC115083432-ABCF2
1379	AMEX60DD026214	0.0707388701813842	0.165129296256027	0.321	0.239	1	CHPF2
1380	AMEX60DD026264	8.88770600122773e-06	0.621244379974331	0.688	0.418	0.167399942533124	HB-B-HBD
1381	AMEX60DD026267	4.47426966284331e-05	0.54541644190413	0.679	0.418	0.842728690996538	HB-AM-GLNC1
1382	AMEX60DD026269	3.35901115534362e-09	-0.529247605418682	0.853	0.97	6.32669751108971e-05	CARHSP1
1383	AMEX60DD026283	0.0417048594217875	-0.103913635170152	0.385	0.545	1	EEF2KMT
1384	AMEX60DD026305	0.126772157745229	0.215116539150348	0.853	0.866	1	ZYX
1385	AMEX60DD026710	0.000427926594192793	-0.200460482336186	1	1	1	DUI87_20158-YBX3
1386	AMEX60DD026743	0.140871900904697	-0.119503459632487	0.422	0.56	1	RIMKLB
1387	AMEX60DD026748	0.746916422348559	0.198559233135987	0.55	0.634	1	LOC108696041-MFAP5
1388	AMEX60DD026764	0.0935493473038938	-0.136474865520708	0.817	0.858	1	PHB2
1389	AMEX60DD026817	0.156060490438152	-0.135051399724981	0.954	0.993	1	TPI1
1390	AMEX60DD026823	0.00420019861120172	-0.187479103533222	0.257	0.493	1	ENO2
1391	AMEX60DD026837	0.000378713677566916	-0.275108217195387	0.725	0.881	1	MLF2
1392	AMEX60DD026848	0.0934536820660612	0.152069861340137	0.477	0.425	1	COPS7A
1393	AMEX60DD026866	0.0570152609950876	0.208950908314204	0.89	0.963	1	CHD4
1394	AMEX60DD026916	0.0559822217334655	-0.129389438343997	0.936	0.985	1	PSMA7
1395	AMEX60DD026920	0.368066678616949	-0.125528264053755	0.147	0.187	1	MTG2
1396	AMEX60DD026964	0.0336240550247793	-0.18331558409675	0.532	0.701	1	MRGBP
1397	AMEX60DD026980	0.322090079959527	0.180040905575785	0.358	0.343	1	ARFGAP1
1398	AMEX60DD027045	0.00106198920320934	-0.153366577240092	0.073	0.231	1	RGS19
1399	AMEX60DD027048	0.152668294426845	0.128940774846072	0.284	0.224	1	SOX18
1400	AMEX60DD027070	0.0595778125677626	0.21680271741566	0.541	0.485	1	DNAJC5
1401	AMEX60DD027088	0.992176472881584	0.397356274973341	0.321	0.351	1	STMN3
1402	AMEX60DD027113	0.00557231970738724	-0.132897036698227	0.046	0.157	1	FNDC11
1403	AMEX60DD027156	0.389578463833787	-0.117178227009566	0.505	0.612	1	CSNK2A1
1404	AMEX60DD027171	2.60787156589324e-06	0.505599847622785	0.826	0.716	0.0491192609435991	HM13
1405	AMEX60DD027174	0.048187358207455	-0.111774493326295	0.312	0.478	1	LLAP_12303-ID1
1406	AMEX60DD027175	0.304881455438722	0.112219818986289	0.596	0.597	1	FLNA
1407	AMEX60DD027180	0.00104848912766003	-0.133038015565018	0.505	0.731	1	COX4I2
1408	AMEX60DD027187	0.0559381158549998	-0.152683646393176	0.394	0.545	1	TPX2
1409	AMEX60DD027206	0.206025763048713	0.128146607112526	0.844	0.903	1	TM9SF4
1410	AMEX60DD027209	0.0804192523096998	0.12368133237793	0.229	0.149	1	POFUT1
1411	AMEX60DD027257	0.0463564557304109	-0.143377599458343	0.477	0.612	1	LOC108702639-AIG1
1412	AMEX60DD027287	2.29967464291782e-07	0.712974170628653	0.367	0.104	0.00433143718993571	APCDD1L
1413	AMEX60DD027328	0.0104720936604477	-0.158891058304636	0.193	0.343	1	RBM38
1414	AMEX60DD027332	0.0325508583226418	-0.159305784037328	0.239	0.388	1	LOC105030464-HMGB2
1415	AMEX60DD027336	0.0498642741305668	-0.167962633461617	0.138	0.231	1	BMP7
1416	AMEX60DD027344	2.17899374369174e-13	-0.635333662285133	0.138	0.619	4.1041347162434e-09	TFAP2C
1417	AMEX60DD027346	0.00888994244701865	-0.180749365072167	0.596	0.776	1	RTF2
1418	AMEX60DD027354	0.326401964693687	0.124599345440374	0.147	0.112	1	FAM210B
1419	AMEX60DD027379	0.0496402127256502	0.157058285531293	0.908	0.925	1	PFDN4
1420	AMEX60DD027389	0.320712949785131	0.147561446832839	0.303	0.269	1	TSHZ2
1421	AMEX60DD027407	0.0019900005553923	0.39340279944861	0.615	0.537	1	SALL4
1422	AMEX60DD027408	0.00470236735607752	0.313979854322221	0.358	0.224	1	ATP9A
1423	AMEX60DD027422	0.0208644528782109	-0.15876507043161	0.881	0.918	1	DPM1
1424	AMEX60DD027425	0.463126061629043	0.157321293395874	0.477	0.53	1	ADNP
1425	AMEX60DD027435	0.0769667402780019	0.204414003822605	0.633	0.597	1	PTPN1
1426	AMEX60DD027468	0.498614903902883	0.107320568756862	0.743	0.791	1	DDX27
1427	AMEX60DD027472	6.0162636928655e-05	-0.273303330247001	1	1	1	LOC113071349-SNRPN
1428	AMEX60DD027476	0.013984918119367	-0.175171943272387	0.532	0.679	1	TSNAX
1429	AMEX60DD027495	0.594907993663003	-0.188588770650667	0.578	0.597	1	UBE2C
1430	AMEX60DD027511	0.00363547242444016	-0.217220841220923	0.275	0.47	1	LOC115097024-CTSA
1431	AMEX60DD027555	0.00379610804762396	0.122917427776619	0.11	0.022	1	B4GALT5
1432	AMEX60DD027586	0.390107574094397	0.264765716263629	0.257	0.239	1	SULF2
1433	AMEX60DD027593	0.435744705486172	0.129953020517107	0.312	0.403	1	ZMYND8
1434	AMEX60DD027617	0.0143804623712231	-0.124675580317747	0.312	0.485	1	OSER1
1435	AMEX60DD027648	0.0244075339508436	0.15715915865814	0.963	0.963	1	YWHAB
1436	AMEX60DD027677	0.0774092597788374	0.142977862594878	0.11	0.052	1	CD40
1437	AMEX60DD027694	0.0610866313093433	0.227606437278599	0.275	0.201	1	NEURL1B
1438	AMEX60DD027695	0.00501926073037377	0.312319364040493	0.651	0.597	1	SH3PXD2B
1439	AMEX60DD027729	0.000487942651606597	-0.184226780976836	0.239	0.5	1	GRPEL2
1440	AMEX60DD027743	0.0294467657882979	0.195361725993613	0.936	0.94	1	CSNK1A1
1441	AMEX60DD027758	0.00719497147444736	-0.1254799428047	0.119	0.269	1	FBXO38
1442	AMEX60DD027796	0.0105090350314012	-0.179042083667994	0.633	0.791	1	THOC3
1443	AMEX60DD027802	0.0507553752110101	-0.132885308087976	0.789	0.828	1	KIAA1191
1444	AMEX60DD027804	0.12128350141364	-0.131522678855698	0.826	0.91	1	NOP16
1445	AMEX60DD027805	2.41696158107309e-05	-0.313037471932132	0.817	0.948	0.455234713795116	HIGD2A
1446	AMEX60DD027809	0.374818221654302	0.107843561935295	0.422	0.381	1	FAF2
1447	AMEX60DD027854	0.00817094743413287	-0.165640785109039	0.761	0.851	1	ZNF346
1448	AMEX60DD027860	0.0253699161709751	-0.145781591806622	0.183	0.328	1	NSD1
1449	AMEX60DD027862	0.0700721501636211	-0.126756686979862	0.853	0.918	1	PRELID1
1450	AMEX60DD027872	0.36404548237111	0.166164673923889	0.367	0.373	1	PDLIM7
1451	AMEX60DD027873	0.126278575374934	0.20014003623517	0.78	0.888	1	DBN1
1452	AMEX60DD027892	0.0065979741918189	0.299012445432089	0.881	0.873	1	TMED9
1453	AMEX60DD027905	0.000521800262968026	-0.279217375594914	0.872	0.91	1	NHP2
1454	AMEX60DD027910	0.024010558585921	0.265532610194811	0.633	0.604	1	DR999_PMT11065
1455	AMEX60DD027961	0.0202493231269635	-0.123422106445773	0.11	0.239	1	HYLS1
1456	AMEX60DD027984	0.131576159979962	-0.107593948839786	0.468	0.597	1	D9C73_002452-DCTPP1
1457	AMEX60DD027989	0.134242083296476	0.153371434028541	0.128	0.075	1	TBC1D10B
1458	AMEX60DD027993	0.037810279673785	-0.171624855820491	0.404	0.552	1	CD2BP2
1459	AMEX60DD028016	0.00733061544471046	-0.221922156243398	0.789	0.888	1	ELOB
1460	AMEX60DD028044	0.0415637756333448	0.199565619175792	0.927	0.97	1	SRRM2
1461	AMEX60DD028072	0.0618167399914407	-0.127424892423585	0.413	0.56	1	NIF3L1
1462	AMEX60DD028077	0.533508182597537	0.102010131226137	0.633	0.679	1	CAVIN2
1463	AMEX60DD028116	0.0075118781446785	-0.149613581041504	0.147	0.291	1	TTC5
1464	AMEX60DD028125	0.0228434246035694	0.24548509950961	0.477	0.328	1	HBG2
1465	AMEX60DD028252	8.1152042717997e-08	-0.340532469050701	1	1	0.00152849872459347	TRIM69
1466	AMEX60DD028254	0.000442157442844495	0.375836616379781	0.688	0.582	1	VKORC1-VKORC1L1
1467	AMEX60DD028278	0.732829571226554	0.106435069908379	0.248	0.261	1	SETD1A
1468	AMEX60DD028300	0.00310821543448207	0.84883633823457	0.807	0.851	1	B2M
1469	AMEX60DD028302	0.0252405148586878	0.140975859993584	0.193	0.097	1	LOC107299019-TNFRSF12A
1470	AMEX60DD028337	0.370838736407914	0.194563758623806	0.376	0.388	1	HIRIP3
1471	AMEX60DD028345	0.652849570661303	0.168000483543849	0.661	0.716	1	LOC115094188-NUFIP2
1472	AMEX60DD028357	0.362906979217263	0.120778899786988	0.615	0.649	1	MVP
1473	AMEX60DD028369	0.192903178779723	0.192555063758491	0.945	0.94	1	ALDOA
1474	AMEX60DD028374	0.00850984546050682	-0.107861377985478	0.028	0.119	1	YPEL3
1475	AMEX60DD028376	0.025020613351014	0.183886070521864	0.321	0.224	1	PARPI_0016395-MAPK3
1476	AMEX60DD028377	0.0293942768173437	-0.111248285169826	0.532	0.716	1	NUDT9
1477	AMEX60DD028401	0.00225981233387938	-0.24476013340915	0.798	0.896	1	BOLA2B-BOLA2
1478	AMEX60DD028405	0.0251995202847832	-0.162501988221908	0.56	0.709	1	LOC115474130
1479	AMEX60DD028413	0.237211693308603	0.119185011172971	0.358	0.328	1	LOC110078543-PITPNA
1480	AMEX60DD028416	0.0220360588706763	0.152542715691437	0.101	0.03	1	LOC115094232
1481	AMEX60DD028421	0.0396901025359161	0.28109154409079	0.908	0.903	1	LOC115094236-EIF3C
1482	AMEX60DD028461	0.246730720164065	0.161456792393141	0.505	0.5	1	LOC115475680-CHMP4B
1483	AMEX60DD028463	0.386116451111133	0.140256187422349	0.202	0.172	1	ATXN2L
1484	AMEX60DD028514	0.00155144406928011	0.113563668306579	0.11	0.015	1	GDF5
1485	AMEX60DD028524	0.218014025407118	0.123989958942056	0.193	0.142	1	LOC115476198-ST3GAL2
1486	AMEX60DD028531	0.0228544128759651	-0.223305466177329	0.78	0.881	1	LOC115096893-CPNE1
1487	AMEX60DD028542	0.303107430464647	0.122385589194962	0.881	0.851	1	RBM39
1488	AMEX60DD028543	0.148270346231247	-0.112814744465368	0.743	0.881	1	ROMO1
1489	AMEX60DD028553	0.074394995106	-0.120928423445573	0.294	0.44	1	NDRG3
1490	AMEX60DD028582	0.203164695268169	-0.103099503815856	0.963	0.963	1	DYNLRB1
1491	AMEX60DD028585	3.19023167480299e-05	-0.281136435135582	0.294	0.575	0.600880135949143	MAP1LC3A
1492	AMEX60DD028602	0.0101732858616781	0.2302681961413	0.991	0.993	1	TOP1
1493	AMEX60DD028613	0.0182436605325389	0.206608401624063	0.358	0.231	1	MAFB
1494	AMEX60DD028630	0.23186149288032	0.170000010405559	0.945	0.948	1	RPN2
1495	AMEX60DD028633	0.05979509520233	0.122011539379275	0.211	0.119	1	LPIN3
1496	AMEX60DD028638	0.288875622435745	0.147044240137837	0.523	0.53	1	DLGAP4
1497	AMEX60DD028642	0.000148532372368092	-0.277133760186442	0.339	0.604	1	AAR2
1498	AMEX60DD028644	0.61089508144527	0.151054359530175	0.339	0.336	1	EPB41L1
1499	AMEX60DD028682	0.0772898637200395	-0.116308332626692	0.661	0.791	1	MANBAL
1500	AMEX60DD028683	0.708161421507992	0.139192929151823	0.229	0.239	1	SRC
1501	AMEX60DD028692	0.0127749887336164	-0.122763091695211	0.193	0.358	1	CTNNBL1
1502	AMEX60DD028721	0.000576161745448585	-0.247758552558924	0.367	0.627	1	DUSP1
1503	AMEX60DD028743	0.00769776777610606	0.113991527560992	0.101	0.022	1	CPEB4
1504	AMEX60DD028758	4.29975265247903e-06	-0.398143787973388	0.385	0.672	0.0809858412094425	MSX2
1505	AMEX60DD028770	0.103906117288862	0.242173619772193	0.459	0.396	1	SFXN1
1506	AMEX60DD028807	0.029814550346808	0.301307715820345	0.624	0.634	1	YIPF5
1507	AMEX60DD028826	0.106444940540588	-0.107052350796343	0.899	0.925	1	NDFIP1
1508	AMEX60DD028829	0.697849167343388	0.119769466180363	0.257	0.261	1	GNPDA1
1509	AMEX60DD028834	0.186781591772072	-0.100467827647057	0.752	0.858	1	HSPA4
1510	AMEX60DD028853	0.0706138622137958	0.120920803287022	0.404	0.306	1	SEPTIN8
1511	AMEX60DD028878	0.0956021648938421	0.147364922825151	0.266	0.194	1	P4HA2
1512	AMEX60DD028883	0.000121882444646082	-0.313321127552286	0.532	0.739	1	DR999_PMT05800-PDLIM4
1513	AMEX60DD028917	0.00127557720398427	-0.210855287869071	0.89	0.933	1	VDAC1
1514	AMEX60DD028924	0.0204715930500775	-0.127608230069923	0.963	0.985	1	DV515_00006940
1515	AMEX60DD028925	2.19783342033231e-05	-0.285892244183186	0.908	0.97	0.413961924719591	LOC101350333
1516	AMEX60DD028939	3.4892984612792e-07	-0.379426672977238	0.972	0.963	0.00657209365181937	CDKN2AIPNL
1517	AMEX60DD028951	0.083332593979306	0.170485488221309	0.266	0.194	1	SEC24A
1518	AMEX60DD028954	0.00592773075181294	0.241194558400447	0.725	0.657	1	CUNH5ORF24-C5ORF24
1519	AMEX60DD028956	0.000382637823195802	-0.162170209307778	0.119	0.328	1	PCBD2
1520	AMEX60DD028962	1.84165287287284e-06	-0.454713287976334	0.587	0.799	0.03468753186056	LOC103529960-MACROH2A1
1521	AMEX60DD028973	0.00293458608779184	0.478631578389221	0.826	0.761	1	CXCL14
1522	AMEX60DD029013	0.081134092088389	-0.125465646177672	1	1	1	HNRNPAB
1523	AMEX60DD029030	0.00181544332293246	0.261731043661627	0.303	0.149	1	GFPT2
1524	AMEX60DD029041	0.000304077808297921	-0.319154874671653	0.505	0.701	1	EIF4EBP3
1525	AMEX60DD029042	0.724660669650875	0.101411039724295	0.587	0.642	1	LOC115079775-ANKHD1
1526	AMEX60DD029049	0.0320150959684181	-0.145855832095141	0.963	0.963	1	UBE2D2
1527	AMEX60DD029059	0.017885107045097	0.149586949226638	0.321	0.201	1	HBEGF
1528	AMEX60DD029064	0.00405433950401219	0.148794494953092	0.266	0.127	1	RUFY1
1529	AMEX60DD029068	0.0301569736709866	-0.119442066014972	1	1	1	HNRNPH1
1530	AMEX60DD029069	0.00684116277946726	0.225762788635517	0.339	0.194	1	LOC102692279-DCK
1531	AMEX60DD029073	0.610020326831974	0.102779958671516	0.514	0.56	1	CTNNA1
1532	AMEX60DD029083	0.00070186835027496	-0.281323014457269	0.413	0.634	1	POLDIP3
1533	AMEX60DD029085	6.30246525803125e-05	-0.280392272333783	0.688	0.881	1	LOC115084931-LUC7L2
1534	AMEX60DD029087	0.00215165961240642	-0.243939574851093	0.862	0.94	1	PCNP
1535	AMEX60DD029172	5.26394183850157e-06	-0.308371055292398	0.606	0.843	0.0991463445281771	TEF
1536	AMEX60DD029178	4.90835077818922e-08	-0.399753758730574	0.945	0.978	0.00092448786907194	PHF5A
1537	AMEX60DD029201	0.116760230341016	0.164553456372672	0.339	0.291	1	TNRC6B
1538	AMEX60DD029273	0.0373936419420783	-0.151313593298391	0.899	0.933	1	TOMM22
1539	AMEX60DD029283	0.00115122771245459	0.292329594603505	0.963	0.978	1	DDX17
1540	AMEX60DD029285	9.74991967929286e-05	0.504280028712515	0.615	0.5	1	KDELR3
1541	AMEX60DD029373	0.390919804024894	0.111828915104309	0.523	0.493	1	HMGXB4
1542	AMEX60DD029374	0.11076136364333	0.195516147850264	0.963	0.918	1	EIF3L
1543	AMEX60DD029426	0.00286221626458502	0.265080275929188	0.56	0.813	1	COL2A1
1544	AMEX60DD029435	0.000325715402963085	0.281129018748415	0.44	0.246	1	HDAC7
1545	AMEX60DD029436	2.24701725319073e-05	-0.221879314720966	0.202	0.485	0.423225699638474	TWIST3
1546	AMEX60DD029476	0.417794328426898	0.10178070996438	0.78	0.873	1	COPZ1
1547	AMEX60DD029481	0.0136203419267361	-0.177022463755173	1	1	1	HNRNPA1
1548	AMEX60DD029507	0.000901817989464261	-0.154995872402406	0.028	0.157	1	HOXC12
1549	AMEX60DD029512	4.74566804147263e-06	-0.261798137321735	0.009	0.194	0.0893846575611369	LOC112842401-ERVI-1
1550	AMEX60DD029525	0.0110929592210054	-0.181200031160716	0.936	0.963	1	ATP5MC3-ATP5MC2
1551	AMEX60DD029545	0.0455554102437589	-0.247726770956474	0.89	0.97	1	PCBP2
1552	AMEX60DD029551	0.395441281268288	0.128176296611144	0.385	0.381	1	SP1
1553	AMEX60DD029572	0.000693083594745773	-0.242934478029291	0.385	0.56	1	MFSD5
1554	AMEX60DD029583	0.147007743581901	0.17223576803133	0.339	0.291	1	ZNF740
1555	AMEX60DD029607	6.37894130755552e-05	-0.445897328034762	0.284	0.545	1	LOC108791588-CYP27B1
1556	AMEX60DD029609	0.0247985359103557	-0.160701554965937	0.624	0.761	1	METTL1
1557	AMEX60DD029611	0.154693251735187	0.237805963376002	0.606	0.597	1	CTDSP2
1558	AMEX60DD029613	2.02346970571962e-07	-0.447729725752706	0.569	0.881	0.00381120519072291	AVIL
1559	AMEX60DD029615	0.836707512265568	0.101593819267556	0.275	0.328	1	EEF1AKMT3
1560	AMEX60DD029625	0.0826397334542688	0.150588894728937	0.44	0.366	1	DAZAP2
1561	AMEX60DD029644	7.27842244072426e-06	0.333386358344025	0.505	0.254	0.137089086671041	FIGNL2-FIGN
1562	AMEX60DD029684	0.165654595417364	0.201423761687955	0.606	0.582	1	LIMA1
1563	AMEX60DD029698	0.0169955817786224	-0.140915905576306	0.358	0.545	1	PRIM1
1564	AMEX60DD029700	0.00249423921936185	-0.153391039673204	1	1	1	NACA
1565	AMEX60DD029701	0.132874520874939	0.10503115984178	0.972	0.97	1	PTGES3
1566	AMEX60DD029705	4.90976595338244e-05	-0.228587486479648	0.991	1	0.924754417319583	ATP5F1B
1567	AMEX60DD029735	0.0185608319677726	0.432240047331997	0.688	0.649	1	LRP1
1568	AMEX60DD029770	0.00546762572205078	-0.187868069965223	0.404	0.627	1	DCTN2
1569	AMEX60DD029778	0.398756372307159	0.124617446678571	0.183	0.157	1	DTX3
1570	AMEX60DD029780	0.127856632667499	0.197073516174591	0.248	0.194	1	ARHGEF25
1571	AMEX60DD029802	0.0560761706604055	-0.168413753962168	0.615	0.776	1	GCAT
1572	AMEX60DD029881	0.0673906856852851	-0.112720488978572	0.532	0.679	1	PYM1
1573	AMEX60DD029882	0.136509982494897	0.110989844247338	0.321	0.254	1	MMP19
1574	AMEX60DD029890	0.39213563415422	0.116129808445029	0.294	0.276	1	ORMDL2
1575	AMEX60DD029896	0.0152594200692431	0.220687714755216	0.862	0.806	1	BLOC1S1
1576	AMEX60DD029899	2.84441391801751e-05	0.398077858799395	0.991	0.993	0.535745361458598	CD63
1577	AMEX60DD029904	1.3059964021063e-07	0.493172018036882	0.844	0.672	0.00245984422336722	CNPY2
1578	AMEX60DD029905	0.106959781049964	-0.122943129360911	0.716	0.799	1	CS
1579	AMEX60DD029917	1.1665031610076e-05	-0.236936693986905	1	1	0.219710870375782	MYL6
1580	AMEX60DD029924	0.151737692870562	0.227410110829869	0.798	0.843	1	ZC3H10
1581	AMEX60DD029928	0.000385572884088343	-0.260876716336805	0.963	1	1	PA2G4
1582	AMEX60DD029937	0.0881141030432873	0.153227551301921	0.495	0.433	1	RAB5B
1583	AMEX60DD029946	0.0195214163135071	-0.125945723991701	0.725	0.858	1	SARNP
1584	AMEX60DD029957	0.0303059303842304	0.137093298387025	0.138	0.06	1	PRPH
1585	AMEX60DD029963	7.62295903935869e-06	-0.370022928030906	0.982	0.993	0.143578433506321	LOC108918534-TUBA1C
1586	AMEX60DD029966	0.0168458754480056	-0.152990075761035	0.991	1	1	LOC104149555-TUBA1B
1587	AMEX60DD029972	0.0118590431848907	-0.147859586415682	0.303	0.463	1	RHEBL1
1588	AMEX60DD029984	3.52807584298066e-06	0.540377057322834	0.927	0.858	0.0664513085025408	FKBP11
1589	AMEX60DD029986	0.111018536930668	0.134759014986068	0.147	0.09	1	ADCY6
1590	AMEX60DD029990	0.319396122650767	0.106081130884304	0.193	0.157	1	NCKAP5L
1591	AMEX60DD029992	0.00760807930765212	0.243630021847953	0.844	0.836	1	TMBIM6
1592	AMEX60DD030013	0.167194949598829	0.102514611304457	0.22	0.157	1	ACVRL1
1593	AMEX60DD030018	0.658936592826093	0.109249259478462	0.183	0.179	1	PWWP2A
1594	AMEX60DD030069	0.028576594296683	0.191468445418362	0.248	0.149	1	HAND1-HAND2
1595	AMEX60DD030071	0.000256629688512246	-0.164617330861602	0.119	0.328	1	GALNT10
1596	AMEX60DD030096	6.50681188061285e-07	0.602680529909023	1	1	0.0122555801771343	SPARC
1597	AMEX60DD030106	0.0218737302224177	-0.10458635796278	0.092	0.201	1	CCDC69
1598	AMEX60DD030127	0.011350451725881	0.212986937257958	0.596	0.485	1	SYNPO
1599	AMEX60DD030129	0.0650607878775454	0.224397548322104	0.56	0.47	1	NDST1
1600	AMEX60DD030135	0.133561459774305	0.136880188890433	0.275	0.216	1	ARSI
1601	AMEX60DD030144	0.297618120954474	0.214270913828144	0.459	0.448	1	PDGFRB
1602	AMEX60DD030177	3.07950403298571e-10	0.676523588997979	0.927	0.843	5.80024584612858e-06	CANX
1603	AMEX60DD030181	0.136696667446308	-0.145779777675201	0.606	0.739	1	LOC102357698
1604	AMEX60DD030230	0.0349120931114347	0.23530998201461	0.936	0.978	1	LOC115081986-PCDHGA5
1605	AMEX60DD030275	0.00140220987729928	-0.251639482980198	0.624	0.836	1	IK
1606	AMEX60DD030281	0.042943856614177	0.204471136017704	0.725	0.754	1	SLC35A4
1607	AMEX60DD030285	0.0113743741084087	-0.167094278159968	0.385	0.567	1	SLU7
1608	AMEX60DD030319	0.676612173899816	0.121766740800204	0.193	0.179	1	MAT2B
1609	AMEX60DD030348	0.051685423248486	-0.148886642074711	0.826	0.843	1	RARS1
1610	AMEX60DD030365	0.191141724809326	0.149915993370329	0.404	0.366	1	SPDL1
1611	AMEX60DD030425	2.3404265269091e-07	-0.3046219831055	1	1	0.0044081933634333	NPM1
1612	AMEX60DD030433	0.00180554536775495	0.285987794229691	0.936	0.978	1	ETF1
1613	AMEX60DD030449	0.00553905851121232	0.414469378848572	0.936	0.94	1	MYH9
1614	AMEX60DD030458	0.00229172953164421	-0.201286731447218	0.807	0.94	1	SMDT1
1615	AMEX60DD030461	0.029077940934694	-0.100433627881731	0.156	0.284	1	CEBPG
1616	AMEX60DD030488	8.48269271015663e-05	-0.190131817954398	0.101	0.313	1	FHIT
1617	AMEX60DD030496	0.000955144847986533	-0.134984113276462	0.083	0.254	1	XPNPEP3
1618	AMEX60DD030498	9.93094389343285e-06	-0.33353174064455	0.945	0.993	0.187049328232808	RBX1
1619	AMEX60DD030518	0.0258211194860332	-0.211062210136947	0.459	0.582	1	WBP11
1620	AMEX60DD030520	8.53582330359569e-05	-0.222581020849412	0.578	0.836	1	MGP
1621	AMEX60DD030526	0.350439430029251	0.11334754952696	0.138	0.104	1	ABCC3
1622	AMEX60DD030543	0.000388747395630569	0.126516976422579	0.147	0.022	1	LOC109912679
1623	AMEX60DD030604	0.00403806600126152	-0.245661730675684	0.468	0.634	1	FOXK2
1624	AMEX60DD030621	4.10186415970473e-11	-0.732240191463386	0.569	0.881	7.72586114480386e-07	METRNL
1625	AMEX60DD030650	0.255553579353248	0.177764318003974	0.422	0.44	1	LOC112970887
1626	AMEX60DD030697	2.29454759195936e-08	0.628751180716649	0.761	0.56	0.000432178038945546	MYH10
1627	AMEX60DD030709	0.0121817597398396	-0.113688976009997	0.211	0.358	1	NARF
1628	AMEX60DD030744	0.483996155667291	0.165880220315289	0.826	0.836	1	SEPTIN9
1629	AMEX60DD030764	0.444994016053632	0.129280928564923	0.239	0.216	1	SEC14L1
1630	AMEX60DD030776	3.02531093527255e-06	-0.317775887147376	0.991	1	0.0569817314658584	SRSF2
1631	AMEX60DD030784	0.122319236699319	0.139733358577404	0.505	0.44	1	JMJD6
1632	AMEX60DD030787	0.132102614084635	0.204769330984948	0.688	0.754	1	MXRA7
1633	AMEX60DD030836	0.275312868426405	0.13638916523642	0.404	0.373	1	SRP68
1634	AMEX60DD030865	0.0445475691708878	-0.15214024901838	0.477	0.649	1	SAP30BP
1635	AMEX60DD030920	0.00100800787276836	-0.208063989226266	0.982	0.985	1	ATP5PD
1636	AMEX60DD030956	0.378396511387921	0.10335752594026	0.294	0.261	1	XYLT2
1637	AMEX60DD030983	0.0011104483605972	-0.186068613556048	0.156	0.358	1	AAES_168488-CACNA1G
1638	AMEX60DD031020	0.890750844827916	0.245926970672867	0.239	0.261	1	TMEM100
1639	AMEX60DD031058	0.00745022923814655	-0.278088084238473	0.404	0.567	1	UTP6
1640	AMEX60DD031061	0.0708935008793566	-0.141397651440911	0.229	0.351	1	CRLF3
1641	AMEX60DD031082	0.00685369801524028	-0.129483585019273	0.624	0.828	1	ZNF207
1642	AMEX60DD031093	0.00660822219175495	0.270382153325754	0.339	0.224	1	TEX2
1643	AMEX60DD031103	2.52880524407869e-06	-0.315377085435385	0.982	1	0.0476300467722222	DDX5
1644	AMEX60DD031122	0.100940809435151	-0.101998712147046	0.532	0.687	1	NOL11
1645	AMEX60DD031133	0.0900153718898253	-0.145238266220368	0.881	0.925	1	PSMD12
1646	AMEX60DD031152	3.044927822029e-08	-0.451607700959938	0.67	0.888	0.000573512155279162	APOH
1647	AMEX60DD031160	0.0527509085949814	-0.18043723641389	0.239	0.351	1	AXIN2
1648	AMEX60DD031181	0.626212508235167	0.105673055446331	0.211	0.201	1	SLC16A6
1649	AMEX60DD031195	0.0396262930308335	-0.123720014063061	0.055	0.134	1	FAM20A
1650	AMEX60DD031197	0.000509281035044574	0.176240347324645	0.165	0.037	1	LOC108700973-ABCA5
1651	AMEX60DD031210	0.055930612865559	0.107886706074928	0.119	0.052	1	LOC103544483-ABCA5
1652	AMEX60DD031236	0.00157662388207241	0.541694334992654	0.248	0.104	1	SOX9
1653	AMEX60DD031287	0.00612513244195328	0.295742901720777	0.523	0.425	1	TTYH2
1654	AMEX60DD031299	0.669296676534612	0.106552078368644	0.55	0.634	1	CCDC137
1655	AMEX60DD031316	0.0908503423984496	-0.113036718310438	1	1	1	ACTG1
1656	AMEX60DD031327	0.0652508584330864	0.216903584079997	0.202	0.127	1	SLC38A10
1657	AMEX60DD031413	0.0684440994118426	-0.124926182016894	0.229	0.351	1	CANT1
1658	AMEX60DD031420	0.0789312299148733	0.383218048182623	0.651	0.701	1	TIMP2
1659	AMEX60DD031441	0.457705205763053	0.122871831867791	0.284	0.373	1	SOCS3
1660	AMEX60DD031447	0.10866946261816	-0.11623092430833	0.596	0.731	1	BIRC5
1661	AMEX60DD031450	0.0849929012000722	0.24338057810342	0.266	0.201	1	TK1
1662	AMEX60DD031451	0.0444862782548135	0.185573783399482	0.541	0.493	1	SYNGR2
1663	AMEX60DD031478	0.000228098469730803	0.443283733794131	0.963	0.955	1	P4HB
1664	AMEX60DD031492	0.637140285325956	0.124764618919883	0.284	0.284	1	MAFG
1665	AMEX60DD031505	0.24060993823258	-0.124561072099593	0.505	0.664	1	GPS1
1666	AMEX60DD031572	0.130619932768458	0.155384806713854	0.899	0.918	1	SEC61G
1667	AMEX60DD031613	0.0973865701266533	-0.119361187828474	0.798	0.873	1	PET100
1668	AMEX60DD031664	0.0287883814528274	-0.114486587290546	1	1	1	AKAP8L
1669	AMEX60DD031703	0.0013729571058057	-0.255951147989907	0.936	0.985	1	NDUFB7
1670	AMEX60DD031723	0.0107766160396196	-0.166547101406225	0.853	0.948	1	DDX39A
1671	AMEX60DD031755	0.461547875116276	0.107351711986568	0.413	0.418	1	LOC102931869-SAMD1
1672	AMEX60DD031756	0.00908809846960786	0.322660822098132	0.661	0.619	1	LOC115080919-PRR36
1673	AMEX60DD031772	0.00166162796978536	-0.230970366123299	0.872	0.97	1	PGLS
1674	AMEX60DD031783	0.0663367496730599	-0.107871759163755	0.33	0.463	1	MVB12A
1675	AMEX60DD031784	0.0223656725816488	0.175142885998023	0.312	0.216	1	ATP13A1
1676	AMEX60DD031816	0.00399712451295733	-0.260586077908609	0.679	0.843	1	PIN1
1677	AMEX60DD031831	0.00255659070588155	0.244562549029968	0.211	0.082	1	COL5A3
1678	AMEX60DD031857	0.0350525360402815	0.184669327006643	0.248	0.157	1	P2RY11-PPAN-P2RY11
1679	AMEX60DD031858	0.000120437285459097	-0.273841239062441	0.972	0.97	1	EIF3G
1680	AMEX60DD031861	0.253964287208504	0.303992478605204	0.67	0.806	1	S1PR2
1681	AMEX60DD031869	0.00273143810843959	0.228463163909959	0.239	0.104	1	LOC102457841
1682	AMEX60DD031875	8.50152157394979e-05	0.34408510931207	0.349	0.157	1	S1PR5-S1PR1
1683	AMEX60DD031890	0.183364554884895	0.12734616974599	0.743	0.821	1	CDC37
1684	AMEX60DD031909	0.00245088102164604	-0.147031582576033	0.073	0.216	1	WDR83
1685	AMEX60DD031915	0.102357007785999	0.230290362855742	0.706	0.672	1	TNPO2
1686	AMEX60DD031920	0.410366109167241	0.117738892774022	0.661	0.716	1	GET3
1687	AMEX60DD031925	5.64004283618889e-06	0.550470392082314	0.835	0.806	0.106230206819618	JUNB
1688	AMEX60DD031927	1.00148878960047e-07	-0.968591286495054	0.073	0.358	0.00188630413521248	LOC111218003-PRDX2
1689	AMEX60DD031929	3.94166890945531e-05	-0.308914981572176	0.596	0.813	0.742413339095908	RNASEH2A
1690	AMEX60DD031971	4.06618310677844e-07	0.501189453460722	0.963	0.933	0.00765865588161718	CALR
1691	AMEX60DD031973	0.000592035161197339	-0.287800513221451	0.835	0.918	1	RAD23A
1692	AMEX60DD031977	0.0107421477121812	-0.17976651320279	0.651	0.746	1	GADD45GIP1
1693	AMEX60DD031989	0.0600466821528224	-0.155771684993366	0.844	0.881	1	ELOF1
1694	AMEX60DD032008	0.00667639655927798	-0.142628019120834	0.183	0.366	1	DOCK7
1695	AMEX60DD032010	0.00281924138790151	0.274569489239922	0.633	0.53	1	KANK2
1696	AMEX60DD032011	5.31621039730586e-07	0.560958987832429	0.468	0.194	0.0100130822833256	LDLR
1697	AMEX60DD032019	0.424794938946373	0.111287495194579	0.486	0.478	1	TMED1
1698	AMEX60DD032044	0.899113155429881	0.172612842644611	0.303	0.343	1	SLC44A2
1699	AMEX60DD032050	0.0105473831557574	-0.171825258978243	0.321	0.515	1	KRI1
1700	AMEX60DD032052	0.151413550029013	0.204754001443513	0.385	0.351	1	MAN2B1
1701	AMEX60DD032074	0.510609710747308	0.105269645723158	0.954	0.94	1	LOC115465997-SURF4
1702	AMEX60DD032108	0.0752384678189047	-0.15145991539254	1	1	1	SMAX5B_007995-TUBB4B
1703	AMEX60DD032120	0.203448859613979	0.160493196701244	0.899	0.97	1	KHSRP
1704	AMEX60DD032129	0.0740705348129642	0.143803429444189	0.321	0.239	1	DNTS_030177-C19ORF53
1705	AMEX60DD032169	0.0244183143457947	-0.123017047929907	0.642	0.866	1	CLPP
1706	AMEX60DD032172	0.116541791299982	0.216224695272548	0.771	0.828	1	GTF2F1
1707	AMEX60DD032409	0.0135627689641997	-0.139418168030179	0.055	0.157	1	LOC115478329
1708	AMEX60DD032535	0.00532560857068507	-0.142227504144727	0.165	0.336	1	ZNF512
1709	AMEX60DD032549	0.101785685489814	-0.120774408574824	0.78	0.896	1	PPM1G
1710	AMEX60DD032588	0.0285951732183657	0.118502769863945	0.193	0.097	1	PREB
1711	AMEX60DD032591	0.594085969195311	0.106473531188997	0.339	0.343	1	CGREF1
1712	AMEX60DD032595	1.15199103954493e-06	0.763804436734844	0.844	0.754	0.0216977512298288	EMILIN1
1713	AMEX60DD032599	0.497887629918877	0.119179908451905	0.789	0.866	1	OST4-HCG23722
1714	AMEX60DD032601	5.0446935018471e-05	0.508053603198765	0.752	0.634	0.950168021072901	EMILIN1
1715	AMEX60DD032685	0.00500683516731244	-0.175374660146915	1	1	1	UBA52
1716	AMEX60DD032706	0.00152095548381152	0.514130291624625	0.624	0.478	1	CLU
1717	AMEX60DD032717	0.309212773596386	0.115090395492421	0.569	0.575	1	LOC115081973-PBK
1718	AMEX60DD032749	0.0847449050425775	-0.106877941451214	0.615	0.754	1	PTRHD1
1719	AMEX60DD032828	0.103691815548776	0.12524447527866	0.211	0.134	1	FDFT1
1720	AMEX60DD032838	0.281172727246829	0.208847869945142	0.431	0.425	1	DR999_PMT08516-TRAM2
1721	AMEX60DD032906	0.204108492638986	0.210269414675611	0.376	0.343	1	LOC115467073-CYP2J2
1722	AMEX60DD032909	0.449608647911315	0.18949111982259	0.321	0.321	1	MMUT
1723	AMEX60DD032922	0.184835367142384	0.196249893649289	0.128	0.082	1	RUNX2
1724	AMEX60DD032962	0.0420715747612491	-0.11292847770134	0.055	0.134	1	TNFRSF21
1725	AMEX60DD032990	0.534177419146955	0.140011207421996	0.266	0.246	1	EVA1A
1726	AMEX60DD033010	0.317330206736135	0.109857324783934	0.156	0.119	1	TP53I3
1727	AMEX60DD033019	0.0164150220791047	-0.204217759078159	0.532	0.687	1	SF3B6
1728	AMEX60DD033027	0.00114951136119605	-0.245535113320059	0.881	0.978	1	FKBP1B
1729	AMEX60DD033101	0.0277830154342778	0.262888197982704	0.78	0.739	1	SDC1
1730	AMEX60DD033123	0.0126361763823479	0.32170008166901	0.413	0.313	1	LOC115088060-NT5C1A
1731	AMEX60DD033177	5.99975353936008e-07	-0.563611286087877	0.633	0.866	0.0113005357913847	MYCN
1732	AMEX60DD033235	0.0252313431965649	-0.112500752046241	0.532	0.694	1	MTHFS
1733	AMEX60DD033240	9.86247920043678e-05	0.390956246000781	0.954	0.963	1	PDIA6
1734	AMEX60DD033244	1.72514691390056e-07	0.743791460435901	0.917	0.948	0.0032493142123317	ODC1
1735	AMEX60DD033283	0.16211534531125	0.110243568767642	0.624	0.59	1	CPSF3
1736	AMEX60DD033284	0.000684105194763976	-0.219078258570988	0.376	0.657	1	ITGB1BP1
1737	AMEX60DD033291	0.00246721948741997	-0.200653999087527	0.128	0.299	1	KIDINS220
1738	AMEX60DD033353	0.176649248112751	0.214805662736477	0.761	0.799	1	PXDN
1739	AMEX60DD033394	0.00301452226459812	-0.186567988393881	0.33	0.53	1	CLN8
1740	AMEX60DD033446	0.00740489460633415	-0.230910398224473	0.688	0.836	1	LOC103063825
1741	AMEX60DD033447	0.00014829403767961	-0.170481841614432	0.092	0.299	1	LOC107113275
1742	AMEX60DD033454	0.00122924767391021	0.299048767401451	0.495	0.366	1	ELOVL5
1743	AMEX60DD033480	4.25390973350242e-11	-0.403491441137878	0.028	0.396	8.01223898305181e-07	BMP5
1744	AMEX60DD033491	0.0315882240272611	0.181686549106538	0.385	0.299	1	DST
1745	AMEX60DD033521	0.0769108675491842	0.129590222824278	0.835	0.821	1	PTP4A1
1746	AMEX60DD033523	0.0120410871923174	-0.132286339324403	0.248	0.425	1	PHF3
1747	AMEX60DD033574	0.02124922450231	-0.171447133066281	0.743	0.851	1	SDHAF4
1748	AMEX60DD033613	0.103733350818588	0.112873772330143	0.193	0.127	1	CD109
1749	AMEX60DD033629	0.18277957544333	0.122017398474458	0.257	0.201	1	TMEM30A
1750	AMEX60DD033667	0.0105637131416127	-0.195225012531241	0.147	0.291	1	PHIP
1751	AMEX60DD033691	0.0109820259886359	-0.158658594750685	0.431	0.612	1	BCKDHB
1752	AMEX60DD033766	0.0110542439404017	0.202848769590224	0.459	0.321	1	TBX18
1753	AMEX60DD033801	0.00220127818532601	-0.105709181516071	0.028	0.142	1	CGA
1754	AMEX60DD033829	0.0973187550733418	-0.122695185400308	0.514	0.649	1	AKIRIN2
1755	AMEX60DD033838	0.0535337672855562	-0.12074987140535	0.468	0.642	1	CCNC
1756	AMEX60DD033890	0.926944922420661	0.114908724550728	0.56	0.657	1	NDUFAF4
1757	AMEX60DD033959	0.00738998988427839	0.234677048175144	0.468	0.351	1	UBE2J1
1758	AMEX60DD033969	0.00702890729365397	-0.177484551872232	0.569	0.754	1	SRSF12
1759	AMEX60DD033971	0.178341826065144	-0.127721623324054	0.294	0.381	1	PNRC1
1760	AMEX60DD034016	0.101583194702399	0.13396143108895	0.22	0.142	1	ASCC3
1761	AMEX60DD034037	0.520607814659457	0.131681877369735	0.45	0.47	1	CD164
1762	AMEX60DD034045	0.000196563891173684	-0.214098369131265	0.037	0.194	1	SESN1
1763	AMEX60DD034072	0.000756107254327094	-0.141830343672506	0.064	0.224	1	BEND3
1764	AMEX60DD034088	1.20115713058517e-06	-0.401851960818107	0.33	0.701	0.0226237945545717	PRDM1
1765	AMEX60DD034093	0.000747194263857848	-0.243788800670469	0.404	0.634	1	PREP
1766	AMEX60DD034120	1.86854450109966e-05	0.636903871171392	0.266	0.075	0.351940356782122	GJA1
1767	AMEX60DD034167	0.186949390718621	0.14676687302095	0.404	0.351	1	GOPC
1768	AMEX60DD034213	0.0496389062472078	0.153508442214073	0.128	0.06	1	EIF2AK2
1769	AMEX60DD034242	0.0042023382603842	-0.106256423763698	0.211	0.425	1	LOC112112431
1770	AMEX60DD034253	0.0966419446378672	0.189507062596665	0.211	0.142	1	STX7
1771	AMEX60DD034258	0.0329526794057904	1.75815655713713	0.422	0.358	1	CCN2
1772	AMEX60DD034294	0.0788591467032312	-0.120717991085241	0.872	0.97	1	SF3B5
1773	AMEX60DD034309	0.000214850537173713	-0.303657656783035	0.78	0.896	1	SOD2
1774	AMEX60DD034339	0.0704570650767435	-0.102376020132365	0.33	0.485	1	UTRN
1775	AMEX60DD034397	0.0021625503748168	-0.168254480843954	0.358	0.575	1	VTA1
1776	AMEX60DD034407	7.82175658634552e-07	-0.349592117542029	0.982	0.985	0.0147322785303818	TCP1
1777	AMEX60DD034408	0.000248105400557707	-0.204333278844108	0.257	0.53	1	ACAT2
1778	AMEX60DD034416	0.0355396276743795	-0.13481417706637	0.248	0.381	1	SGK1
1779	AMEX60DD034431	0.00714421464878571	-0.210265269778501	0.257	0.448	1	BCL2L11
1780	AMEX60DD034442	0.0144101664555511	-0.1069934331507	0.11	0.231	1	NPHP1
1781	AMEX60DD034470	0.106082650077502	0.242169936600646	0.578	0.575	1	LOC101955705
1782	AMEX60DD034481	0.00894395184708431	-0.132742968529848	0.193	0.373	1	APMAP
1783	AMEX60DD034498	0.525751492607727	0.151881327888767	0.349	0.358	1	TTC13
1784	AMEX60DD034509	4.38949956032851e-05	-0.313802852451254	0.927	0.955	0.826762242187874	PSMB1
1785	AMEX60DD034517	0.00303918799516938	0.363584743565927	0.303	0.164	1	DLL1
1786	AMEX60DD034522	0.0015175077508482	-0.144517673975361	0.486	0.716	1	C3H1ORF131-C1ORF131
1787	AMEX60DD034523	0.0132844910448418	0.244485580692079	0.633	0.552	1	GALNT2
1788	AMEX60DD034527	0.116452532885873	-0.127190136745883	0.936	1	1	DPY30
1789	AMEX60DD034539	0.0945376921617177	0.245989468814721	0.486	0.448	1	RHOU
1790	AMEX60DD034540	0.00197544713224229	-0.212090281051027	0.349	0.575	1	PDCD2
1791	AMEX60DD034542	0.0568662492235813	-0.134993590799535	0.385	0.515	1	NUP133
1792	AMEX60DD034548	0.601533288581971	0.128186779259856	0.459	0.5	1	EGLN1
1793	AMEX60DD034556	0.0679840928988688	-0.150342142360248	0.688	0.776	1	C3H6ORF120-C6ORF120
1794	AMEX60DD034565	1.10810110605886e-08	0.882556206087532	0.982	0.955	0.000208710843326186	THBS2
1795	AMEX60DD034656	0.0437499699164948	-0.122384445393352	0.468	0.672	1	TBPL1
1796	AMEX60DD034663	0.215198611630618	0.10117581234013	0.156	0.104	1	TAF5L
1797	AMEX60DD034694	0.0645393898451122	0.193774729355684	0.615	0.56	1	PTPRK
1798	AMEX60DD034709	0.0460104382184085	-0.151811270927959	0.569	0.709	1	CENPW
1799	AMEX60DD034710	0.147530667538676	0.159934538280085	0.45	0.396	1	H355_003272-CENPW
1800	AMEX60DD034721	0.0277017398277052	-0.116962734083247	0.165	0.291	1	TRMT11
1801	AMEX60DD034725	0.22747640514282	0.103724594857118	0.156	0.112	1	NCOA7
1802	AMEX60DD034734	0.926574437105457	0.104338687534241	0.404	0.463	1	HDDC2
1803	AMEX60DD034764	0.00985077357242676	-0.132068519505966	0.239	0.418	1	SMIM26
1804	AMEX60DD034765	0.0099693959956127	0.183871164320194	0.459	0.299	1	SEC23B
1805	AMEX60DD034778	1.76091659524408e-16	1.04721081000637	0.954	0.896	3.31668640714222e-12	RRBP1
1806	AMEX60DD034794	0.0584215262905666	-0.152667772615273	0.294	0.418	1	PHACTR2
1807	AMEX60DD034795	0.429265448384791	0.10116774458016	0.495	0.515	1	LTV1
1808	AMEX60DD034865	0.000716499392947544	-0.264933906165215	0.615	0.799	1	PPIL4
1809	AMEX60DD034868	0.477138035191328	0.189579403906848	0.33	0.336	1	GINM1
1810	AMEX60DD034890	0.00119903354922348	0.235616616689142	0.752	0.634	1	QKI
1811	AMEX60DD034951	0.00837559906165727	-0.192586764562136	0.633	0.791	1	NUP43
1812	AMEX60DD034981	1.50824853798784e-06	-0.235667603094188	0.156	0.485	0.0284078612130009	CLDN20
1813	AMEX60DD034983	0.87698936541685	0.12545180590569	0.202	0.224	1	TIAM2
1814	AMEX60DD035018	0.00756409917607581	-0.214691764753473	0.734	0.821	1	RPF2
1815	AMEX60DD035031	0.0111921452212648	-0.113764207846598	0.266	0.455	1	ZC3H6
1816	AMEX60DD035034	0.0369677181434933	0.198571536744435	0.321	0.231	1	LOC115363676
1817	AMEX60DD035040	0.06070288543046	0.139159106361985	0.183	0.104	1	CDC42EP3
1818	AMEX60DD035052	0.073977356555938	-0.100786660557466	0.486	0.612	1	GEMIN6
1819	AMEX60DD035061	0.25262512898862	0.141883980631335	0.367	0.321	1	NINL
1820	AMEX60DD035084	0.0722756609903907	0.164317644140992	0.404	0.321	1	AHCTF1
1821	AMEX60DD035086	0.00308917028370756	-0.189784897272832	0.431	0.679	1	FBLN7
1822	AMEX60DD035136	0.00474607161110939	-0.228677528632506	0.908	0.933	1	HDAC2
1823	AMEX60DD035155	0.0194715925925085	0.167760499525493	0.33	0.209	1	LOC115087720-DSE
1824	AMEX60DD035160	0.0020523031212291	-0.218122218932624	0.376	0.612	1	CALHM4
1825	AMEX60DD035166	0.00222493923372913	0.274074457166963	0.44	0.321	1	TMEM181
1826	AMEX60DD035167	0.0296620653607875	-0.158589304265516	0.872	0.925	1	DYNLT1
1827	AMEX60DD035181	0.013617720833528	0.146846490194639	0.119	0.037	1	EZR
1828	AMEX60DD035182	0.000965942678790068	-0.165055062283436	0.312	0.567	1	MEMO1
1829	AMEX60DD035184	0.0245455690544182	-0.183115644610166	0.734	0.843	1	SRD5A2
1830	AMEX60DD035196	0.0279815020106737	0.122553132996523	0.119	0.045	1	GREM2
1831	AMEX60DD035205	0.156286011838409	0.173749203918711	0.376	0.321	1	BIRC6
1832	AMEX60DD035209	0.150386944874299	-0.111841046886831	0.862	0.955	1	LTBP1
1833	AMEX60DD035216	0.0397312838733599	0.217593538272551	0.229	0.134	1	CRIM1
1834	AMEX60DD035267	0.137260184984216	0.250207928595365	0.459	0.448	1	CEP170
1835	AMEX60DD035289	0.417888279833216	0.103889957027171	0.523	0.567	1	YIPF4
1836	AMEX60DD035291	0.407451216807325	0.135193329091548	0.239	0.209	1	PARPI_0027523
1837	AMEX60DD035331	0.00284771388766151	-0.101828669952346	0.046	0.172	1	LOC104619847-COG2
1838	AMEX60DD035358	2.64386610731382e-05	-0.244584698407176	0.183	0.448	0.497972181312557	EFCAB2
1839	AMEX60DD035360	0.00724691583337592	-0.167645290096285	0.541	0.761	1	EOD39_5801
1840	AMEX60DD035364	0.114668080710704	0.224191510345416	0.523	0.507	1	XPO1
1841	AMEX60DD035389	0.0343078928792248	-0.119962614395002	0.174	0.306	1	PAPOLG
1842	AMEX60DD035398	0.017010234697833	-0.107014554861914	0.092	0.201	1	BCL11A
1843	AMEX60DD035497	0.000377202524489765	0.309672738617819	0.89	0.821	1	PERP
1844	AMEX60DD035554	0.0232858843517349	0.309359389125467	0.67	0.724	1	ATF1
1845	AMEX60DD035566	0.00742840290079385	-0.197868851571625	0.202	0.366	1	IYD
1846	AMEX60DD035588	0.000832088521399607	-0.268743949644953	0.817	0.888	1	PNO1
1847	AMEX60DD035598	1.59751022876067e-14	0.464628503057938	0.422	0.022	3.00891051587071e-10	MEIS1
1848	AMEX60DD035611	0.00452973808996148	0.261423045396548	0.917	0.91	1	AB205_0183950-RAB1A
1849	AMEX60DD035619	0.0283473804615644	-0.13364666164272	0.156	0.284	1	SYS1
1850	AMEX60DD035638	0.125792977319828	0.153486695132423	0.266	0.201	1	UGP2
1851	AMEX60DD035657	0.000101285630178684	-0.245686954237049	0.936	0.985	1	CCT4
1852	AMEX60DD035674	0.348163946976143	0.15915740717437	0.459	0.47	1	SPTBN1
1853	AMEX60DD035676	0.00777346124787224	-0.175041114474602	0.954	0.955	1	RTN4
1854	AMEX60DD035707	0.000888215723539786	-0.213677753742339	0.211	0.425	1	DNAJC17
1855	AMEX60DD035708	0.0590615395928671	-0.150717047029882	0.394	0.545	1	TRMT6
1856	AMEX60DD035710	0.0508048490561042	-0.131986071138897	0.569	0.679	1	CRLS1
1857	AMEX60DD035718	8.6351458039472e-07	-0.501879230304647	0.321	0.649	0.0162642971217346	BMP2
1858	AMEX60DD035728	0.00312333401896521	-0.174182386675076	0.505	0.679	1	TMX4
1859	AMEX60DD035755	0.0294264595080311	0.318566967762749	0.578	0.537	1	LOC102457499-BDH1
1860	AMEX60DD035796	0.762597744493332	0.126831939790419	0.312	0.336	1	LOC115086984-SPTLC3
1861	AMEX60DD035799	0.0842410348453185	-0.112879481444216	0.138	0.224	1	ISM1
1862	AMEX60DD035803	0.223419578910412	-0.116939036867029	0.651	0.784	1	ESF1
1863	AMEX60DD035815	1.72974519960082e-06	-0.315177622803661	0.055	0.299	0.0325797508344815	FLRT3
1864	AMEX60DD035830	0.0308744253161666	-0.214498491610127	0.817	0.881	1	SNRPB2
1865	AMEX60DD035844	0.0014579952197368	-0.112266513281027	0.073	0.224	1	APLF
1866	AMEX60DD035847	0.000330670975971018	-0.114150391897018	0.055	0.231	1	N321_11115-FBXO48
1867	AMEX60DD035893	0.0541410563987882	0.110607650251696	0.193	0.112	1	LOC115086921-STON1
1868	AMEX60DD035894	0.146309428003377	0.188665099417477	0.358	0.306	1	PPP1R21
1869	AMEX60DD035899	0.0758821138659919	-0.122950591323766	0.266	0.388	1	FBXO11
1870	AMEX60DD035904	0.0293477943590698	-0.1123334393583	0.239	0.381	1	MSH2
1871	AMEX60DD035913	0.0307186425765463	0.232765127112382	0.963	0.985	1	CALM2-CALM1
1872	AMEX60DD035920	0.000365843545306096	0.344047814498614	0.495	0.351	1	MCFD2
1873	AMEX60DD035936	0.00311052920718279	-0.140385446429344	0.257	0.448	1	SRBD1
1874	AMEX60DD035962	0.00877949403195855	-0.130300899706991	0.229	0.403	1	DYNC2LI1
1875	AMEX60DD035972	0.000673217788922399	0.451786399113258	0.624	0.485	1	ZFP36L2
1876	AMEX60DD036008	9.38661197128649e-08	0.508871145021934	0.33	0.067	0.00176796836479181	PKDCC
1877	AMEX60DD036022	0.00705718447128535	-0.119161474020822	0.193	0.373	1	UTP25
1878	AMEX60DD036027	0.000161775750458628	0.347370487412362	0.422	0.224	1	SERTAD4
1879	AMEX60DD036054	0.266494598147359	0.105283126243715	0.321	0.299	1	LPGAT1
1880	AMEX60DD036086	0.0324887765678357	-0.110424708594031	0.459	0.627	1	SMYD2
1881	AMEX60DD036088	0.291985554137125	0.124217758744074	0.523	0.5	1	CENPF
1882	AMEX60DD036126	0.0533181595278717	0.325519573352549	0.431	0.358	1	TGFB2
1883	AMEX60DD036129	0.324186350088245	0.114824586213334	0.193	0.149	1	LYPLAL1
1884	AMEX60DD036167	0.034533072104665	0.201813307997985	0.798	0.806	1	MIA3
1885	AMEX60DD036178	0.032478308600293	0.129854416433913	0.174	0.09	1	LOC108787058-SLC39A9
1886	AMEX60DD036182	5.32666086969711e-10	0.59329831054723	0.459	0.119	1.00327657480745e-05	CAPN2
1887	AMEX60DD036184	0.403424218394485	0.11566064084304	0.45	0.433	1	TP53BP2
1888	AMEX60DD036189	0.407123714129726	0.188777432153594	0.661	0.776	1	DEGS1
1889	AMEX60DD036262	0.0869880415797243	-0.180988589597614	0.844	0.918	1	PARP1
1890	AMEX60DD036267	0.000758898714139949	0.316846411057716	0.679	0.604	1	ACBD3
1891	AMEX60DD036269	8.33940636963763e-16	-0.65984020059507	1	1	1.57072718972125e-11	LOC107572204-H3-3A
1892	AMEX60DD036270	0.0986933467128899	-0.111963698416628	0.422	0.56	1	SDE2
1893	AMEX60DD036276	0.0155684952189055	0.302565778277623	0.523	0.44	1	EPHX1
1894	AMEX60DD036279	0.00035578365910548	-0.340613158433109	0.725	0.866	1	SRP9
1895	AMEX60DD036318	0.0399845728694308	-0.174313576331557	0.927	0.91	1	PPP1CB
1896	AMEX60DD036324	0.000162422278231578	0.392650254984529	0.615	0.418	1	FOSL2
1897	AMEX60DD036358	0.961820290399736	0.104283061054923	0.229	0.246	1	SAYSD1
1898	AMEX60DD036412	0.281359815920146	0.103352861331889	0.257	0.216	1	RNF8
1899	AMEX60DD036442	0.00106377710472551	-0.253963669094249	0.45	0.694	1	LOC108802349-CAPN1
1900	AMEX60DD036457	0.0181668025976252	0.171137735157309	0.789	0.784	1	ZNF318
1901	AMEX60DD036469	0.0566696546667544	0.100859692870615	0.165	0.09	1	TJAP1
1902	AMEX60DD036473	0.0431436054631665	0.218965426883998	0.752	0.716	1	YIPF3
1903	AMEX60DD036478	0.00798015178443892	-0.100084066674417	0.202	0.396	1	XPO5
1904	AMEX60DD036515	7.6559312267788e-06	-0.289756170715091	1	1	0.144199464656379	HSP90AB1
1905	AMEX60DD036516	0.101319423418268	-0.128037269726412	0.294	0.433	1	SLC35B2
1906	AMEX60DD036540	0.00488246347936472	0.303152031112961	0.651	0.537	1	PTK7
1907	AMEX60DD036541	0.160579606656742	0.110557065336945	0.183	0.127	1	KLC4-KLC1
1908	AMEX60DD036565	0.306486947290671	0.128600410438494	0.339	0.328	1	MEA1
1909	AMEX60DD036580	0.288767041649418	0.125907184449685	0.881	0.963	1	CNPY3
1910	AMEX60DD036588	0.0106622928789215	-0.197056516468339	0.578	0.754	1	RAMAC
1911	AMEX60DD036782	1.57705751714686e-06	-0.340837395083981	0.972	1	0.0297038783354611	SNRNP27
1912	AMEX60DD036783	0.0587406572171636	0.19124166126329	0.826	0.754	1	OGT
1913	AMEX60DD036805	0.00541655379964367	-0.198208621683751	0.459	0.642	1	ZGC:113208
1914	AMEX60DD036819	0.0369499082565212	0.290369890729399	0.468	0.388	1	SERPINH1
1915	AMEX60DD036839	0.579099746931706	0.161932350548286	0.321	0.313	1	LOC102939992-SESN3
1916	AMEX60DD036902	0.0565069951620317	-0.125225204484884	0.44	0.575	1	PDZD11
1917	AMEX60DD036915	0.113456927277493	-0.104951059964794	0.33	0.463	1	IGBP1
1918	AMEX60DD036933	1.76264627144218e-06	0.546476995906242	0.606	0.381	0.0331994425226134	EFNB1
1919	AMEX60DD036951	0.0107002972961057	0.169474665956791	0.211	0.104	1	LOC115094469-ARHGAP20
1920	AMEX60DD037002	0.197562450841452	0.146065889830411	0.275	0.224	1	YIPF6
1921	AMEX60DD037008	0.0108477796611591	-0.102566751049758	0.44	0.649	1	CXORF56
1922	AMEX60DD037012	4.12367631682902e-12	0.951238947623969	0.716	0.44	7.76694434274746e-08	MSN
1923	AMEX60DD037015	0.0117488674285527	-0.149224397501047	0.349	0.537	1	LAS1L
1924	AMEX60DD037024	0.0013842196718361	-0.11998970970446	0.101	0.276	1	SHISA2
1925	AMEX60DD037080	0.0823782008554626	-0.224844402639996	0.908	0.955	1	ATRX
1926	AMEX60DD037096	0.269732450010065	0.218995903045822	0.385	0.381	1	AMOT
1927	AMEX60DD037123	0.00430322730452362	0.210201210414424	0.11	0.022	1	CHRDL1
1928	AMEX60DD037129	0.070610387028554	-0.118830807795009	0.239	0.351	1	AMMECR1
1929	AMEX60DD037135	0.0222335972882296	0.20060388493662	0.367	0.269	1	ACSL4
1930	AMEX60DD037137	0.49568916023049	0.146267599167605	0.661	0.724	1	NXT2
1931	AMEX60DD037140	0.106658919706255	0.163803682450788	0.294	0.224	1	ASZ78_016737-IRS1
1932	AMEX60DD037146	0.0197088762113103	-0.184142993356317	0.651	0.761	1	PSMD10
1933	AMEX60DD037188	0.0323725307460017	-0.185472415437561	0.413	0.59	1	STAG2
1934	AMEX60DD037236	0.0838259011935808	-0.114321772396115	0.303	0.418	1	UPF3B
1935	AMEX60DD037240	0.0891544682031475	0.24199285789239	0.587	0.582	1	AB205_0021700-NKRF
1936	AMEX60DD037251	0.00585084600269809	0.266158244014172	0.853	0.851	1	PGRMC1
1937	AMEX60DD037263	0.00859067564695527	-0.222335973317502	0.725	0.843	1	LOC496342-COMMD5
1938	AMEX60DD037296	0.343571962753789	0.102260953120529	0.45	0.418	1	RADX
1939	AMEX60DD037305	0.234775868000438	0.108134787404009	1	0.993	1	HMGB3
1940	AMEX60DD037306	0.206559143952818	0.108295812559585	0.193	0.142	1	CD99L2
1941	AMEX60DD037385	2.7643020155732e-07	-0.310279333385471	1	1	0.00520656284633212	RBMX
1942	AMEX60DD037465	0.0178629327624582	0.379768311085935	0.376	0.291	1	FHL1
1943	AMEX60DD037472	0.147549432416683	-0.102152327415895	0.495	0.649	1	MOSPD1
1944	AMEX60DD037476	0.0512203945718019	-0.133898582158911	0.55	0.731	1	HPRT1
1945	AMEX60DD037479	0.00438778779628888	-0.216619820157432	0.661	0.858	1	PHF6
1946	AMEX60DD037492	4.30383134253124e-05	0.417577833009377	0.807	0.724	0.810626633365758	GPC4
1947	AMEX60DD037505	0.0252608556746989	0.261543309191768	0.661	0.619	1	RAP2C
1948	AMEX60DD037539	0.0404221242191523	0.175663562172336	0.899	0.925	1	PLS3
1949	AMEX60DD037561	0.00426861450695107	-0.257323923630771	0.743	0.836	1	TAF9B
1950	AMEX60DD037575	0.0149528113874646	0.259195963931715	0.853	0.813	1	ITM2A
1951	AMEX60DD037584	0.0511700408151659	-0.174386658291976	0.532	0.687	1	LOC114026362-CHMP1B
1952	AMEX60DD037596	2.45252825188057e-09	-0.453499769896507	1	1	4.61933696241706e-05	LOC109300650
1953	AMEX60DD037598	0.18541857364701	0.248452643472683	0.633	0.657	1	SH3BGRL
1954	AMEX60DD037643	0.00126098311337201	-0.103852619628622	0.028	0.149	1	DACH2
1955	AMEX60DD037668	0.862882338030179	0.131970224092481	0.202	0.231	1	OCRL
1956	AMEX60DD037674	6.71172845696952e-07	-0.506747664588492	0.101	0.388	0.0126415405487021	TNMD
1957	AMEX60DD037761	0.01825539901395	-0.175437868381193	0.615	0.776	1	TMEM35A-TRMT2B
1958	AMEX60DD037778	0.38492344653987	0.153578112254644	0.991	1	1	TMSB15A
1959	AMEX60DD037865	0.000450096388065571	-0.278077159373923	0.578	0.791	1	AIFM1
1960	AMEX60DD037871	0.188619023437074	-0.102591894768134	0.367	0.455	1	RBMX2
1961	AMEX60DD037901	0.0423675857370997	-0.158783685009153	0.661	0.813	1	LOC109111473-SELENOT
1962	AMEX60DD037910	0.00767607639034803	-0.114210794984156	0.147	0.306	1	BLVRA
1963	AMEX60DD037916	0.00180800422250933	0.467312662158379	0.78	0.784	1	CRTAP
1964	AMEX60DD037919	0.735685697908256	0.104643397842213	0.156	0.149	1	GLB1
1965	AMEX60DD037924	0.000932706708167343	0.36028521556437	0.413	0.231	1	LOC114595149
1966	AMEX60DD037934	0.00325776173558331	-0.163540626698473	0.266	0.463	1	METTL18
1967	AMEX60DD037944	0.220842226781685	0.164362409128601	0.697	0.672	1	PDCD6IP
1968	AMEX60DD037983	0.333874697149578	0.279444315179861	0.284	0.261	1	GOLGA4
1969	AMEX60DD038003	0.00812898705593349	-0.185469231525302	0.908	0.933	1	LSM5
1970	AMEX60DD038006	9.92447060763967e-05	-0.323681834738177	0.798	0.888	1	LOC115084722
1971	AMEX60DD038012	0.0276326891413675	-0.10821293297822	0.156	0.284	1	KBTBD2
1972	AMEX60DD038019	0.00736128678912704	0.293807863172802	0.789	0.769	1	FKBP9
1973	AMEX60DD038040	0.254255643352738	0.191206531311299	0.312	0.284	1	LOC100077800-DPY19L1
1974	AMEX60DD038063	0.477284320732101	0.12955105148921	0.248	0.231	1	LOC104525679-ANLN
1975	AMEX60DD038083	0.0482599969459531	0.107792917339551	0.147	0.075	1	STARD3NL
1976	AMEX60DD038091	0.00386985390359194	-0.101700445942649	0.156	0.321	1	YAE1
1977	AMEX60DD038092	0.144723977708757	-0.104442267171457	0.651	0.806	1	RALA
1978	AMEX60DD038105	0.0378408111966159	0.262590947245647	0.101	0.037	1	INHBA
1979	AMEX60DD038107	0.0579167978933738	-0.152306858354289	0.67	0.784	1	GLI3
1980	AMEX60DD038112	0.00652124273339549	-0.163433377067389	0.991	0.985	1	PSMA2
1981	AMEX60DD038152	3.84068871384486e-05	1.08437227917542	0.44	0.224	0.723393719252679	IGFBP3
1982	AMEX60DD038173	0.000285835417947585	0.364788386960188	0.954	0.978	1	PDIA4
1983	AMEX60DD038181	9.21694501637371e-05	-0.263095062965616	0.991	0.993	1	SNRPD1
1984	AMEX60DD038196	0.258198599550919	0.359739043115383	0.477	0.478	1	PIEZO2
1985	AMEX60DD038203	1.56792607709274e-16	-0.945995416443475	0.56	0.948	2.95318876620419e-12	APCDD1
1986	AMEX60DD038204	0.0967071835673327	-0.104098666012374	0.688	0.858	1	VAPA
1987	AMEX60DD038212	0.38776059768608	0.156849850512019	0.771	0.806	1	RALBP1
1988	AMEX60DD038229	0.00555801168629431	0.206789365695664	0.275	0.142	1	GRB10
1989	AMEX60DD038262	0.066311256819531	-0.120082989853733	0.56	0.709	1	LOC109915287-TRNAU1AP
1990	AMEX60DD038266	0.145714096747995	-0.103159728658888	0.376	0.493	1	SNRNP48
1991	AMEX60DD038272	0.000302459268828426	-0.208939628212019	0.239	0.5	1	LOC115082086-ECI2
1992	AMEX60DD038289	0.00137428463976101	-0.224030899576719	0.523	0.761	1	LYRM4
1993	AMEX60DD038300	3.55194530924318e-13	-0.877826441076515	0.633	0.925	6.69008898995953e-09	F13A1
1994	AMEX60DD038306	0.0164421560543333	-0.135847841036199	0.083	0.187	1	RREB1
1995	AMEX60DD038337	0.0428062010357634	-0.10580787990854	0.257	0.425	1	BLOC1S5
1996	AMEX60DD038338	0.00277412484658792	0.348016754554675	0.872	0.918	1	TXNDC5
1997	AMEX60DD038349	0.0604422384945763	0.147736281456738	0.211	0.134	1	PXDC1
1998	AMEX60DD038354	0.0714356426441293	0.190641456922183	0.248	0.164	1	LOC115085032
1999	AMEX60DD038370	0.0720652574667464	0.220600400478434	0.44	0.396	1	EXOC2
[truncated: 1,021 more rows]
