# Supplementary material for: Tig1 regulates proximo-distal identity during salamander limb regeneration
Source: Nat Commun. 2022 Mar 3;13:1141. doi: 10.1038/s41467-022-28755-1 (PMC8894484; doi:10.1038/s41467-022-28755-1)
Supplement: Supplementary file 7 — Supplementary data 4 [file 41467_2022_28755_MOESM7_ESM.xlsx]

## Sheet: Sheet1
Motif ID	-log10(P-value)	Seq name	Sequence	Logo	P-value	Start	End	Strand	Uniprot ID	Family	Subfamily	Gene name
RARA_HUMAN.H11MO.0.A	5.007	genomicTIG1_UPSTREAM	GAGGGAGGGAGAGGGCACGG		9.840e-6	15	34	-	RARA_HUMAN	Thyroid hormone receptor-related factors (NR1){2.1.2}	Retinoic acid receptors (NR1B){2.1.2.1}	RARA
COT1_HUMAN.H11MO.0.C	6.26	genomicTIG1_UPSTREAM	GGAGGGAGAGGGCACGG		5.495e-7	15	31	-	COT1_HUMAN	RXR-related receptors (NR2){2.1.3}	COUP-like receptors (NR2F){2.1.3.5}	NR2F1
RXRA_HUMAN.H11MO.0.A	7.569	genomicTIG1_UPSTREAM	GAGGGAGGGAGAGGGCACGG		2.698e-8	15	34	-	RXRA_HUMAN	RXR-related receptors (NR2){2.1.3}	Retinoid X receptors (NR2B){2.1.3.1}	RXRA
RARG_HUMAN.H11MO.0.B	4.622	genomicTIG1_UPSTREAM	GAGTCACAGTGGCCAGTT		2.388e-5	229	246	-	RARG_HUMAN	Thyroid hormone receptor-related factors (NR1){2.1.2}	Retinoic acid receptors (NR1B){2.1.2.1}	RARG
COT2_HUMAN.H11MO.0.A	4.315	genomicTIG1_UPSTREAM	CTGAGGTCACAGG		4.842e-5	857	869	-	COT2_HUMAN	RXR-related receptors (NR2){2.1.3}	COUP-like receptors (NR2F){2.1.3.5}	NR2F2
RXRB_HUMAN.H11MO.0.C	5.861	genomicTIG1_UPSTREAM	TGAGGTCACA		1.377e-6	859	868	-	RXRB_HUMAN	RXR-related receptors (NR2){2.1.3}	Retinoid X receptors (NR2B){2.1.3.1}	RXRB
COT1_HUMAN.H11MO.0.C	4.013	genomicTIG1_UPSTREAM	GGGGATGGGGGGCAAGA		9.705e-5	990	1006	+	COT1_HUMAN	RXR-related receptors (NR2){2.1.3}	COUP-like receptors (NR2F){2.1.3.5}	NR2F1
RXRA_HUMAN.H11MO.0.A	4.16	genomicTIG1_UPSTREAM	GAGTAGGACAAGGGGCGGGG		6.918e-5	1005	1024	+	RXRA_HUMAN	RXR-related receptors (NR2){2.1.3}	Retinoid X receptors (NR2B){2.1.3.1}	RXRA
RXRA_HUMAN.H11MO.0.A	4.086	genomicTIG1_UPSTREAM	CAAGGGGCGGGGGGGCAAAA		8.204e-5	1013	1032	+	RXRA_HUMAN	RXR-related receptors (NR2){2.1.3}	Retinoid X receptors (NR2B){2.1.3.1}	RXRA
COT1_HUMAN.H11MO.0.C	4.346	genomicTIG1_UPSTREAM	GGGGCGGGGGGGCAAAA		4.508e-5	1016	1032	+	COT1_HUMAN	RXR-related receptors (NR2){2.1.3}	COUP-like receptors (NR2F){2.1.3.5}	NR2F1
RARA_HUMAN.H11MO.0.A	4.229	genomicTIG1_UPSTREAM	GGGTGAGAACAAGTTGAGGG		5.902e-5	1094	1113	+	RARA_HUMAN	Thyroid hormone receptor-related factors (NR1){2.1.2}	Retinoic acid receptors (NR1B){2.1.2.1}	RARA
RARA_HUMAN.H11MO.0.A	4.173	genomicTIG1_UPSTREAM	AGAACAAGTTGAGGGCAAGG		6.714e-5	1099	1118	+	RARA_HUMAN	Thyroid hormone receptor-related factors (NR1){2.1.2}	Retinoic acid receptors (NR1B){2.1.2.1}	RARA
COT2_HUMAN.H11MO.0.A	4.363	genomicTIG1_UPSTREAM	CTGGGGTCAGAGG		4.335e-5	1196	1208	+	COT2_HUMAN	RXR-related receptors (NR2){2.1.3}	COUP-like receptors (NR2F){2.1.3.5}	NR2F2
RXRB_HUMAN.H11MO.0.C	4.06	genomicTIG1_UPSTREAM	TGGGGTCAGA		8.710e-5	1197	1206	+	RXRB_HUMAN	RXR-related receptors (NR2){2.1.3}	Retinoid X receptors (NR2B){2.1.3.1}	RXRB
RARG_HUMAN.H11MO.0.B	4.622	genomicTIG1_UPSTREAM	GGGTCAGAGGGTCATTCA		2.388e-5	1199	1216	+	RARG_HUMAN	Thyroid hormone receptor-related factors (NR1){2.1.2}	Retinoic acid receptors (NR1B){2.1.2.1}	RARG
RXRB_HUMAN.H11MO.0.C	4.129	genomicTIG1_UPSTREAM	ggaggtcacc		7.430e-5	3084	3093	-	RXRB_HUMAN	RXR-related receptors (NR2){2.1.3}	Retinoid X receptors (NR2B){2.1.3.1}	RXRB
NR2C1_HUMAN.H11MO.0.C	4.51	genomicTIG1_UPSTREAM	tgcgggaggtcac		3.090e-5	3085	3097	-	NR2C1_HUMAN	RXR-related receptors (NR2){2.1.3}	Testicular receptors (NR2C){2.1.3.4}	NR2C1
NR2C2_HUMAN.H11MO.0.B	4.645	genomicTIG1_UPSTREAM	ttttccgggtca		2.265e-5	3221	3232	+	NR2C2_HUMAN	RXR-related receptors (NR2){2.1.3}	Testicular receptors (NR2C){2.1.3.4}	NR2C2
RARG_HUMAN.H11MO.0.B	4.519	genomicTIG1_UPSTREAM	agggcacagcggccccag		3.027e-5	3533	3550	-	RARG_HUMAN	Thyroid hormone receptor-related factors (NR1){2.1.2}	Retinoic acid receptors (NR1B){2.1.2.1}	RARG
COT1_HUMAN.H11MO.0.C	4.086	genomicTIG1_UPSTREAM	gggcgcagtggtcacgg		8.204e-5	3568	3584	+	COT1_HUMAN	RXR-related receptors (NR2){2.1.3}	COUP-like receptors (NR2F){2.1.3.5}	NR2F1
COT1_HUMAN.H11MO.0.C	4.769	genomicTIG1_UPSTREAM	GGGCGCAGGGGTAAGGA		1.702e-5	4129	4145	+	COT1_HUMAN	RXR-related receptors (NR2){2.1.3}	COUP-like receptors (NR2F){2.1.3.5}	NR2F1
RXRA_HUMAN.H11MO.0.A	4.156	genomicTIG1_UPSTREAM	GAGAGGGGTGGGGGTTAGAG		6.982e-5	4296	4315	+	RXRA_HUMAN	RXR-related receptors (NR2){2.1.3}	Retinoid X receptors (NR2B){2.1.3.1}	RXRA
HXA13_HUMAN.H11MO.0.C	5.81	genomicTIG1_UPSTREAM	GTTTTTATTGG		1.549e-6	4380	4390	-	HXA13_HUMAN	HOX-related factors{3.1.1}	HOX9-13{3.1.1.8}	HOXA13
RARA_HUMAN.H11MO.0.A	4.052	genomicTIG1_UPSTREAM	GAGGGGACAAGTGTTGAAGG		8.872e-5	5597	5616	+	RARA_HUMAN	Thyroid hormone receptor-related factors (NR1){2.1.2}	Retinoic acid receptors (NR1B){2.1.2.1}	RARA
COT1_HUMAN.H11MO.0.C	4.212	genomicTIG1_UPSTREAM	CGGAGGAAAGGGAAAGG		6.138e-5	5625	5641	-	COT1_HUMAN	RXR-related receptors (NR2){2.1.3}	COUP-like receptors (NR2F){2.1.3.5}	NR2F1
RARA_HUMAN.H11MO.0.A	4.856	genomicTIG1_UPSTREAM	atgggttgacaggttcaagg		1.393e-5	6643	6662	+	RARA_HUMAN	Thyroid hormone receptor-related factors (NR1){2.1.2}	Retinoic acid receptors (NR1B){2.1.2.1}	RARA
HNF4A_HUMAN.H11MO.0.A	4.238	genomicTIG1_UPSTREAM	aggttcaaggtcta		5.781e-5	6653	6666	+	HNF4A_HUMAN	RXR-related receptors (NR2){2.1.3}	HNF-4 (NR2A){2.1.3.2}	HNF4A
HNF4G_HUMAN.H11MO.0.B	4.156	genomicTIG1_UPSTREAM	aggttcaaggtcta		6.982e-5	6653	6666	+	HNF4G_HUMAN	RXR-related receptors (NR2){2.1.3}	HNF-4 (NR2A){2.1.3.2}	HNF4G
NR2C2_HUMAN.H11MO.0.B	4.022	genomicTIG1_UPSTREAM	ggttcaaggtct		9.506e-5	6654	6665	+	NR2C2_HUMAN	RXR-related receptors (NR2){2.1.3}	Testicular receptors (NR2C){2.1.3.4}	NR2C2
RARG_HUMAN.H11MO.0.B	4.004	genomicTIG1_UPSTREAM	agggcagcatgcacgttg		9.908e-5	6775	6792	-	RARG_HUMAN	Thyroid hormone receptor-related factors (NR1){2.1.2}	Retinoic acid receptors (NR1B){2.1.2.1}	RARG
HNF4A_HUMAN.H11MO.0.A	4.117	genomicTIG1_UPSTREAM	ggggccaaggttcc		7.638e-5	6924	6937	+	HNF4A_HUMAN	RXR-related receptors (NR2){2.1.3}	HNF-4 (NR2A){2.1.3.2}	HNF4A
COT1_HUMAN.H11MO.0.C	4.134	genomicTIG1_UPSTREAM	gagtgtaagggtcatga		7.345e-5	7141	7157	+	COT1_HUMAN	RXR-related receptors (NR2){2.1.3}	COUP-like receptors (NR2F){2.1.3.5}	NR2F1
NR2C2_HUMAN.H11MO.0.B	4.216	genomicTIG1_UPSTREAM	gtgtaagggtca		6.081e-5	7143	7154	+	NR2C2_HUMAN	RXR-related receptors (NR2){2.1.3}	Testicular receptors (NR2C){2.1.3.4}	NR2C2
HNF4A_HUMAN.H11MO.0.A	5.076	genomicTIG1_UPSTREAM	gagtccaaattcca		8.395e-6	7613	7626	+	HNF4A_HUMAN	RXR-related receptors (NR2){2.1.3}	HNF-4 (NR2A){2.1.3.2}	HNF4A
HNF4G_HUMAN.H11MO.0.B	4.597	genomicTIG1_UPSTREAM	gagtccaaattcca		2.529e-5	7613	7626	+	HNF4G_HUMAN	RXR-related receptors (NR2){2.1.3}	HNF-4 (NR2A){2.1.3.2}	HNF4G
RXRA_HUMAN.H11MO.0.A	4.683	genomicTIG1_UPSTREAM	caaggaatcaggggtcatag		2.075e-5	8057	8076	+	RXRA_HUMAN	RXR-related receptors (NR2){2.1.3}	Retinoid X receptors (NR2B){2.1.3.1}	RXRA
COT1_HUMAN.H11MO.0.C	5.482	genomicTIG1_UPSTREAM	ggaatcaggggtcatag		3.296e-6	8060	8076	+	COT1_HUMAN	RXR-related receptors (NR2){2.1.3}	COUP-like receptors (NR2F){2.1.3.5}	NR2F1
NR2C2_HUMAN.H11MO.0.B	4.035	genomicTIG1_UPSTREAM	aatcaggggtca		9.226e-5	8062	8073	+	NR2C2_HUMAN	RXR-related receptors (NR2){2.1.3}	Testicular receptors (NR2C){2.1.3.4}	NR2C2
COT2_HUMAN.H11MO.0.A	4.501	genomicTIG1_UPSTREAM	caggggtcataga		3.155e-5	8065	8077	+	COT2_HUMAN	RXR-related receptors (NR2){2.1.3}	COUP-like receptors (NR2F){2.1.3.5}	NR2F2
RARG_HUMAN.H11MO.0.B	4.212	genomicTIG1_UPSTREAM	gggtcatagaagaatgga		6.138e-5	8068	8085	+	RARG_HUMAN	Thyroid hormone receptor-related factors (NR1){2.1.2}	Retinoic acid receptors (NR1B){2.1.2.1}	RARG
HXA13_HUMAN.H11MO.0.C	4.078	genomicTIG1_UPSTREAM	gatataatggg		8.356e-5	8515	8525	+	HXA13_HUMAN	HOX-related factors{3.1.1}	HOX9-13{3.1.1.8}	HOXA13
MEIS1_HUMAN.H11MO.0.A	4.255	genomicTIG1_UPSTREAM	gagatttattgt		5.559e-5	8553	8564	+	MEIS1_HUMAN	TALE-type homeo domain factors{3.1.4}	MEIS{3.1.4.2}	MEIS1
HXA9_HUMAN.H11MO.0.B	4.466	genomicTIG1_UPSTREAM	gagatttattg		3.420e-5	8553	8563	+	HXA9_HUMAN	HOX-related factors{3.1.1}	HOX9-13{3.1.1.8}	HOXA9
RXRG_HUMAN.H11MO.0.B	4.078	genomicTIG1_UPSTREAM	ggggaaaggtgat		8.356e-5	8861	8873	+	RXRG_HUMAN	RXR-related receptors (NR2){2.1.3}	Retinoid X receptors (NR2B){2.1.3.1}	RXRG
RARG_HUMAN.H11MO.0.B	5.245	genomicTIG1_UPSTREAM	AAGGCAGAGTGAAATGGA		5.689e-6	9387	9404	+	RARG_HUMAN	Thyroid hormone receptor-related factors (NR1){2.1.2}	Retinoic acid receptors (NR1B){2.1.2.1}	RARG
MEIS2_HUMAN.H11MO.0.B	5.658	genomicTIG1_UPSTREAM	TTGACAGCTTTCT		2.198e-6	9608	9620	+	MEIS2_HUMAN	TALE-type homeo domain factors{3.1.4}	MEIS{3.1.4.2}	MEIS2
RARA_HUMAN.H11MO.0.A	4.497	genomicTIG1_UPSTREAM	AGGACATCCAAAGTTGAGAG		3.184e-5	9925	9944	-	RARA_HUMAN	Thyroid hormone receptor-related factors (NR1){2.1.2}	Retinoic acid receptors (NR1B){2.1.2.1}	RARA
RXRG_HUMAN.H11MO.0.B	4.315	genomicTIG1_UPSTREAM	GGTGAAAGGACAT		4.842e-5	9938	9950	-	RXRG_HUMAN	RXR-related receptors (NR2){2.1.3}	Retinoid X receptors (NR2B){2.1.3.1}	RXRG
NR2C2_HUMAN.H11MO.0.B	4.468	genomicTIG1_UPSTREAM	GGTCCAGGGTCC		3.404e-5	10247	10258	+	NR2C2_HUMAN	RXR-related receptors (NR2){2.1.3}	Testicular receptors (NR2C){2.1.3.4}	NR2C2
MEIS1_HUMAN.H11MO.0.A	4.326	genomicTIG1_UPSTREAM	TTGATTAATGGA		4.721e-5	10544	10555	+	MEIS1_HUMAN	TALE-type homeo domain factors{3.1.4}	MEIS{3.1.4.2}	MEIS1
NR2E3_HUMAN.H11MO.0.C	4.277	genomicTIG1_UPSTREAM	ACACTCAAAAGTAA		5.284e-5	10818	10831	-	NR2E3_HUMAN	RXR-related receptors (NR2){2.1.3}	Tailless-like receptors (NR2E){2.1.3.3}	NR2E3
RXRG_HUMAN.H11MO.0.B	4.7	genomicTIG1_UPSTREAM	tgttaaaggttat		1.995e-5	12034	12046	-	RXRG_HUMAN	RXR-related receptors (NR2){2.1.3}	Retinoid X receptors (NR2B){2.1.3.1}	RXRG
RARG_HUMAN.H11MO.0.B	5.011	genomicTIG1_UPSTREAM	AGGTCATAAAGAAATGGT		9.750e-6	13159	13176	+	RARG_HUMAN	Thyroid hormone receptor-related factors (NR1){2.1.2}	Retinoic acid receptors (NR1B){2.1.2.1}	RARG
RARA_HUMAN.H11MO.0.A	4.233	genomicTIG1_UPSTREAM	AAATAACCTGAGGGTCAGGG		5.848e-5	13456	13475	+	RARA_HUMAN	Thyroid hormone receptor-related factors (NR1){2.1.2}	Retinoic acid receptors (NR1B){2.1.2.1}	RARA
RARG_HUMAN.H11MO.0.B	4.056	genomicTIG1_UPSTREAM	GGGTCAGGGGGCCTCTGC		8.790e-5	13467	13484	+	RARG_HUMAN	Thyroid hormone receptor-related factors (NR1){2.1.2}	Retinoic acid receptors (NR1B){2.1.2.1}	RARG
MEIS1_HUMAN.H11MO.0.A	4.657	genomicTIG1_UPSTREAM	GTGATTTATTGA		2.203e-5	13593	13604	-	MEIS1_HUMAN	TALE-type homeo domain factors{3.1.4}	MEIS{3.1.4.2}	MEIS1
HXA9_HUMAN.H11MO.0.B	5.305	genomicTIG1_UPSTREAM	GTGATTTATTG		4.955e-6	13594	13604	-	HXA9_HUMAN	HOX-related factors{3.1.1}	HOX9-13{3.1.1.8}	HOXA9
HXA13_HUMAN.H11MO.0.C	4.723	genomicTIG1_UPSTREAM	GGTATTATGGG		1.892e-5	13751	13761	-	HXA13_HUMAN	HOX-related factors{3.1.1}	HOX9-13{3.1.1.8}	HOXA13
NR2C1_HUMAN.H11MO.0.C	4.108	genomicTIG1_UPSTREAM	ATCCGAAGGTCAA		7.798e-5	13853	13865	+	NR2C1_HUMAN	RXR-related receptors (NR2){2.1.3}	Testicular receptors (NR2C){2.1.3.4}	NR2C1
RXRG_HUMAN.H11MO.0.B	4.048	genomicTIG1_UPSTREAM	TTTCAAAGATCAC		8.954e-5	14109	14121	-	RXRG_HUMAN	RXR-related receptors (NR2){2.1.3}	Retinoid X receptors (NR2B){2.1.3.1}	RXRG
COT1_HUMAN.H11MO.0.C	4.078	genomicTIG1_UPSTREAM	GCAATAAAAGGTCACCG		8.356e-5	14128	14144	+	COT1_HUMAN	RXR-related receptors (NR2){2.1.3}	COUP-like receptors (NR2F){2.1.3.5}	NR2F1
COT2_HUMAN.H11MO.0.A	4.177	genomicTIG1_UPSTREAM	AAAAGGTCACCGA		6.653e-5	14133	14145	+	COT2_HUMAN	RXR-related receptors (NR2){2.1.3}	COUP-like receptors (NR2F){2.1.3.5}	NR2F2
RXRA_HUMAN.H11MO.0.A	5.05	genomicTIG1_UPSTREAM	GAGGGAAAAGGAGGTGAGTG		8.913e-6	14613	14632	-	RXRA_HUMAN	RXR-related receptors (NR2){2.1.3}	Retinoid X receptors (NR2B){2.1.3.1}	RXRA
COT1_HUMAN.H11MO.0.C	4.367	genomicTIG1_UPSTREAM	TTGATAAGAGGGCAGAG		4.295e-5	15390	15406	-	COT1_HUMAN	RXR-related receptors (NR2){2.1.3}	COUP-like receptors (NR2F){2.1.3.5}	NR2F1
RXRA_HUMAN.H11MO.0.A	4.294	genomicTIG1_UPSTREAM	ATTTTGATAAGAGGGCAGAG		5.082e-5	15390	15409	-	RXRA_HUMAN	RXR-related receptors (NR2){2.1.3}	Retinoid X receptors (NR2B){2.1.3.1}	RXRA
COT2_HUMAN.H11MO.0.A	4.268	genomicTIG1_UPSTREAM	GAGAGGTCACAGC		5.395e-5	15419	15431	-	COT2_HUMAN	RXR-related receptors (NR2){2.1.3}	COUP-like receptors (NR2F){2.1.3.5}	NR2F2
RXRB_HUMAN.H11MO.0.C	4.807	genomicTIG1_UPSTREAM	AGAGGTCACA		1.560e-5	15421	15430	-	RXRB_HUMAN	RXR-related receptors (NR2){2.1.3}	Retinoid X receptors (NR2B){2.1.3.1}	RXRB
NR2C1_HUMAN.H11MO.0.C	4.67	genomicTIG1_UPSTREAM	CCTGAGAGGTCAC		2.138e-5	15422	15434	-	NR2C1_HUMAN	RXR-related receptors (NR2){2.1.3}	Testicular receptors (NR2C){2.1.3.4}	NR2C1
COT1_HUMAN.H11MO.0.C	4.588	genomicTIG1_UPSTREAM	TGGGCAGGGGGGCAGGG		2.582e-5	15525	15541	-	COT1_HUMAN	RXR-related receptors (NR2){2.1.3}	COUP-like receptors (NR2F){2.1.3.5}	NR2F1
RXRA_HUMAN.H11MO.0.A	4.03	genomicTIG1_UPSTREAM	TATTGGGCAGGGGGGCAGGG		9.333e-5	15525	15544	-	RXRA_HUMAN	RXR-related receptors (NR2){2.1.3}	Retinoid X receptors (NR2B){2.1.3.1}	RXRA
RXRA_HUMAN.H11MO.0.A	4.164	genomicTIG1_UPSTREAM	AGGTGTGGCTGAGTTCAGTA		6.855e-5	15644	15663	-	RXRA_HUMAN	RXR-related receptors (NR2){2.1.3}	Retinoid X receptors (NR2B){2.1.3.1}	RXRA
NR2C2_HUMAN.H11MO.0.B	4.434	genomicTIG1_UPSTREAM	GTTCCGGGGGCG		3.681e-5	15722	15733	+	NR2C2_HUMAN	RXR-related receptors (NR2){2.1.3}	Testicular receptors (NR2C){2.1.3.4}	NR2C2
COT2_HUMAN.H11MO.0.A	4.212	genomicTIG1_UPSTREAM	AAAAGGTCATATA		6.138e-5	16118	16130	-	COT2_HUMAN	RXR-related receptors (NR2){2.1.3}	COUP-like receptors (NR2F){2.1.3.5}	NR2F2
COT1_HUMAN.H11MO.0.C	4.065	genomicTIG1_UPSTREAM	GAAGAAAAAGGTCATAT		8.610e-5	16119	16135	-	COT1_HUMAN	RXR-related receptors (NR2){2.1.3}	COUP-like receptors (NR2F){2.1.3.5}	NR2F1
NR2C1_HUMAN.H11MO.0.C	4.333	genomicTIG1_UPSTREAM	AGAAAAAGGTCAT		4.645e-5	16121	16133	-	NR2C1_HUMAN	RXR-related receptors (NR2){2.1.3}	Testicular receptors (NR2C){2.1.3.4}	NR2C1
RXRG_HUMAN.H11MO.0.B	4.121	genomicTIG1_UPSTREAM	TGTTAAAGGTAAA		7.568e-5	16342	16354	+	RXRG_HUMAN	RXR-related receptors (NR2){2.1.3}	Retinoid X receptors (NR2B){2.1.3.1}	RXRG
COT2_HUMAN.H11MO.0.A	4.065	genomicTIG1_UPSTREAM	ctaaggtcaggac		8.610e-5	18186	18198	-	COT2_HUMAN	RXR-related receptors (NR2){2.1.3}	COUP-like receptors (NR2F){2.1.3.5}	NR2F2
COT1_HUMAN.H11MO.0.C	4.233	genomicTIG1_UPSTREAM	ggtttctaaggtcagga		5.848e-5	18187	18203	-	COT1_HUMAN	RXR-related receptors (NR2){2.1.3}	COUP-like receptors (NR2F){2.1.3.5}	NR2F1
RXRB_HUMAN.H11MO.0.C	4.304	genomicTIG1_UPSTREAM	taaggtcagg		4.966e-5	18188	18197	-	RXRB_HUMAN	RXR-related receptors (NR2){2.1.3}	Retinoid X receptors (NR2B){2.1.3.1}	RXRB
MEIS2_HUMAN.H11MO.0.B	4.246	genomicTIG1_UPSTREAM	atgacagtttaca		5.675e-5	18205	18217	-	MEIS2_HUMAN	TALE-type homeo domain factors{3.1.4}	MEIS{3.1.4.2}	MEIS2
COT2_HUMAN.H11MO.0.A	4.242	genomicTIG1_UPSTREAM	cagaggtcatgac		5.728e-5	18312	18324	-	COT2_HUMAN	RXR-related receptors (NR2){2.1.3}	COUP-like receptors (NR2F){2.1.3.5}	NR2F2
NR2C1_HUMAN.H11MO.0.C	5.099	genomicTIG1_UPSTREAM	gtacagaggtcat		7.962e-6	18315	18327	-	NR2C1_HUMAN	RXR-related receptors (NR2){2.1.3}	Testicular receptors (NR2C){2.1.3.4}	NR2C1
HNF4G_HUMAN.H11MO.0.B	4.13	genomicTIG1_UPSTREAM	ctgtacagaggtca		7.413e-5	18316	18329	-	HNF4G_HUMAN	RXR-related receptors (NR2){2.1.3}	HNF-4 (NR2A){2.1.3.2}	HNF4G
RARA_HUMAN.H11MO.0.A	4.856	genomicTIG1_UPSTREAM	aggtcagcagaaggacaagg		1.393e-5	18379	18398	-	RARA_HUMAN	Thyroid hormone receptor-related factors (NR1){2.1.2}	Retinoic acid receptors (NR1B){2.1.2.1}	RARA
RXRA_HUMAN.H11MO.0.A	4.29	genomicTIG1_UPSTREAM	aggtcagcagaaggacaagg		5.129e-5	18379	18398	-	RXRA_HUMAN	RXR-related receptors (NR2){2.1.3}	Retinoid X receptors (NR2B){2.1.3.1}	RXRA
COT2_HUMAN.H11MO.0.A	4.009	genomicTIG1_UPSTREAM	cacaggtcagcag		9.795e-5	18389	18401	-	COT2_HUMAN	RXR-related receptors (NR2){2.1.3}	COUP-like receptors (NR2F){2.1.3.5}	NR2F2
NR2C1_HUMAN.H11MO.0.C	4.974	genomicTIG1_UPSTREAM	gcacacaggtcag		1.062e-5	18392	18404	-	NR2C1_HUMAN	RXR-related receptors (NR2){2.1.3}	Testicular receptors (NR2C){2.1.3.4}	NR2C1
NR2C2_HUMAN.H11MO.0.B	4.48	genomicTIG1_UPSTREAM	ggtgcggggtcg		3.311e-5	19994	20005	+	NR2C2_HUMAN	RXR-related receptors (NR2){2.1.3}	Testicular receptors (NR2C){2.1.3.4}	NR2C2
RARA_HUMAN.H11MO.0.A	4.181	genomicTIG1_UPSTREAM	aggagttggaaaggttacgg		6.592e-5	20304	20323	+	RARA_HUMAN	Thyroid hormone receptor-related factors (NR1){2.1.2}	Retinoic acid receptors (NR1B){2.1.2.1}	RARA
RXRA_HUMAN.H11MO.0.A	4.022	genomicTIG1_UPSTREAM	aggagttggaaaggttacgg		9.506e-5	20304	20323	+	RXRA_HUMAN	RXR-related receptors (NR2){2.1.3}	Retinoid X receptors (NR2B){2.1.3.1}	RXRA
HXA9_HUMAN.H11MO.0.B	4.097	genomicTIG1_UPSTREAM	ttgatttacgt		7.998e-5	22517	22527	+	HXA9_HUMAN	HOX-related factors{3.1.1}	HOX9-13{3.1.1.8}	HOXA9
NR2C1_HUMAN.H11MO.0.C	4.895	genomicTIG1_UPSTREAM	ggtaggagttcag		1.274e-5	23602	23614	-	NR2C1_HUMAN	RXR-related receptors (NR2){2.1.3}	Testicular receptors (NR2C){2.1.3.4}	NR2C1
NR2E3_HUMAN.H11MO.0.C	4.104	genomicTIG1_UPSTREAM	aaagtcaaagtgaa		7.870e-5	24511	24524	-	NR2E3_HUMAN	RXR-related receptors (NR2){2.1.3}	Tailless-like receptors (NR2E){2.1.3.3}	NR2E3
COT1_HUMAN.H11MO.0.C	4.203	genomicTIG1_UPSTREAM	gttgtcaaaggtaaagg		6.266e-5	26145	26161	-	COT1_HUMAN	RXR-related receptors (NR2){2.1.3}	COUP-like receptors (NR2F){2.1.3.5}	NR2F1
RXRG_HUMAN.H11MO.0.B	4.787	genomicTIG1_UPSTREAM	tgtcaaaggtaaa		1.633e-5	26147	26159	-	RXRG_HUMAN	RXR-related receptors (NR2){2.1.3}	Retinoid X receptors (NR2B){2.1.3.1}	RXRG
HXA13_HUMAN.H11MO.0.C	4.026	genomicTIG1_UPSTREAM	ggttttatagc		9.419e-5	26626	26636	+	HXA13_HUMAN	HOX-related factors{3.1.1}	HOX9-13{3.1.1.8}	HOXA13
MEIS2_HUMAN.H11MO.0.B	4.078	genomicTIG1_UPSTREAM	ctgacagctattc		8.356e-5	27287	27299	+	MEIS2_HUMAN	TALE-type homeo domain factors{3.1.4}	MEIS{3.1.4.2}	MEIS2
COT2_HUMAN.H11MO.0.A	4.065	genomicTIG1_UPSTREAM	ctaaggtcaggac		8.610e-5	27500	27512	-	COT2_HUMAN	RXR-related receptors (NR2){2.1.3}	COUP-like receptors (NR2F){2.1.3.5}	NR2F2
COT1_HUMAN.H11MO.0.C	4.233	genomicTIG1_UPSTREAM	ggtttctaaggtcagga		5.848e-5	27501	27517	-	COT1_HUMAN	RXR-related receptors (NR2){2.1.3}	COUP-like receptors (NR2F){2.1.3.5}	NR2F1
RXRB_HUMAN.H11MO.0.C	4.304	genomicTIG1_UPSTREAM	taaggtcagg		4.966e-5	27502	27511	-	RXRB_HUMAN	RXR-related receptors (NR2){2.1.3}	Retinoid X receptors (NR2B){2.1.3.1}	RXRB
COT2_HUMAN.H11MO.0.A	4.748	genomicTIG1_UPSTREAM	cagaggtcaagac		1.786e-5	27626	27638	-	COT2_HUMAN	RXR-related receptors (NR2){2.1.3}	COUP-like receptors (NR2F){2.1.3.5}	NR2F2
RXRA_HUMAN.H11MO.0.A	4.104	genomicTIG1_UPSTREAM	tagctgtacagaggtcaaga		7.870e-5	27627	27646	-	RXRA_HUMAN	RXR-related receptors (NR2){2.1.3}	Retinoid X receptors (NR2B){2.1.3.1}	RXRA
NR2C1_HUMAN.H11MO.0.C	4.605	genomicTIG1_UPSTREAM	gtacagaggtcaa		2.483e-5	27629	27641	-	NR2C1_HUMAN	RXR-related receptors (NR2){2.1.3}	Testicular receptors (NR2C){2.1.3.4}	NR2C1
HNF4G_HUMAN.H11MO.0.B	4.13	genomicTIG1_UPSTREAM	ctgtacagaggtca		7.413e-5	27630	27643	-	HNF4G_HUMAN	RXR-related receptors (NR2){2.1.3}	HNF-4 (NR2A){2.1.3.2}	HNF4G
RARA_HUMAN.H11MO.0.A	4.856	genomicTIG1_UPSTREAM	aggtcagcagaaggacaagg		1.393e-5	27693	27712	-	RARA_HUMAN	Thyroid hormone receptor-related factors (NR1){2.1.2}	Retinoic acid receptors (NR1B){2.1.2.1}	RARA
RXRA_HUMAN.H11MO.0.A	4.29	genomicTIG1_UPSTREAM	aggtcagcagaaggacaagg		5.129e-5	27693	27712	-	RXRA_HUMAN	RXR-related receptors (NR2){2.1.3}	Retinoid X receptors (NR2B){2.1.3.1}	RXRA
COT2_HUMAN.H11MO.0.A	4.009	genomicTIG1_UPSTREAM	cacaggtcagcag		9.795e-5	27703	27715	-	COT2_HUMAN	RXR-related receptors (NR2){2.1.3}	COUP-like receptors (NR2F){2.1.3.5}	NR2F2
NR2C1_HUMAN.H11MO.0.C	4.974	genomicTIG1_UPSTREAM	gcacacaggtcag		1.062e-5	27706	27718	-	NR2C1_HUMAN	RXR-related receptors (NR2){2.1.3}	Testicular receptors (NR2C){2.1.3.4}	NR2C1
NR2C2_HUMAN.H11MO.0.B	4.065	genomicTIG1_UPSTREAM	TTTTCAAGGTCA		8.610e-5	28391	28402	-	NR2C2_HUMAN	RXR-related receptors (NR2){2.1.3}	Testicular receptors (NR2C){2.1.3.4}	NR2C2
NR2E3_HUMAN.H11MO.0.C	4.035	genomicTIG1_UPSTREAM	AAATGCAAAAGGGA		9.226e-5	28594	28607	-	NR2E3_HUMAN	RXR-related receptors (NR2){2.1.3}	Tailless-like receptors (NR2E){2.1.3.3}	NR2E3
HNF4A_HUMAN.H11MO.0.A	4.83	genomicTIG1_UPSTREAM	AGGGCCAAAGTCAA		1.479e-5	29535	29548	-	HNF4A_HUMAN	RXR-related receptors (NR2){2.1.3}	HNF-4 (NR2A){2.1.3.2}	HNF4A
HNF4G_HUMAN.H11MO.0.B	4.411	genomicTIG1_UPSTREAM	AGGGCCAAAGTCAA		3.882e-5	29535	29548	-	HNF4G_HUMAN	RXR-related receptors (NR2){2.1.3}	HNF-4 (NR2A){2.1.3.2}	HNF4G
RXRA_HUMAN.H11MO.0.A	4.346	genomicTIG1_UPSTREAM	AAGATTGAATGAGGTCATAG		4.508e-5	29557	29576	-	RXRA_HUMAN	RXR-related receptors (NR2){2.1.3}	Retinoid X receptors (NR2B){2.1.3.1}	RXRA
RXRB_HUMAN.H11MO.0.C	4.747	genomicTIG1_UPSTREAM	TGAGGTCATA		1.791e-5	29558	29567	-	RXRB_HUMAN	RXR-related receptors (NR2){2.1.3}	Retinoid X receptors (NR2B){2.1.3.1}	RXRB
RXRA_HUMAN.H11MO.0.A	5.041	genomicTIG1_UPSTREAM	gggaatggggaagggcaatg		9.099e-6	30508	30527	-	RXRA_HUMAN	RXR-related receptors (NR2){2.1.3}	Retinoid X receptors (NR2B){2.1.3.1}	RXRA
MEIS1_HUMAN.H11MO.0.A	4.976	genomicTIG1_UPSTREAM	GTGATTTATGTT		1.057e-5	30871	30882	+	MEIS1_HUMAN	TALE-type homeo domain factors{3.1.4}	MEIS{3.1.4.2}	MEIS1
HXA9_HUMAN.H11MO.0.B	4.943	genomicTIG1_UPSTREAM	GTGATTTATGT		1.140e-5	30871	30881	+	HXA9_HUMAN	HOX-related factors{3.1.1}	HOX9-13{3.1.1.8}	HOXA9
RARA_HUMAN.H11MO.0.A	4.709	genomicTIG1_UPSTREAM	aggtggtggcaagtgcaagg		1.954e-5	31489	31508	+	RARA_HUMAN	Thyroid hormone receptor-related factors (NR1){2.1.2}	Retinoic acid receptors (NR1B){2.1.2.1}	RARA
RARA_HUMAN.H11MO.0.A	4.06	genomicTIG1_UPSTREAM	taggaagaaagagttgaagg		8.710e-5	31897	31916	+	RARA_HUMAN	Thyroid hormone receptor-related factors (NR1){2.1.2}	Retinoic acid receptors (NR1B){2.1.2.1}	RARA
RXRA_HUMAN.H11MO.0.A	4.462	genomicTIG1_UPSTREAM	gtaaaggaaagaggtcagcc		3.451e-5	32683	32702	+	RXRA_HUMAN	RXR-related receptors (NR2){2.1.3}	Retinoid X receptors (NR2B){2.1.3.1}	RXRA
COT1_HUMAN.H11MO.0.C	4.588	genomicTIG1_UPSTREAM	aaggaaagaggtcagcc		2.582e-5	32686	32702	+	COT1_HUMAN	RXR-related receptors (NR2){2.1.3}	COUP-like receptors (NR2F){2.1.3.5}	NR2F1
NR2C1_HUMAN.H11MO.0.C	5.606	genomicTIG1_UPSTREAM	ggaaagaggtcag		2.477e-6	32688	32700	+	NR2C1_HUMAN	RXR-related receptors (NR2){2.1.3}	Testicular receptors (NR2C){2.1.3.4}	NR2C1
MEIS2_HUMAN.H11MO.0.B	4.022	genomicTIG1_UPSTREAM	aggacagctgtca		9.506e-5	32921	32933	+	MEIS2_HUMAN	TALE-type homeo domain factors{3.1.4}	MEIS{3.1.4.2}	MEIS2
MEIS2_HUMAN.H11MO.0.B	6.359	genomicTIG1_UPSTREAM	atgacagctgtcc		4.375e-7	32922	32934	-	MEIS2_HUMAN	TALE-type homeo domain factors{3.1.4}	MEIS{3.1.4.2}	MEIS2
HXA13_HUMAN.H11MO.0.C	4.294	genomicTIG1_UPSTREAM	agttttatttg		5.082e-5	33816	33826	-	HXA13_HUMAN	HOX-related factors{3.1.1}	HOX9-13{3.1.1.8}	HOXA13
MEIS2_HUMAN.H11MO.0.B	4.277	genomicTIG1_UPSTREAM	ttgtcaccttttc		5.284e-5	33957	33969	+	MEIS2_HUMAN	TALE-type homeo domain factors{3.1.4}	MEIS{3.1.4.2}	MEIS2
COT2_HUMAN.H11MO.0.A	4.74	genomicTIG1_UPSTREAM	taagggtcagggt		1.820e-5	34880	34892	-	COT2_HUMAN	RXR-related receptors (NR2){2.1.3}	COUP-like receptors (NR2F){2.1.3.5}	NR2F2
RARA_HUMAN.H11MO.0.A	4.964	genomicTIG1_UPSTREAM	aaaggaactaagggtcaggg		1.086e-5	34881	34900	-	RARA_HUMAN	Thyroid hormone receptor-related factors (NR1){2.1.2}	Retinoic acid receptors (NR1B){2.1.2.1}	RARA
COT1_HUMAN.H11MO.0.C	5.067	genomicTIG1_UPSTREAM	ggaactaagggtcaggg		8.570e-6	34881	34897	-	COT1_HUMAN	RXR-related receptors (NR2){2.1.3}	COUP-like receptors (NR2F){2.1.3.5}	NR2F1
RXRA_HUMAN.H11MO.0.A	4.298	genomicTIG1_UPSTREAM	aaaggaactaagggtcaggg		5.035e-5	34881	34900	-	RXRA_HUMAN	RXR-related receptors (NR2){2.1.3}	Retinoid X receptors (NR2B){2.1.3.1}	RXRA
RXRB_HUMAN.H11MO.0.C	4.922	genomicTIG1_UPSTREAM	tcaggtcact		1.197e-5	34935	34944	+	RXRB_HUMAN	RXR-related receptors (NR2){2.1.3}	Retinoid X receptors (NR2B){2.1.3.1}	RXRB
RARG_HUMAN.H11MO.0.B	4.104	genomicTIG1_UPSTREAM	gtgtcacaatggaatgca		7.870e-5	35058	35075	-	RARG_HUMAN	Thyroid hormone receptor-related factors (NR1){2.1.2}	Retinoic acid receptors (NR1B){2.1.2.1}	RARG
MEIS1_HUMAN.H11MO.0.A	4.048	genomicTIG1_UPSTREAM	ATGATGTAtaac		8.954e-5	36625	36636	-	MEIS1_HUMAN	TALE-type homeo domain factors{3.1.4}	MEIS{3.1.4.2}	MEIS1
HNF4A_HUMAN.H11MO.0.A	4.48	genomicTIG1_UPSTREAM	tggagcagagtcca		3.311e-5	37350	37363	+	HNF4A_HUMAN	RXR-related receptors (NR2){2.1.3}	HNF-4 (NR2A){2.1.3.2}	HNF4A
HNF4G_HUMAN.H11MO.0.B	4.54	genomicTIG1_UPSTREAM	tggagcagagtcca		2.884e-5	37350	37363	+	HNF4G_HUMAN	RXR-related receptors (NR2){2.1.3}	HNF-4 (NR2A){2.1.3.2}	HNF4G
MEIS1_HUMAN.H11MO.0.A	4.316	genomicTIG1_UPSTREAM	ctgattgattgg		4.831e-5	38174	38185	-	MEIS1_HUMAN	TALE-type homeo domain factors{3.1.4}	MEIS{3.1.4.2}	MEIS1
COT2_HUMAN.H11MO.0.A	4.195	genomicTIG1_UPSTREAM	atgaggtcaaaga		6.383e-5	38226	38238	-	COT2_HUMAN	RXR-related receptors (NR2){2.1.3}	COUP-like receptors (NR2F){2.1.3.5}	NR2F2
RARA_HUMAN.H11MO.0.A	4.035	genomicTIG1_UPSTREAM	acctgagtatgaggtcaaag		9.226e-5	38227	38246	-	RARA_HUMAN	Thyroid hormone receptor-related factors (NR1){2.1.2}	Retinoic acid receptors (NR1B){2.1.2.1}	RARA
COT1_HUMAN.H11MO.0.C	4.186	genomicTIG1_UPSTREAM	tgagtatgaggtcaaag		6.516e-5	38227	38243	-	COT1_HUMAN	RXR-related receptors (NR2){2.1.3}	COUP-like receptors (NR2F){2.1.3.5}	NR2F1
RXRA_HUMAN.H11MO.0.A	4.125	genomicTIG1_UPSTREAM	acctgagtatgaggtcaaag		7.499e-5	38227	38246	-	RXRA_HUMAN	RXR-related receptors (NR2){2.1.3}	Retinoid X receptors (NR2B){2.1.3.1}	RXRA
RXRB_HUMAN.H11MO.0.C	4.674	genomicTIG1_UPSTREAM	tgaggtcaaa		2.118e-5	38228	38237	-	RXRB_HUMAN	RXR-related receptors (NR2){2.1.3}	Retinoid X receptors (NR2B){2.1.3.1}	RXRB
MEIS2_HUMAN.H11MO.0.B	4.082	genomicTIG1_UPSTREAM	gtgtcacgtttca		8.279e-5	38315	38327	-	MEIS2_HUMAN	TALE-type homeo domain factors{3.1.4}	MEIS{3.1.4.2}	MEIS2
NR2C2_HUMAN.H11MO.0.B	5.061	genomicTIG1_UPSTREAM	atttccaggtca		8.690e-6	38613	38624	+	NR2C2_HUMAN	RXR-related receptors (NR2){2.1.3}	Testicular receptors (NR2C){2.1.3.4}	NR2C2
HXA13_HUMAN.H11MO.0.C	4.109	genomicTIG1_UPSTREAM	gggtttattgc		7.780e-5	39145	39155	-	HXA13_HUMAN	HOX-related factors{3.1.1}	HOX9-13{3.1.1.8}	HOXA13
HXA9_HUMAN.H11MO.0.B	4.339	genomicTIG1_UPSTREAM	atgatttgtgg		4.581e-5	39301	39311	+	HXA9_HUMAN	HOX-related factors{3.1.1}	HOX9-13{3.1.1.8}	HOXA9
RARA_HUMAN.H11MO.0.A	4.19	genomicTIG1_UPSTREAM	gatgggtgctgaggtgaaag		6.457e-5	39965	39984	+	RARA_HUMAN	Thyroid hormone receptor-related factors (NR1){2.1.2}	Retinoic acid receptors (NR1B){2.1.2.1}	RARA
RXRA_HUMAN.H11MO.0.A	4.104	genomicTIG1_UPSTREAM	gatgggtgctgaggtgaaag		7.870e-5	39965	39984	+	RXRA_HUMAN	RXR-related receptors (NR2){2.1.3}	Retinoid X receptors (NR2B){2.1.3.1}	RXRA
HNF4A_HUMAN.H11MO.0.A	4.251	genomicTIG1_UPSTREAM	gggtacaaagtgta		5.610e-5	40126	40139	-	HNF4A_HUMAN	RXR-related receptors (NR2){2.1.3}	HNF-4 (NR2A){2.1.3.2}	HNF4A
HNF4G_HUMAN.H11MO.0.B	4.519	genomicTIG1_UPSTREAM	gggtacaaagtgta		3.027e-5	40126	40139	-	HNF4G_HUMAN	RXR-related receptors (NR2){2.1.3}	HNF-4 (NR2A){2.1.3.2}	HNF4G
HNF4G_HUMAN.H11MO.0.B	4.251	genomicTIG1_UPSTREAM	tagcccaaagggca		5.610e-5	40447	40460	+	HNF4G_HUMAN	RXR-related receptors (NR2){2.1.3}	HNF-4 (NR2A){2.1.3.2}	HNF4G
NR2C1_HUMAN.H11MO.0.C	4.035	genomicTIG1_UPSTREAM	gcgggaaggtcat		9.226e-5	41022	41034	+	NR2C1_HUMAN	RXR-related receptors (NR2){2.1.3}	Testicular receptors (NR2C){2.1.3.4}	NR2C1
RXRG_HUMAN.H11MO.0.B	4.385	genomicTIG1_UPSTREAM	cgtcaaagtccat		4.121e-5	41341	41353	-	RXRG_HUMAN	RXR-related receptors (NR2){2.1.3}	Retinoid X receptors (NR2B){2.1.3.1}	RXRG
HNF4A_HUMAN.H11MO.0.A	4.009	genomicTIG1_UPSTREAM	gccgtcaaagtcca		9.795e-5	41342	41355	-	HNF4A_HUMAN	RXR-related receptors (NR2){2.1.3}	HNF-4 (NR2A){2.1.3.2}	HNF4A
NR2C1_HUMAN.H11MO.0.C	4.494	genomicTIG1_UPSTREAM	ggtcggaggtctg		3.206e-5	41390	41402	+	NR2C1_HUMAN	RXR-related receptors (NR2){2.1.3}	Testicular receptors (NR2C){2.1.3.4}	NR2C1
