# Supplementary material for: Tig1 regulates proximo-distal identity during salamander limb regeneration
Source: Nat Commun. 2022 Mar 3;13:1141. doi: 10.1038/s41467-022-28755-1 (PMC8894484; doi:10.1038/s41467-022-28755-1)
Supplement: Supplementary file 10 — Supplementary data 7 [file 41467_2022_28755_MOESM10_ESM.xlsx]

## Sheet: in
,Ensembl ID,log2 Fold Change,Adj.Pval,Symbol,Chr,Type,CTRL3d_R1,CTRL3d_R2,CTRL3d_R3,CTRL8d_R1,CTRL8d_R2,CTRL8d_R3,T1Mut3d_DP_R1,T1Mut3d_DP_R2,T1Mut3d_DP_R3,T1Mut8d_DP_R1,T1Mut8d_DP_R2,T1Mut8d_DP_R3,T1Wt3d_DP_R1,T1Wt3d_DP_R2,T1Wt3d_DP_R3,T1Wt8d_DP_R1,T1Wt8d_DP_R2,T1Wt8d_DP_R3
Up,LOC110166736,24.03357785,2.19E-14,NA,NANA,NA,2,2,2,2,2,2,2,2.258091226,2.273217247,2,8.582841458,2,4.756975293,2,2.761005479,9.441033926,2,8.368233684
Up,LOC115088184,22.93045883,6.22E-12,NA,NANA,NA,2,2,2,2,2,2,2,2,2,8.798232186,6.545760122,2,5.097561092,2,4.04475112,7.511729103,2,8.048196005
Up,LOC115076416,22.50913011,7.01E-09,NA,NANA,NA,2,2,2,2,2,2,2,2,2,2,2,2,2,4.089674195,2,2,2,7.636303705
Up,AMEX60DD006257,22.27482372,1.03E-08,NA,NANA,NA,2,2,2,2,2,2,2,2,2,2.579751696,3.526301259,2,2,2,2,6.24011803,2,7.700602344
Up,ENSG00000007171,22.0875656,5.87E-12,NOS2	NOS2,17q11.2,protein_coding,2,2,2,2,2,2,5.359829631,2,2,2,7.597813682,2,2.443591754,2,5.326354263,6.443674086,2,7.305159319
Up,ENSG00000163586,12.9256335,1.77E-14,FABP1	FABP1,2p11.2,protein_coding,2,2,2,2,2.318782419,2.217763497,13.47222816,9.737082554,12.38080064,9.381009178,6.38193001,5.084307666,12.15093493,8.778310398,12.60171295,6.889273269,7.114310414,3.433063811
Up,LOC105936946,11.70167003,6.46E-23,NA,NANA,NA,2,2,2,2,2,2,8.488660138,8.820844963,8.635346808,5.939524464,6.783217618,7.985164689,8.047831901,10.14473255,7.461712582,2.778963075,8.889169453,8.934051786
Up,ENSG00000161911,11.56570836,1.74E-30,TREML1	TREML1,6p21.1,protein_coding,2,2,2,2.344799679,2,2,9.493026269,8.310306774,9.140695567,8.752639821,7.773408161,7.343025351,7.658156318,10.69095951,9.099669464,8.123627415,9.868311829,9.768569957
Up,ENSG00000186265,11.23687773,1.23E-34,BTLA	BTLA,3q13.2,protein_coding,2,2,2.238208162,2,2,2,8.80985605,8.593905914,9.538688168,9.149327632,8.567032192,8.989743959,8.235288596,8.143424328,9.722042922,8.577405001,8.42117771,8.694580144
Up,ENSG00000075290,10.40214119,1.39E-26,WNT8B	WNT8B,10q24.31,protein_coding,2,2,2,2,2,2,7.880531681,7.567643193,7.748204984,7.174567462,7.190609992,7.558741819,7.589708376,8.624913586,7.280198631,6.742669026,7.316313065,5.331663487
Up,ENSG00000137673,10.28543516,7.07E-12,MMP7	MMP7,11q22.2,protein_coding,2,2,2,2,2,2,8.463633366,6.943738656,5.591019901,2.992176718,2.273743184,3.355372336,7.877198132,7.458974332,7.528372368,6.146025181,8.207184634,2
Up,ENSG00000104219,10.21501858,4.16E-28,ZDHHC2	ZDHHC2,8p22,protein_coding,2,2,2,2,2,2,6.768407647,7.04992903,7.775918404,7.726072594,7.294109839,7.534689601,7.424195318,5.741442565,7.145116147,7.182596658,7.761848549,7.551678297
Up,ENSG00000095587,10.08838316,7.27E-62,TLL2	TLL2,10q24.1,protein_coding,3.709734018,2,2,2.855929036,2,2,11.40721801,11.23316723,11.17420285,10.79972909,11.01425183,10.63430273,12.09077074,10.6749557,10.56170488,10.70285701,11.39440245,10.03798665
Up,ENSG00000085265,9.96277443,1.56E-33,FCN1	FCN1,9q34.3,protein_coding,2.498669594,2,2,2.490531057,2,2,8.482444029,9.644070709,9.039148063,7.752784523,9.554601929,10.42060033,8.292726188,9.650694843,8.7776309,7.72200764,9.743117421,9.488004925
Up,LOC115092832,9.933224773,3.38E-18,NA,NANA,NA,2,2,2,2,2,2,6.68424944,7.124737833,6.769294436,5.50924381,7.739957525,6.451914052,7.605794744,2,7.721181571,6.490372085,7.604508488,6.026955702
Up,MUC3B,9.826120151,1.28E-04,NA,NANA,NA,2,2.320740139,2,2,2,2,2,2,2,6.476864811,7.566351842,2,4.459385572,3.562626662,3.256613739,8.304379407,3.000829328,9.369398621
Up,LOC112113897,9.754692059,2.79E-39,NA,NANA,NA,2,2.169265146,2.621599751,2.62288282,2,2,10.68309679,8.912843872,8.567194265,9.012337652,9.206293495,8.81103789,9.823565967,8.556681603,9.428246904,7.606633987,9.477382299,10.66609344
Up,AMEX60DD004301,9.583634963,1.05E-03,NA,NANA,NA,2,2,2,2,2.57971589,2,2,2,2.273217247,5.073628293,6.987059155,2,4.794887493,3.562626662,2,8.063126194,2,9.711200984
Up,LOC115096979,9.582492598,4.53E-43,NA,NANA,NA,2,2,3.284640962,2.74410647,2,2,10.989605,9.886685383,10.84127211,10.5898308,9.775668425,8.466614437,9.720222453,11.02802511,10.84495803,9.250705152,9.307253493,9.298456492
Up,AMEX60DD030189,9.54548475,3.40E-22,NA,NANA,NA,2,2,2,2,2,2,4.679261701,5.800029864,7.550591607,6.569930417,6.129801937,6.697001048,6.37845805,6.449014827,6.143402507,6.676895585,6.633859569,7.197869455
Up,LOC115099297,9.529223633,2.02E-19,NA,NANA,NA,2,2,2,2,2,2,7.190631186,5.953848221,5.1908507,5.892252649,5.758775088,6.972385366,5.446205114,7.480179783,6.199027022,4.268469755,7.105946663,7.057611107
Up,ENSG00000140284,9.454607161,3.07E-22,SLC27A2	SLC27A2,15q21.2,protein_coding,2,2,2,2,2,2,6.499598527,7.321321582,7.275694911,5.155987478,6.367399195,6.868451136,6.177864622,6.491405973,6.757565967,5.610667218,6.20320197,7.365900983
Up,ENSG00000141506,9.386869819,3.62E-22,PIK3R5	PIK3R5,17p13.1,protein_coding,2,2,2,2,2,2,6.168964788,5.971971684,6.349824001,6.599664352,5.618565737,5.349920813,6.965268071,6.313812683,6.171482831,4.895898634,6.407572365,7.129444094
Up,ENSG00000177675,9.35015896,2.57E-46,CD163L1	CD163L1,12p13.31,protein_coding,4.237621901,2,2,4.954078247,2.318782419,2.983733368,12.65616024,12.4266649,12.0475364,12.30850363,12.4517089,12.38585596,12.55020957,11.86676451,12.29572959,11.98549449,12.81415548,12.24329998
Up,AMEX60DD025539,9.311946523,1.32E-18,NA,NANA,NA,2,2.169265146,2,2,2,2,7.954253293,6.092835264,5.982170975,7.093292407,7.07016219,5.555148236,6.520996909,8.330183203,6.621689966,5.523539971,5.407494188,6.632427344
Up,LOC115099331,9.308722451,5.75E-28,NA,NANA,NA,2,2,2,2.959704296,3.895322762,2,8.418763862,9.833160716,9.586421938,10.60089981,11.48926685,10.4401545,7.809359169,9.285497673,10.53628532,9.821894924,11.68465075,11.12583728
Up,ENSG00000117983,9.256951638,1.20E-04,MUC5B	MUC5B,11p15.5,protein_coding,2,2,2.238208162,2,2,2,2.825527504,2,2.874993043,2,8.793150387,2,7.950413045,2.72360563,3.778776108,7.343868814,3.138408221,3.707934305
Up,E1301_TTI023775,9.254225955,3.95E-22,NA,NANA,NA,2,2,3.174206582,2,2,2,7.402987644,8.877226105,8.370372259,9.973057572,9.442965832,6.143830616,8.502020298,10.37160706,7.908021729,9.406954062,8.366210499,6.38097964
Up,ENSG00000166741,9.239384709,4.15E-06,NNMT	NNMT,11q23.2,protein_coding,2.498669594,2.58298203,2,2.855929036,2,2,2.825527504,3.121262452,2.874993043,2,8.395033652,2,6.587311053,5.513599635,2.430109305,10.03901967,3.766705423,11.57280267
Up,AMEX60DD036959,9.204909514,5.02E-15,NA,NANA,NA,2,2,2,2,2,2,7.552895988,5.405839276,5.755954556,5.233897849,5.886556956,4.619056972,3.739808674,7.913335904,6.199027022,4.404734994,5.537568208,6.300281122
Up,ENSG00000145384,9.201926508,1.17E-32,FABP2	,4q26,protein_coding,6.435995294,2,2.621599751,5.422110091,3.98816818,3.714140604,14.90114438,13.91069856,13.55288029,12.49607424,12.8237762,13.06228315,15.22879548,13.56023416,13.37468037,12.40585471,13.45934627,12.81317192
Up,PARPI_0010441,9.169637742,2.46E-20,NA,NANA,NA,2,2,2.780819955,2,2,2,8.743826604,6.877981493,6.823416931,9.039711819,7.45393869,7.79171606,6.026747233,8.743656756,7.711651188,6.203213985,7.480592826,9.369398621
Up,AMEX60DDU001016765,9.108931189,3.15E-22,NA,NANA,NA,2.270774118,2,2,2,2,2,6.847925987,6.980010883,6.823416931,5.570587253,6.022603327,6.512279981,6.948546391,6.825519177,6.171482831,5.820156588,7.139114621,6.632427344
Up,ENSG00000117215,8.844278105,7.62E-14,PLA2G2D	PLA2G2D,1p36.12,protein_coding,2,2,2.442602293,2,2,2,6.726942117,7.803503871,6.490280054,5.892252649,5.018629786,6.625924905,7.767069831,7.730757048,2.430109305,5.365505379,7.264649427,6.123932844
Up,ENSG00000164889,8.785899168,5.14E-11,SLC4A2	SLC4A2,7q36.1,protein_coding,2,2,2,2,2,2,8.310641209,6.443932408,5.255272941,2.579751696,3.972753787,4.974158172,6.010727051,3.562626662,4.925881227,4.195185589,6.869497887,6.846486204
Up,ENSG00000275395,8.768859248,4.02E-05,FCGBP	FCGBP,19q13.2,protein_coding,2,2,4.141108584,3.056513146,5.233801148,2.983733368,3.551125788,3.977621079,2,5.685963438,10.92528658,3.264697521,9.664995612,6.16461741,4.04475112,13.35639664,2,13.64010935
Up,ENSG00000214943,8.711736277,1.52E-16,GPR33	GPR33,14q12,protein_coding,2.270774118,2,2,2,2,2,6.867139134,5.758868812,4.816905724,4.893303156,4.588461799,6.399604882,6.879651399,6.216082664,7.072515365,5.225295498,6.20320197,4.737106538
Up,ENSG00000163606,8.696527057,3.19E-17,CD200R1	CD200R1,3q13.2,protein_coding,2.270774118,2,2,2.344799679,2,2,7.402987644,6.660553966,5.316941013,6.657354611,6.163834939,6.551164832,7.181047823,7.974388615,8.088221775,3.949941471,6.537639645,6.419696958
Up,ENSG00000162896,8.637326598,6.59E-33,PIGR	PIGR,1q32.1,protein_coding,3.406884969,2,2,2.344799679,2,2,9.511459981,9.049258535,9.272996982,7.6570454,8.15811345,8.051081802,8.908757097,9.907062035,9.099669464,7.309556231,8.191460036,8.7180691
Up,AMEX60DD008934,8.633938848,3.95E-40,NA,NANA,NA,3.709734018,2,3.284640962,2.182676175,2,2,10.07118058,10.0912076,10.444438,9.393794507,9.991208715,9.26440393,8.846938897,10.62347016,10.53628532,9.135452197,10.3450609,8.865588371
Up,ENSG00000154269,8.632075092,7.24E-39,ENPP3	ENPP3,6q23.2,protein_coding,3.289943667,2,2,2.490531057,2.318782419,2,9.562444963,9.462104649,9.265196463,8.561904781,9.3628238,9.420873222,9.653434009,8.546665308,9.761835595,6.817832556,9.296268372,8.24428957
Up,ENSG00000187554,8.586889187,1.49E-42,TLR5	TLR5,1q41,protein_coding,4.034506326,2,5.36952121,5.268911654,4.940447012,2.217763497,13.27730115,12.39532151,12.27431569,11.85237851,12.64387537,12.70184216,13.14262521,13.03269455,12.38011999,12.15601591,12.88674353,12.95047861
Up,LOC115075287,8.5744343,1.01E-03,NA,NANA,NA,2,2,2,2,2,2,2.471022444,2,5.460479279,2,7.114342565,2,3.887484202,2.72360563,2,7.182596658,3.379532266,7.032849368
Up,AMEX60DD015118,8.536239289,6.98E-09,NA,NANA,NA,2,2,2.238208162,2,2,2,2,2.666925836,3.03033541,2.579751696,6.749996285,5.349920813,3.815535138,5.810039696,4.858387231,4.848886675,5.808894723,7.863936264
Up,LOC112981655,8.531214708,2.99E-29,NA,NANA,NA,5.040177985,2,2,2.490531057,3.98816818,2.217763497,12.26435941,11.82248978,11.50124574,11.29835227,11.25281068,10.61550637,11.91148557,11.86777055,11.66415228,10.24141754,10.94475566,10.56609252
Up,ENSG00000169896,8.528512853,1.07E-54,ITGAM	ITGAM,16p11.2,protein_coding,2.695428231,2,2.621599751,2.182676175,2.318782419,2.723966994,9.768074425,8.961276114,9.101806331,8.791806543,8.475148617,8.456408137,9.298419113,9.660016557,8.749963867,7.840897283,8.767177693,9.055808536
Up,ENSG00000066336,8.499865597,6.61E-41,SPI1	SPI1,11p11.2,protein_coding,2.498669594,2,3.38721966,2,2.57971589,2.217763497,10.39947765,9.173881405,9.668553985,10.33529828,8.974270595,8.780681961,8.729497022,9.563972769,10.24404038,7.999976297,8.5562294,9.303641115
Up,AMEX60DD041331,8.449755155,1.51E-15,NA,NANA,NA,2,2,2,2,2.318782419,2,7.528968177,6.125586205,7.171045388,7.83007515,5.926753856,6.065415257,7.144807454,4.474858371,4.858387231,5.110402699,6.745757436,5.751474389
Up,AMEX60DD031455,8.438722587,5.93E-21,NA,NANA,NA,2.270774118,2,2.238208162,2.182676175,2,2,7.576433411,7.248847253,7.69693843,6.539570746,6.681166618,7.331902654,6.807300653,7.74834352,6.915338991,5.937150656,7.105946663,6.457402326
Up,ENSG00000221947,8.429511267,2.64E-10,XKR9	XKR9,8q13.3,protein_coding,2,2,2,2.182676175,2,2,6.039459362,3.904016117,3.415757847,7.270117426,6.022603327,3.440683592,5.241789854,7.096620186,6.661834846,6.459408634,2.263310901,4.312410355
Up,ENSG00000100092,8.406594092,3.59E-24,SH3BP1	SH3BP1,22q13.1,protein_coding,2,2,2.621599751,2.182676175,2,2,8.728150097,7.757227505,7.691128042,7.712528843,7.207024384,7.069332537,7.545913295,7.974388615,6.948174056,6.780740232,7.226580232,6.846486204
Up,AMEX60DD031507,8.395066909,5.20E-02,NA,NANA,NA,2,2,2,2,2,2,2,2,2,2,2,2,2,7.348003484,2.761005479,2,2,6.599079931
Up,ENSG00000112293,8.391238181,1.39E-13,GPLD1	GPLD1,6p22.3,protein_coding,2,2,2,2,2,2,4.763703001,6.234691585,7.667649615,7.324550233,5.593813153,7.021673138,6.010727051,4.90939654,3.256613739,6.362319455,6.187433665,3.938722016
Up,ENSG00000172350,8.375796064,5.04E-45,ABCG4	ABCG4,11q23.3,protein_coding,3.615675295,2,3.812857481,2.490531057,3.98816818,2,12.09339185,10.97632821,11.21374815,10.33529828,10.79154711,10.59588083,10.77723205,11.32323585,10.62780125,9.40289122,10.67831646,10.87555646
Up,AMEX60DD015345,8.357611238,3.00E-10,NA,NANA,NA,2.270774118,2,2,2,2,2,6.10566474,4.560075468,5.22342138,2,2.702055834,5.16172974,4.756975293,4.29508329,7.214237818,4.33821059,4.32325479,7.08195501
Up,ENSG00000129226,8.356839693,2.78E-32,CD68	CD68,17p13.1,protein_coding,7.562117918,2,6.085584634,6.181372068,5.073532943,3.563232643,15.32444855,14.37086194,14.86267537,13.69598246,13.92229938,13.81921947,14.34856125,14.76490929,14.59940244,13.0218471,14.09679105,14.0419732
Up,ENSG00000198771,8.321887449,5.31E-67,RCSD1	RCSD1,1q24.2,protein_coding,2.695428231,2,3.884754803,3.232582886,3.312470415,4.090375063,11.95489835,11.35210441,11.37192885,10.961622,10.74171736,10.5894738,10.66783598,11.7796498,11.36685344,10.13888772,10.67266435,10.47251772
Up,ENSG00000100351,8.303685616,5.07E-25,GRAP2	GRAP2,22q13.1,protein_coding,2,2,2.621599751,2.182676175,2,2,7.5647127,7.626035106,7.212198394,6.891727108,6.761155278,6.772987296,7.181047823,7.458974332,6.425781774,6.780740232,7.586586153,7.345936574
Up,AMEX60DD028315,8.300725736,1.06E-49,NA,NANA,NA,3.289943667,2,3.38721966,2.855929036,2,2,10.21870525,8.637137714,9.553174858,9.198736125,9.254469025,9.598444907,8.666984834,10.45430003,9.702930272,8.724645022,9.747156722,9.801927311
Up,ENSG00000135740,8.298919073,1.45E-08,SLC9A5	SLC9A5,16q22.1,protein_coding,2,2,2.238208162,2,2,2,4.679261701,4.560075468,3.415757847,2,4.637728775,5.647760316,3.739808674,7.881812521,2.761005479,2.778963075,6.32350341,3.938722016
Up,LOC115074175,8.294898407,3.96E-09,NA,NANA,NA,2,2.169265146,2,2,2,2,2.471022444,3.565087338,6.802010959,5.740366316,3.031890778,6.300385657,5.839907238,7.833197076,4.551565023,4.58767222,2.84873411,4.137631655
Up,ENSG00000114948,8.272330719,1.62E-04,ADAM23	ADAM23,2q33.3,protein_coding,2,2,2,2,2,2,4.990890632,3.360175078,3.298364278,2.579751696,2,2,4.459385572,7.765718191,2,2.308748067,2,2.647758234
Up,DR999_PMT20972,8.268432921,1.59E-13,NA,NANA,NA,2,2,2,2,2,2,6.594876159,5.737839361,6.605967102,3.796165774,4.980945644,5.456180724,6.247874196,5.428887149,5.994166322,4.52923316,5.351992944,3.093197496
Up,ENSG00000157680,8.265804109,3.98E-35,DGKI	DGKI,7q33,protein_coding,3.289943667,2,2.442602293,2,2.318782419,2.406927109,9.723966954,9.699506918,9.614322053,8.452094566,8.444326925,8.971941824,8.734382915,9.361744433,9.868605825,7.220025048,8.537693221,7.345936574
Up,ENSG00000174600,8.248151932,4.96E-28,CMKLR1	CMKLR1,12q23.3,protein_coding,6.722136262,2.320740139,3.174206582,5.457996261,2,3.302386011,12.63879736,13.06166509,13.15119,11.59904075,12.62204552,12.9037152,13.32959435,12.78363424,13.00648532,12.39515707,13.05232234,12.79993302
Up,LOC115370421,8.233166436,2.22E-02,NA,NANA,NA,2,2,2,2.855929036,2,2,2,2,2,8.848632325,7.316975632,2,4.084021259,3.203268667,2,9.266443214,2,8.52738035
Up,ENSG00000036530,8.197476803,8.41E-27,CYP46A1	CYP46A1,14q32.2,protein_coding,2.270774118,2,2,2.182676175,2,2.574138483,6.662419794,7.462608315,7.637753851,8.082573135,6.987059155,7.847453801,6.956931457,6.216082664,7.804235153,7.689021351,7.869526265,7.105894942
Up,ENSG00000105246,8.196519519,1.36E-24,EBI3	EBI3,19p13.3,protein_coding,3.162680586,2.904117174,2,2.344799679,2,2,10.00333541,8.777708422,9.553174858,6.891727108,8.011627515,7.209624363,9.738576731,8.306635277,10.03641402,6.411680618,8.163522715,8.084794622
Up,LOC115481433,8.190461013,1.53E-03,NA,NANA,NA,2,2,2,2.74410647,2,2,2,2,3.03033541,6.342632084,7.286406657,2,5.066900681,2.72360563,4.36961384,8.647761618,2,8.58812908
Up,AMEX60DD041343,8.182478079,1.20E-22,NA,NANA,NA,4.105436773,2,2,2,2,2,8.463633366,8.045208739,8.961627816,9.691745388,7.99281681,8.499294901,9.423186045,9.43958596,9.096011319,8.591753493,10.07204134,8.023270732
Up,AMEX60DD016035,8.177689058,7.51E-17,NA,NANA,NA,2.270774118,2,2.238208162,2,2,2,6.64025476,6.887560874,6.503601904,5.378129787,6.367399195,7.257436531,6.779205491,5.338888488,5.994166322,5.028387288,6.788194495,6.494147297
Up,ENSG00000092929,8.171251818,2.01E-87,UNC13D	UNC13D,17q25.1,protein_coding,3.615675295,2.457811436,2,2.74410647,3.16117002,2.406927109,9.07653486,8.986011021,9.335790986,9.854742912,9.658216585,9.890498512,9.415601325,9.166269035,9.98195736,9.508761215,10.12680737,9.790893669
Up,LOC115073421,8.160728734,1.86E-10,NA,NANA,NA,2,2,2,2,2,2,3.109878262,3.744481886,5.015960213,2,3.031890778,4.885650267,4.411380545,3.203268667,5.755323825,4.750001247,5.294270813,6.494147297
Up,LOC115078387,8.145167889,2.14E-03,NA,NANA,NA,2,2,2,2,2.992122912,3.203786939,2,2,3.03033541,2,8.959814275,2,6.86190102,6.611581958,2.430109305,9.525674807,3.000829328,10.67612244
Up,ENSG00000143061,8.140113957,4.35E-60,IGSF3	IGSF3,1p13.1,protein_coding,4.716834065,2,4.408342985,5.22792796,3.98816818,3.48141429,12.87985437,12.42543238,12.35416045,11.54657407,12.01984144,12.01345293,12.27746365,12.22260173,11.86665492,11.23275117,12.05856524,12.50534871
Up,LOC115097977,8.13569773,1.16E-02,NA,NANA,NA,2,2,2,2,2,2.406927109,2,2,2.700883052,6.307027402,2.876378878,2,2,2,2.761005479,6.817832556,2,8.048196005
Up,ENSG00000168487,8.107324025,7.62E-43,BMP1	BMP1,8p21.3,protein_coding,4.523176831,2,4.018618185,3.833804547,2.57971589,2,10.90614921,11.30998028,11.1070588,9.785281418,10.85671858,10.90257007,11.24777641,11.00260364,10.89634,10.71355777,11.32177918,10.30425037
Up,ENSG00000204490,8.086485577,3.17E-25,TNF	TNF-alpha,CHR_HSCHR6_MHC_COX_CTG1,protein_coding,2,2.169265146,2,2,3.16117002,2.217763497,7.429079218,6.234691585,7.673555139,6.539570746,7.270875793,7.668919165,6.058263595,8.089250229,6.829825036,6.889273269,8.651257131,8.756386993
Up,ENSG00000204490,8.086485577,3.17E-25,TNF	TNF,CHR_HSCHR6_MHC_COX_CTG1,protein_coding,2,2.169265146,2,2,3.16117002,2.217763497,7.429079218,6.234691585,7.673555139,6.539570746,7.270875793,7.668919165,6.058263595,8.089250229,6.829825036,6.889273269,8.651257131,8.756386993
Up,DPX16_1217,8.083529108,2.29E-02,NA,NANA,NA,2,2,2,2,2,2,3.551125788,5.800029864,2,3.312535052,4.484573822,2,2,7.694927599,2,2,2,2.647758234
Up,AMEX60DD016869,8.082149537,4.13E-02,NA,NANA,NA,2,2,2.238208162,2,2,2,2,2,2,3.796165774,3.627328785,2,2,2,2,6.817832556,2,6.457402326
Up,AMEX60DD054789,8.075038001,9.88E-10,NA,NANA,NA,2,2,2,2,2,2,5.05930985,3.245658664,2.700883052,4.571900028,4.861600808,3.264697521,3.739808674,5.242899757,3.452425835,4.404734994,3.264001908,7.105894942
Up,AMEX60DD051067,8.073677379,3.63E-10,NA,NANA,NA,2,2,2,2,2,2.406927109,3.551125788,4.178274024,5.404765723,6.194616588,3.893838191,4.85489843,5.469834776,8.208400864,3.778776108,4.117978678,5.234142624,3.938722016
Up,ENSG00000136634,8.071284792,6.32E-11,IL10	IL10,1q32.1,protein_coding,2.498669594,2,2,2,2,2,6.923289453,5.898070406,5.778049624,3.796165774,5.226141345,4.543930704,7.43624014,5.428887149,6.425781774,2.308748067,5.138973369,6.25817348
Up,ENSG00000156284,8.067733512,4.59E-02,CLDN8	HEL-S-79,21q22.11,protein_coding,2,2,2,2,2,2,2,2,2,2,4.902489247,2,2.238778275,2,2.430109305,6.362319455,2,6.982013221
Up,ENSG00000156284,8.067733512,4.59E-02,CLDN8	CLDN8,21q22.11,protein_coding,2,2,2,2,2,2,2,2,2,2,4.902489247,2,2.238778275,2,2.430109305,6.362319455,2,6.982013221
Up,ENSG00000130768,8.04422037,1.67E-10,SMPDL3B	SMPDL3B,1p35.3,protein_coding,2,2,2,2.344799679,2,2,4.919064414,5.758868812,3.625269604,5.073628293,6.715991887,4.464676398,3.485390648,2.72360563,6.681496006,7.426241236,5.071850204,6.419696958
Up,ENSG00000019169,8.016241013,1.48E-26,MARCO	MARCO,2q14.2,protein_coding,9.135079107,2,6.86718991,6.334010345,5.915981129,5.632856456,16.28138733,15.46329124,15.80468645,14.65452684,14.8443608,14.73872041,15.71731384,15.53792316,15.19105465,14.56558381,14.87317822,14.70549578
Up,ENSG00000142484,8.012339396,5.58E-07,TM4SF5	TM4SF5,17p13.2,protein_coding,2,2,2,2,2,2,5.82039438,4.40863011,6.038171533,2.579751696,3.300172445,3.355372336,6.163445594,6.111248104,2,2,5.656878475,4.312410355
Up,AMEX60DD040543,7.999257725,1.26E-16,NA,NANA,NA,2.270774118,2.169265146,2,2,2.57971589,2,6.397580882,5.17499948,7.120060308,6.962091406,5.490323943,6.52209989,6.234141434,5.513599635,6.661834846,4.941426873,7.037231562,8.47319317
Up,ENSG00000247315,7.986523818,1.30E-02,ZCCHC3	ZCCHC3,20p13,protein_coding,2,2,2,2,2,2.217763497,3.551125788,2,2,2,2,2,2,3.850085496,4.634601351,2,2.263310901,7.905449758
Up,ENSG00000187037,7.986444553,5.90E-62,GPR141	GPR141,7p14.1,protein_coding,3.289943667,2,2.780819955,3.232582886,2,2,9.363721045,9.051390792,9.404867768,9.023349726,9.597256258,9.041869118,9.165454131,8.726012708,8.49609899,8.910686982,9.748500647,9.798258799
Up,M91_17667,7.981103425,2.26E-06,NA,NANA,NA,2,2,2,2,2.57971589,2,5.897171886,5.627832566,5.710722585,2.992176718,6.466169353,2.952466907,2.443591754,2,2,6.184401817,3.849194671,8.211565214
Up,LOC115461146,7.979857381,1.56E-12,NA,NANA,NA,2,2,2,2,2,2,4.843474024,3.744481886,4.116363749,4.893303156,3.300172445,4.041685549,3.815535138,6.722512532,4.787580007,4.697894949,4.43431066,4.608947876
Up,ENSG00000182557,7.97514422,4.44E-14,SPNS3	SPNS3,17p13.2,protein_coding,2.498669594,2,2,2,2,2,6.072941789,6.109303668,6.177677414,4.15773705,5.160232415,5.717794307,6.60875527,4.474858371,7.186985254,5.462387424,5.460939133,5.248075875
Up,ENSG00000186907,7.972061225,2.34E-05,RTN4RL2	RTN4RL2,11q12.1,protein_coding,2,2,2,2,2,2,4.493928412,3.466266227,2,2,2.503736356,2,4.256966113,2,5.862559548,2.562928415,4.537425322,6.69689517
Up,AMEX60DD002380,7.962671395,7.37E-17,NA,NANA,NA,2.270774118,2,2,2.344799679,2,2,6.005181365,6.059323531,7.093875769,6.508558436,7.215162074,6.472317971,6.301534221,6.360302199,6.252586262,6.146025181,7.562338022,4.737106538
Up,ENSG00000182162,7.959444303,4.83E-45,P2RY8	P2RY8,Xp22.33,protein_coding,3.959907428,2,2.238208162,2.74410647,2.992122912,2,10.1140306,9.527899221,9.935084166,9.359445238,9.868882193,9.613450081,10.10867745,8.143424328,10.13596508,9.181241306,9.387079304,9.359475122
Up,ENSG00000179921,7.957759161,9.54E-24,GPBAR1	GPBAR1,2q35,protein_coding,2,2,2.780819955,2.182676175,2,2,6.474762425,7.648745814,7.16267202,6.915565233,6.847449784,6.635003292,7.33694253,7.227780227,7.643115234,5.365505379,6.908493532,7.569005157
Up,ENSG00000091106,7.957733133,1.70E-18,NLRC4	NLRC4,2p22.3,protein_coding,2.868544578,2,2.238208162,2,2,2.217763497,5.859293817,5.557562989,6.915997585,6.79222898,6.621188641,7.089285682,5.422181971,8.495513386,5.755323825,5.610667218,6.937063768,8.865588371
Up,AMEX60DD017871,7.956044143,3.58E-05,NA,NANA,NA,2,2,2,2,2,2,2,2.476942406,5.316941013,5.445175763,2.702055834,3.167939214,4.084021259,7.30110942,4.634601351,2,2.485900787,2
Up,LOC115073487,7.94729018,3.19E-41,NA,NANA,NA,6.147539196,2,5.489674701,4.173021936,3.796088728,3.714140604,12.84120916,12.84077272,12.82587851,11.97797231,12.36431045,12.32510132,12.67711722,12.94485421,12.58908146,11.67230083,12.65450212,12.0693021
Up,ENSG00000078589,7.944043765,1.05E-24,P2RY10	P2RY10,Xq21.1,protein_coding,2,2.904117174,2,2.490531057,2,2,7.611034822,7.462608315,7.576037054,5.073628293,7.383475795,8.009801721,7.271221437,8.86952709,8.668563646,5.981414995,7.788224518,7.569005157
Up,AMEX60DD048133,7.934889517,3.83E-15,NA,NANA,NA,2.498669594,2,2,2.182676175,2,2,5.934080853,4.652871052,7.102656859,7.288490836,5.126113309,5.0302839,6.486660604,7.176738013,6.720032302,5.981414995,5.562232683,6.25817348
Up,LOC104149496,7.929238407,1.03E-02,NA,NANA,NA,2,2,2.238208162,2.182676175,2,2,2,2,2,8.297392148,5.568628459,2.208970588,2,3.850085496,2,5.959452582,2,7.959005824
Up,LOC102360497,7.924568033,1.76E-12,NA,NANA,NA,2,2,2,2,2,2,5.464456246,6.076176699,5.903952907,4.446607705,6.396315929,6.635003292,4.831828866,3.562626662,4.269240311,3.54055258,6.487011021,5.485577838
Up,LOC113912202,7.899043129,3.07E-23,NA,NANA,NA,2.270774118,2,2,2.344799679,2.57971589,2,6.039459362,7.843428141,6.97457393,6.270521739,6.918942558,7.686490945,7.728409547,6.491405973,6.964315533,6.32844806,7.782987761,6.728080012
Up,ROHU_000530,7.894014763,6.15E-11,NA,NANA,NA,2,2,2.238208162,2,2,2,3.109878262,5.077930977,4.116363749,4.793917493,6.213424892,3.440683592,4.310295188,3.203268667,5.598691643,5.110402699,5.537568208,6.87462928
Up,ENSG00000083457,7.880363213,9.54E-20,ITGAE	ITGAE,17p13.2,protein_coding,2,2,2,4.129178447,2,2,9.828133874,8.69556513,8.068121312,8.978787936,9.032993002,10.21651159,8.864873176,8.47453376,7.98914849,8.630491509,9.908541869,9.907856994
Up,ENSG00000018280,7.879078182,3.06E-24,SLC11A1	SLC11A1,2q35,protein_coding,6.213244301,2,3.657329594,4.083960681,5.766717046,2,13.41544534,12.56554715,12.74001804,11.74837114,12.09176763,11.88355279,12.8692754,12.64733145,12.78156879,11.36758926,12.18999833,12.28714691
Up,AMEX60DD017880,7.859905314,1.40E-14,NA,NANA,NA,2,2,2,2.182676175,2,2,5.859293817,5.820178222,5.710722585,2.992176718,5.618565737,5.305124069,5.493083641,5.029336725,6.143402507,4.941426873,5.407494188,5.556785501
Up,LOC115385784,7.85914947,8.04E-13,NA,NANA,NA,2.498669594,2,2,2,2,2,7.516853786,5.840049065,5.799811401,6.817754192,5.463248615,4.543930704,5.538486728,6.858282763,6.847338137,4.643835964,5.001451011,5.064798955
Up,AMEX60DD005587,7.856114233,8.03E-14,NA,NANA,NA,2.270774118,2,2,2.344799679,2,2,8.147358645,7.100230062,6.421760646,5.892252649,5.666832165,5.186640537,6.365918878,7.620483384,6.378382067,5.66595967,5.808894723,4.608947876
Up,ENSG00000103569,7.840290448,1.29E-33,AQP9	AQP9,15q21.3,protein_coding,2.695428231,2,4.591380116,4.083960681,2.57971589,2,11.04548916,10.52934963,9.954616699,9.617385446,10.26940885,10.90210013,10.5094022,10.6091038,9.935634347,9.753344749,10.62443794,11.12437301
Up,ENSG00000079385,7.836832215,4.26E-34,CEACAM1	CEACAM1,19q13.2,protein_coding,4.623252409,2,2,2.62288282,2,3.097951676,10.16731705,9.838109488,10.29825605,9.807747665,9.853324388,9.859850948,9.756700432,10.15795215,10.37960746,9.363712628,10.33525567,9.691559591
Up,AMEX60DD048125,7.833351761,2.08E-07,NA,NANA,NA,2,2,2,2,2,2,5.1246307,2.985119356,4.248837367,5.155987478,2.273743184,2.391466706,5.927843872,6.055828427,3.917884342,5.028387288,2,4.137631655
Up,LOC112547956,7.832546033,4.59E-10,NA,NANA,NA,2.270774118,2,2,2,2,2,3.551125788,2.985119356,6.490280054,5.155987478,4.42968277,6.118162836,5.15699374,2.72360563,6.794147852,5.225295498,5.767071065,4.137631655
Up,ENSG00000186648,7.820176895,2.45E-59,CARMIL3	CARMIL3,14q11.2,protein_coding,2.498669594,3.750703315,4.018618185,3.461965968,3.689521491,2.574138483,11.83133503,10.4819191,11.01877055,10.71226844,10.23280247,9.969776482,9.691617731,11.48670283,11.10819601,9.355327165,10.07953591,10.75772212
Up,ENSG00000105370,7.819087747,1.43E-11,LIM2	LIM2,19q13.41,protein_coding,2,2,2,2,2,2,4.843474024,4.652871052,4.978286024,2,5.435655424,4.543930704,4.902989515,5.938162053,4.925881227,4.195185589,5.407494188,3.707934305
Up,ENSG00000171860,7.81656451,1.89E-36,C3AR1	C3AR1,12p13.31,protein_coding,4.670801886,2,3.05461278,3.056513146,2,2.217763497,10.44174125,10.6510442,10.77277677,10.29950987,10.24775502,10.4297586,10.68054952,10.2285709,10.20381763,9.015517873,10.51340629,9.643299647
Up,ENSG00000173198,7.816137696,3.07E-32,CYSLTR1	CYSLTR1,Xq21.1,protein_coding,2.270774118,2,3.38721966,2.855929036,2,2.217763497,7.731246943,9.169961593,8.299582235,7.134502193,7.610208788,8.372049251,8.276068852,9.279462177,9.864311313,7.343868814,8.373197026,7.806658771
Up,ENSG00000119457,7.812180175,6.55E-41,SLC46A2	SLC46A2,9q32,protein_coding,3.162680586,2,2.238208162,2.74410647,2.57971589,2,9.532672453,8.681866945,8.564018593,8.134280064,8.066631341,8.117360908,8.322233148,9.423255569,8.673481163,7.300849039,8.571496342,7.997907246
Up,ENSG00000119457,7.812180175,6.55E-41,SLC46A2	TSCOT,9q32,protein_coding,3.162680586,2,2.238208162,2.74410647,2.57971589,2,9.532672453,8.681866945,8.564018593,8.134280064,8.066631341,8.117360908,8.322233148,9.423255569,8.673481163,7.300849039,8.571496342,7.997907246
Up,AMEX60DD016240,7.79996755,1.18E-59,NA,NANA,NA,3.162680586,2,3.812857481,2.74410647,2.57971589,2.217763497,9.588724817,10.23321643,9.887606212,9.092949543,9.842858523,9.670854123,9.373940202,9.518575144,9.979973944,8.718119792,10.06774119,8.940722773
Up,ENSG00000185811,7.7949219,4.57E-53,IKZF1	IKZF1,7p12.2,protein_coding,4.17304272,2,3.05461278,3.056513146,2.57971589,2,9.862047571,9.940597688,10.02444028,9.039711819,9.649235133,9.449457403,9.874249127,9.964618576,10.12344129,8.887612163,9.744465112,9.805586519
Up,PARPI_0013107,7.76966546,1.54E-30,NA,NANA,NA,2,2,3.572789996,2.344799679,2,2,9.356941292,7.858119426,8.370372259,9.184090433,7.397846384,7.952857437,8.05566083,9.106157892,8.058455874,7.876493278,8.411029618,8.27628808
Up,AMEX60DD046399,7.75373749,3.26E-44,NA,NANA,NA,4.470409377,2.169265146,2,2.855929036,2.318782419,3.203786939,10.70861785,10.31713335,10.6297469,10.11365014,9.725277462,9.963484014,10.28303225,9.89921137,10.51589601,8.975042414,9.74176847,9.820131241
Up,ENSG00000095970,7.751188948,5.16E-35,TREM2	TREM2,6p21.1,protein_coding,5.00350696,2,3.572789996,4.411316172,2,3.784060335,12.33764449,11.67851395,11.81051731,10.45603043,10.80441458,11.06671896,11.56100257,11.51523255,11.43504086,9.918974741,10.97147306,10.89113901
Up,AMEX60DDU001002387,7.745762085,1.04E-14,NA,NANA,NA,2,2,2.442602293,2,2,2,6.726942117,5.820178222,5.799811401,6.508558436,6.041032084,5.592909427,4.636867349,6.982367642,5.994166322,5.225295498,5.829360493,5.159345849
Up,LOC103307297,7.738786863,1.26E-42,NA,NANA,NA,6.76658384,2.169265146,5.941307449,5.027565945,4.893209518,6.178522279,14.14377209,13.40253207,13.75098657,12.83762886,12.90100135,12.84612385,13.32737288,13.91486273,13.63960448,12.35786529,13.13569865,12.9952262
Up,ENSG00000102524,7.737914972,7.59E-42,TNFSF13B	TNFSF13B,13q33.3,protein_coding,4.034506326,2,2,2.182676175,2.800605769,2.217763497,9.833027771,9.008135124,9.57384656,8.69182086,9.042170686,9.173867888,8.976307803,9.153125778,9.051374412,8.737607604,8.967429206,9.45576608
Up,ENSG00000102524,7.737914972,7.59E-42,TNFSF13B	TNLG7A,13q33.3,protein_coding,4.034506326,2,2,2.182676175,2.800605769,2.217763497,9.833027771,9.008135124,9.57384656,8.69182086,9.042170686,9.173867888,8.976307803,9.153125778,9.051374412,8.737607604,8.967429206,9.45576608
Up,AMEX60DD036958,7.718553784,2.59E-09,NA,NANA,NA,2,2,2,2,2,2,4.031653358,3.565087338,5.123416731,5.685963438,3.627328785,4.09529185,2.92597276,3.562626662,4.990358252,2.966821377,4.633659075,6.665021326
Up,ENSG00000122122,7.714314864,1.30E-27,SASH3	SASH3,Xq26.1,protein_coding,3.406884969,2,4.081162983,2,2,2,10.04821689,9.662322167,10.10093431,9.319798809,9.135167722,9.127984618,9.722683224,10.09060849,9.410684224,8.734377861,9.153424179,8.710281863
Up,AMEX60DD021776,7.712137516,1.19E-27,NA,NANA,NA,4.034506326,2,2,2.182676175,2.318782419,2,9.206670087,8.997115482,9.801238204,9.70548473,8.607781379,9.106932835,8.20392865,9.092452776,9.106958044,7.534190882,8.633909688,9.584876962
Up,LOC114503884,7.706486535,1.59E-33,NA,NANA,NA,2,2,2.924201651,2.62288282,2,2.723966994,7.611034822,8.241004078,7.803109482,8.484330965,7.789847056,7.515154875,7.030281521,9.198612681,7.612715783,6.865850583,7.903704045,9.133563759
Up,ENSG00000152672,7.705708775,4.03E-30,CLEC4F	CLEC4F,2p13.3,protein_coding,4.17304272,2,2,3.056513146,2.57971589,2.217763497,9.990251433,10.29750582,9.979858277,9.315325636,9.386436772,9.943527098,10.39988399,8.246026944,9.995765443,7.655263169,9.793464771,8.980113611
Up,ENSG00000164220,7.688198235,4.93E-73,F2RL2	F2RL2,5q13.3,protein_coding,3.798033975,2,3.05461278,3.147232344,3.796088728,2.217763497,10.40934125,10.43205802,10.11835842,9.82043017,10.15350711,9.969776482,10.2771848,9.776017092,9.540166042,9.123156926,10.15950455,10.15734372
Up,ENSG00000197629,7.683975166,4.66E-36,MPEG1	MPEG1,11q12.1,protein_coding,6.640897438,2,4.018618185,5.701978267,5.867922123,4.38851029,13.13915991,12.95594047,12.96930858,11.76158407,13.04591234,12.71367375,13.2556923,13.09200916,12.34741544,12.08552385,12.94783258,13.37511465
Up,ENSG00000173612,7.660762211,2.74E-02,GPRC6A	GPRC6A,6q22.1,protein_coding,2,2,2,2,2.318782419,2,2,2,2,2,5.568628459,2,3.485390648,2.72360563,2,6.923709356,2,6.494147297
Up,ENSG00000095981,7.656565597,2.97E-75,KCNK16	KCNK16,6p21.2,protein_coding,5.391895614,3.455648357,2.621599751,4.256903423,3.895322762,3.914487814,11.22747575,11.4979925,11.7773099,11.02873478,11.15626431,11.51200516,11.5152494,11.67434016,12.10825092,10.50952609,11.37190716,11.04455962
Up,AMEX60DD018117,7.656532743,1.57E-08,NA,NANA,NA,2,2,2,2,2,2,2.471022444,4.114441004,3.298364278,3.98824911,3.627328785,4.758502796,3.056554307,5.513599635,2.430109305,2.966821377,5.586482571,5.97590773
Up,ENSG00000119125,7.641956377,5.72E-44,GDA	GDA,9q21.13,protein_coding,3.88123983,2.904117174,2.924201651,4.978992392,3.449398748,2,10.81756771,10.90265555,11.17576404,9.381009178,10.52398676,10.55341808,11.14923367,11.04235304,10.72928819,9.421084577,10.85839136,10.92349296
Up,ENSG00000186517,7.634067195,3.22E-25,ARHGAP30	ARHGAP30,1q23.3,protein_coding,2.270774118,2,2.780819955,2,2.992122912,2,8.674629559,7.195858019,7.775918404,8.279132469,7.255175916,7.153870883,6.661011425,9.099321608,7.924616148,6.184401817,7.387049569,7.74701291
Up,LOC115641468,7.618402324,6.47E-40,NA,NANA,NA,5.577986532,2.169265146,4.456324974,6.058189077,3.57445013,3.850747492,12.95473276,12.45593401,11.81018229,11.43760392,12.10441862,12.70211214,12.1248922,12.46390798,11.74812754,11.27615325,12.539846,12.60373024
Up,ENSG00000120436,7.617419232,2.61E-22,GPR31	GPR31,6q27,protein_coding,2.695428231,2,2,2.62288282,2,2,5.413091192,7.626035106,7.770418145,6.817754192,6.967923218,6.502392773,7.166660733,7.974388615,6.329371984,5.692831007,7.92287672,7.424188235
Up,ENSG00000149635,7.611690878,4.88E-15,OCSTAMP	OCSTAMP,20q13.12,protein_coding,2.868544578,2,2,2,2,2,5.187121686,6.887560874,6.09207932,4.986281289,5.946439967,7.303714858,6.390889176,5.242899757,6.025274131,5.523539971,7.474108625,7.40501962
Up,AMEX60DD014413,7.609691472,3.45E-14,NA,NANA,NA,2,2,2,2,2,2,5.187121686,5.17499948,4.939601581,4.687175358,4.776174045,4.91576027,4.67802442,5.029336725,4.925881227,3.282021191,5.138973369,5.331663487
Up,LOC115650876,7.582088097,3.50E-28,NA,NANA,NA,4.105436773,2,3.812857481,2.74410647,2,2,10.26289595,10.33824499,10.16626473,8.663944773,9.185735671,8.944819838,10.06474058,10.27481159,9.313225187,8.291251596,10.0117602,9.272250157
Up,ENSG00000073754,7.577690618,2.11E-35,CD5L	CD5L,1q23.1,protein_coding,6.979812337,2,6.737271853,4.766479527,6.804943705,5.339714003,13.43126455,13.69460641,13.97059858,13.57303054,13.51582584,13.94767508,13.05648663,14.01565458,13.22550268,13.05636733,13.6148025,14.21652768
Up,ENSG00000116701,7.575028156,5.66E-66,NCF2	NCF2,1q25.3,protein_coding,5.040177985,2.58298203,5.00027842,4.411316172,4.309304026,4.090375063,12.6729755,12.01231885,12.46088201,11.0039319,11.34329935,11.05450664,11.8427341,12.32357658,11.77468579,10.91741586,11.46108744,11.46355371
Up,LOC115457584,7.571021543,1.13E-13,NA,NANA,NA,2,2,2,2,2,2.217763497,6.137661907,5.432260695,5.316941013,5.445175763,5.126113309,5.800810956,5.241789854,4.089674195,6.378382067,4.52923316,5.351992944,4.312410355
Up,ENSG00000255587,7.561498844,1.72E-39,RAB44	RAB44,6p21.2,protein_coding,3.023095674,2,4.408342985,2.344799679,2.800605769,2.217763497,10.64742511,9.741051075,9.881241162,9.879194823,9.753489443,9.835446152,9.782876681,9.949493287,9.553564644,8.526030763,10.06018493,9.572043967
Up,ENSG00000120280,7.558923214,7.37E-40,CXorf21	CXorf21,Xp21.2,protein_coding,6.180765769,2.169265146,3.482986456,5.731600972,3.449398748,5.268323211,12.66442077,12.43260732,12.92203185,11.90319031,12.63119731,12.52527691,12.44832855,12.33744149,12.4480564,11.90913604,12.47394169,12.44738671
Up,ENSG00000168748,7.558510707,1.09E-05,CA7	CA7,16q22.1,protein_coding,2,2,2,2.182676175,2,2,3.729682707,3.245658664,4.939601581,2,2.702055834,2,4.310295188,2,5.717731015,2.778963075,7.019528937,3.093197496
Up,AMEX60DD054288,7.545522376,3.56E-17,NA,NANA,NA,3.162680586,2,2,2,2,2,7.23567681,6.377501164,6.144045134,7.628482433,6.987059155,7.408018729,5.560663445,7.480179783,6.199027022,5.553170893,6.992560924,8.544999711
Up,AMEX60DD046745,7.542231552,7.23E-67,NA,NANA,NA,4.034506326,2.320740139,3.174206582,3.5968444,2.800605769,2,10.67902556,10.13409024,10.34062772,10.49808154,9.742270765,9.954446897,10.24159345,9.655363229,10.12523707,9.520058946,9.950018701,9.092216955
Up,LOC115479721,7.515361754,3.15E-115,NA,NANA,NA,3.959907428,3.455648357,4.502762384,3.147232344,4.23547027,3.975530752,11.66084359,11.61505919,11.28105125,10.95875673,11.16101126,10.73378499,10.95309265,11.40034753,11.48624398,9.98160816,10.98350755,10.74443867
Up,ENSG00000198821,7.513601065,2.12E-23,CD247	CD247,1q24.2,protein_coding,3.289943667,2,2,2,2,2,6.343732742,7.567643193,6.915997585,6.377379191,7.278662124,7.331902654,7.540344236,7.25263973,7.633053089,5.795574606,7.869526265,6.817783192
Up,ENSG00000109182,7.492699976,2.80E-03,CWH43	CWH43,4p11,protein_coding,2,2,2,2.62288282,2.318782419,2,2,2,2.273217247,7.174567462,5.490323943,2,3.286847934,2.72360563,2.761005479,8.010695111,2,8.27628808
Up,AMEX60DD018123,7.490966475,2.94E-40,NA,NANA,NA,3.515053921,2,2.442602293,2.182676175,2,2,7.720723194,7.783119628,7.8919039,6.842835633,7.904994787,8.238454072,7.85044411,7.74834352,8.523592394,7.465728367,8.105970751,8.096790708
Up,AMEX60DDU001013809,7.48694088,9.00E-08,NA,NANA,NA,2,2,2,2,2,2.217763497,3.888554341,2.476942406,3.719620638,5.445175763,3.031890778,2.391466706,2.443591754,5.875522688,6.252586262,3.654294118,3.379532266,5.689452122
Up,AMEX60DD026593,7.486208482,1.07E-21,NA,NANA,NA,2.498669594,2,3.284640962,2,3.57445013,2,8.238703749,7.108445664,8.768222733,6.98480366,7.87962013,6.560724464,7.84593647,10.34005803,8.12458578,8.325997071,7.195384642,8.27628808
Up,AMEX60DD016063,7.479537074,2.57E-03,NA,NANA,NA,2,2,2,2,2,2,2,2,2.273217247,2,6.14691879,2,4.55085399,2.72360563,2.761005479,6.76816113,2,3.093197496
Up,ENSG00000042980,7.468115105,1.02E-39,ADAM28	ADAM28,8p21.2,protein_coding,6.567426873,3.388637239,5.210736626,6.181372068,4.571810024,2.406927109,13.50306904,12.94537343,13.19149102,12.342974,12.30526226,12.72434618,12.83101343,12.86397644,13.0229544,11.89293266,12.40722393,12.69484281
Up,ENSG00000150637,7.457384432,4.24E-13,CD226	CD226,18q22.2,protein_coding,2,2,2.442602293,2,2,2,5.359829631,5.432260695,4.482072745,4.446607705,5.126113309,5.647760316,5.372901251,6.313812683,4.551565023,5.398527581,4.32325479,6.341194551
Up,ENSG00000182578,7.456882428,1.79E-64,CSF1R	CSF1R,5q32,protein_coding,6.321485192,3.166622704,6.100759824,5.248565334,3.98816818,5.724617958,13.35527307,13.35660412,13.05521909,12.33249775,12.67739421,12.77026028,12.67251053,12.78043245,12.92532471,12.02799186,13.00306556,13.044446
Up,AMEX60DD018092,7.443396096,6.56E-04,NA,NANA,NA,2,2,2,2,2,2.723966994,2,2,4.045267222,5.740366316,7.559976295,2.831322515,3.389532013,6.405340283,5.717731015,8.313065382,2,4.312410355
Up,ENSG00000203730,7.440297375,4.90E-03,TEDDM1	TEDDM1,1q25.3,protein_coding,2,2,2,2.182676175,2,2,2,2,2,2.579751696,5.193563225,2,3.286847934,2,2,6.607979651,2,6.457402326
Up,ENSG00000142347,7.427215588,6.54E-34,MYO1F	MYO1F,19p13.2,protein_coding,3.798033975,2,3.284640962,2.490531057,2.57971589,2,8.69627661,9.763335463,9.431249737,8.460221446,8.478532954,8.722249715,9.999267519,8.566628836,9.31007092,7.369078096,9.084859326,8.778898548
Up,ENSG00000196431,7.426179559,3.87E-03,CRYBA4	CRYBA4,22q12.1,protein_coding,2,2,2,2,2,2,2,2.258091226,2.273217247,2,2,2,3.389532013,6.890318782,3.778776108,2,2,2
Up,ENSG00000173372,7.423772375,1.51E-35,C1QA	C1QA,1p36.12,protein_coding,9.191186301,2.457811436,9.450893191,8.471541187,7.944459656,8.882438841,16.12454174,15.97379661,16.15502757,15.79734147,15.98676817,16.21506744,15.83035593,16.25025108,15.95003703,15.58417107,16.26658444,16.17751007
Up,LOC115466453,7.419926377,6.49E-56,NA,NANA,NA,5.391895614,2.698154318,4.456324974,4.215572226,4.157653097,2.406927109,11.25690845,11.51122082,11.30740217,10.76406603,11.31660184,11.64938504,10.98316548,11.44011882,10.97213358,10.70203057,11.60713557,11.69423325
Up,ENSG00000110446,7.419521095,4.18E-33,SLC15A3	SLC15A3,11q12.2,protein_coding,5.110836837,2,5.924348377,3.989037598,3.312470415,3.640658873,12.83847396,12.07601956,12.07735453,11.85854052,11.51915297,11.44615775,11.80433298,12.12079128,12.19202703,10.37807376,11.68535262,11.01325549
Up,ENSG00000169435,7.413880647,6.68E-04,RASSF6	RASSF6,4q13.3,protein_coding,2,2.169265146,2,2,2,2,2,2.985119356,2,6.539570746,4.819519634,2.831322515,4.144002823,2,2,7.084543462,2,5.248075875
Up,AMEX60DD000454,7.40646168,5.34E-49,NA,NANA,NA,3.798033975,2,3.174206582,4.256903423,2.800605769,2.723966994,10.16925332,9.849182544,10.44702611,9.742606856,9.591016123,10.06016912,9.411031278,10.88430487,10.06476314,8.816087072,9.901310265,10.04109414
Up,ENSG00000136235,7.403964187,5.40E-40,GPNMB	GPNMB,7p15.3,protein_coding,8.093905208,5.788895899,6.085584634,7.90663707,4.446519352,4.846255935,14.58571131,14.68154002,15.00774861,12.76813649,14.13313131,13.86792077,15.08376208,13.97981244,14.26738371,13.24108563,13.99509155,13.94099322
Up,ENSG00000147138,7.40294091,2.72E-40,GPR174	GPR174,Xq21.1,protein_coding,2.868544578,2,2.238208162,2.855929036,2,2,7.842208304,8.103913295,7.195877787,8.072005586,7.80070317,7.66005236,7.393635824,8.453244541,7.571160352,7.182596658,8.050392457,7.219975243
Up,LOC104148313,7.400321743,1.33E-17,NA,NANA,NA,2.868544578,2,2,2,2,2,5.780416964,6.059323531,5.664026453,5.073628293,5.736332831,5.90955066,6.206277417,6.313812683,6.996066594,4.750001247,6.633859569,6.419696958
Up,LOC115078731,7.399028285,3.83E-53,NA,NANA,NA,4.415638409,2.169265146,3.174206582,4.374234579,2,3.850747492,9.648244527,10.25373206,10.1901493,9.554249412,10.34737095,10.30448947,10.37663365,10.36021435,10.51040984,9.987046191,10.4814338,10.95018668
Up,ENSG00000183128,7.394788876,4.79E-04,CALHM3	CALHM3,10q24.33,protein_coding,2.270774118,2.169265146,2,2,2.318782419,2,2,2,2,2.579751696,5.802638677,2,4.310295188,7.620483384,2,6.793210603,2,5.159345849
Up,ENSG00000100368,7.38790967,3.10E-44,CSF2RB	CSF2RB,22q12.3,protein_coding,3.162680586,2.320740139,4.67486807,2.490531057,3.449398748,2.406927109,11.18216925,9.937142418,10.50116114,10.40642154,9.857229597,9.984057033,9.803945888,10.39970133,10.32908236,8.999463698,10.03066292,10.01919984
Up,AMEX60DD006870,7.385609138,2.35E-42,NA,NANA,NA,3.88123983,2.169265146,3.38721966,2.74410647,4.309304026,5.058632077,10.77624092,10.06506362,10.76864454,10.78686248,10.25960647,9.95263266,9.992145877,11.51651605,11.47008411,9.896033155,10.10389034,10.97477127
Up,ENSG00000185155,7.383512506,2.75E-02,MIXL1	MIXL1,1q42.12,protein_coding,2,2,2,2,2,2,2.471022444,2,2,2,2,2,2,2,5.962372947,2,2,6.170081604
Up,AMEX60DD052256,7.375750534,1.07E-19,NA,NANA,NA,3.709734018,2,3.05461278,2,2,2,10.34055578,8.537217613,7.569717643,8.072005586,8.547829517,7.587084971,9.42015694,7.562015698,9.02083027,7.496557914,8.334345551,7.997907246
Up,ENSG00000088827,7.370592098,1.97E-32,SIGLEC1	SIGLEC1,20p13,protein_coding,5.968856217,2.169265146,5.489674701,2.855929036,3.312470415,4.971411889,12.19239751,12.70836251,12.92249687,11.09938288,12.15737701,11.99968147,12.39107992,11.98645193,11.87947954,11.18208812,12.03563014,11.45658845
Up,AMEX60DD016037,7.362817539,1.00E-43,NA,NANA,NA,2.498669594,2,3.482986456,3.232582886,2.318782419,2,9.117223837,9.264896901,9.055069597,7.752784523,8.771240577,9.245264215,8.746525745,8.861468913,8.319133652,7.846891275,8.793457293,9.379254329
Up,C6H16ORF54,7.358447742,7.06E-23,NA,NANA,NA,4.716834065,2,4.502762384,2.344799679,2,2,10.18847442,10.29660728,10.2075524,9.814102854,9.898240364,10.20588908,10.17666561,10.28689617,10.08888969,9.637094877,10.17257895,10.44227946
Up,ENSG00000082074,7.352751854,2.92E-39,FYB1	FYB1,5p13.1,protein_coding,6.113529308,2,4.864619399,4.256903423,5.629328947,5.086571783,13.59001713,12.22371954,12.52883223,12.48217353,12.48889226,12.26478576,12.42055669,12.43093505,12.13968461,11.05257489,12.68623048,12.33350742
Up,LOC115480220,7.352537926,2.18E-43,NA,NANA,NA,6.147539196,2,5.00027842,4.129178447,5.030520775,3.914487814,12.05986436,11.94510177,12.0240392,11.85854052,11.95420294,11.66608819,11.86740787,11.97622684,12.31749083,11.53286313,11.79379586,12.17492494
Up,AMEX60DD015900,7.350724298,1.57E-25,NA,NANA,NA,3.289943667,2,2,2,2,2.217763497,6.788701889,7.828585711,7.021633912,6.444459259,6.898874988,7.134797083,7.51217184,7.833197076,6.580395949,6.221784005,7.019528937,7.932476292
Up,AMEX60DD046203,7.350133277,1.76E-08,NA,NANA,NA,2,2,2,2,2,2,6.039459362,4.652871052,4.728898953,4.571900028,3.627328785,3.440683592,2.443591754,5.810039696,5.222813163,2.562928415,4.633659075,4.312410355
Up,ENSG00000115956,7.345973014,1.55E-41,PLEK	PLEK,2p14,protein_coding,4.846724034,2.698154318,3.953238535,3.720184051,3.312470415,2.217763497,11.3545862,10.41062458,10.92781665,9.879194823,9.583177807,9.720741219,10.61384381,11.01173425,11.28246487,9.218704422,9.933570782,10.07787108
Up,ENSG00000134061,7.345228346,1.67E-18,CD180	CD180,5q12.3,protein_coding,3.023095674,2,2,2,2,2.859688873,6.571640133,6.626634508,7.531208605,7.867221175,6.077198069,6.078784052,7.75750145,6.491405973,8.933338262,4.800291023,7.616334202,7.305159319
Up,LOC115159828,7.342468573,1.58E-30,NA,NANA,NA,5.720371027,2,4.198662428,5.097491078,3.449398748,2.406927109,11.85858975,11.28663885,11.53853104,10.8654582,11.2015101,11.1850186,11.14143792,12.10039391,11.35924379,10.7168344,11.02457758,11.73606007
Up,LOC106884650,7.341983499,8.96E-02,NA,NANA,NA,2,2,2,2,2.992122912,2,2,2,2,2,7.591575963,2,6.888445356,2,2,7.852860466,2,8.178081317
Up,DR999_PMT22389,7.339618134,4.19E-03,NA,NANA,NA,2,2,2,2.182676175,2,2,2,2,2,2,5.463248615,2,4.256966113,5.140066371,2,6.490372085,2,5.41067224
Up,ENSG00000175591,7.33867971,2.06E-26,P2RY2	P2RY2,11q13.4,protein_coding,4.034506326,2,2.442602293,2.344799679,2,4.38851029,8.759334597,9.713039412,9.424261583,10.02054449,9.785265532,10.28082546,7.995881306,9.863344919,10.15014613,8.985947386,10.20034312,10.16306004
Up,ENSG00000163825,7.331312708,1.47E-16,RTP3	RTP3,3p21.31,protein_coding,4.105436773,2,2,3.147232344,3.98816818,2,11.10030429,10.27942788,10.87305516,7.613986049,8.674223044,8.412207323,11.02513877,10.09060849,9.404782162,8.425478231,8.275898429,7.762157148
Up,LOC103351405,7.331163378,7.42E-78,NA,NANA,NA,2.868544578,2,3.38721966,2.959704296,2.992122912,2.574138483,9.04313669,9.034243838,8.814388902,8.288291196,8.957390742,9.224364224,8.821909484,9.007369987,8.325395928,8.747253676,9.14324272,9.497085233
Up,ENSG00000181631,7.329582705,8.45E-47,P2RY13	P2RY13,3q25.1,protein_coding,2.498669594,2,2.924201651,3.461965968,2,3.640658873,8.663683001,9.085085157,9.328323567,8.324355521,8.697644595,9.530745812,8.719675312,9.953289501,9.005312226,8.376594947,9.58209654,8.808377749
Up,ENSG00000105967,7.324381366,5.97E-33,TFEC	TFEC,7q31.2,protein_coding,2.868544578,2,3.174206582,3.313164848,2,3.48141429,8.635947618,9.649711175,9.157648796,6.155111896,8.8776065,9.380959004,9.42015694,9.887354685,9.146400042,7.70890349,9.266559097,8.934051786
Up,AMEX60DD041064,7.321376755,3.76E-20,NA,NANA,NA,2.498669594,2,2.442602293,2,2,2,6.423769539,6.417725828,6.516801864,6.155111896,6.022603327,6.105155638,6.042591473,6.858282763,6.378382067,5.692831007,6.122578334,6.25817348
Up,D4764_14G0004430,7.311701184,4.23E-44,NA,NANA,NA,5.447558108,2,5.742798197,4.928726283,5.155891415,3.48141429,12.10507123,11.77811619,11.8663689,12.02940276,12.00172639,12.01540959,11.48222741,12.21866431,12.15162832,11.47259757,12.04768923,12.33223954
Up,LOC112120160,7.295883977,1.25E-23,NA,NANA,NA,2.868544578,2,2,2.182676175,2.57971589,2,7.264944355,7.924767413,6.905999393,5.155987478,6.783217618,7.637643959,6.989992711,7.068894062,7.145116147,6.535605808,7.745788356,6.494147297
Up,ENSG00000159720,7.294507038,1.24E-34,ATP6V0D1	ATP6V0D1,16q22.1,protein_coding,6.76658384,2.804808102,3.953238535,5.308763181,3.98816818,3.302386011,12.75680948,12.50712819,12.55165793,11.49014403,11.75685268,11.93935405,12.48647714,12.35189359,12.68503694,11.04867956,12.08274058,11.56310757
Up,AMEX60DDU001000369,7.292864827,8.06E-10,NA,NANA,NA,2,2,2,3.147232344,2,2,5.780416964,7.537536375,6.593561673,6.739782418,6.836941058,7.303714858,5.321877444,2,4.36961384,7.074361407,7.203247006,8.980113611
Up,ENSG00000137563,7.286359631,9.90E-52,GGH	GGH,8q12.3,protein_coding,4.57408219,2,3.812857481,3.530980844,2.57971589,3.914487814,11.0412664,10.02113457,10.8074309,9.888258491,9.918316702,9.914929005,10.60052584,10.67954637,10.48685803,9.862402055,9.79606658,10.43047849
Up,ENSG00000136048,7.285242715,1.75E-40,DRAM1	FLJ11259,12q23.2,protein_coding,4.523176831,3.853675125,4.141108584,3.720184051,2.318782419,2,10.80142849,10.9336183,10.94622804,8.810998247,10.14181485,10.46582116,11.07172794,10.74451986,10.48685803,9.078005575,10.43126934,10.15160466
Up,ENSG00000136048,7.285242715,1.75E-40,DRAM1	DRAM1,12q23.2,protein_coding,4.523176831,3.853675125,4.141108584,3.720184051,2.318782419,2,10.80142849,10.9336183,10.94622804,8.810998247,10.14181485,10.46582116,11.07172794,10.74451986,10.48685803,9.078005575,10.43126934,10.15160466
Up,ENSG00000135378,7.283561827,5.64E-04,PRRG4	PRRG4,11p13,protein_coding,2,2,2,2,2.318782419,2,2.471022444,2,2,3.574522002,4.37262036,3.167939214,3.815535138,2,2,6.564992444,2,6.076258963
Up,LOC108788235,7.279533744,1.65E-11,NA,NANA,NA,2,2,2,2,2,2.217763497,3.729682707,5.265946644,4.635172847,4.793917493,4.731485696,5.90955066,4.36172303,3.203268667,5.55672433,4.800291023,5.701970412,4.854803529
Up,ENSG00000143416,7.275770162,2.53E-44,SELENBP1	SELENBP1,1q21.3,protein_coding,2.695428231,2,2,3.056513146,2,3.850747492,8.706979539,9.122073844,8.973644413,8.174351417,9.340678764,9.30762682,8.622874643,9.112961934,8.957730731,8.273559935,9.151393628,8.815654382
Up,ENSG00000143416,7.275770162,2.53E-44,SELENBP1	HEL-S-134P,1q21.3,protein_coding,2.695428231,2,2,3.056513146,2,3.850747492,8.706979539,9.122073844,8.973644413,8.174351417,9.340678764,9.30762682,8.622874643,9.112961934,8.957730731,8.273559935,9.151393628,8.815654382
Up,ENSG00000123560,7.273537826,5.51E-04,PLP1	PLP1,Xq22.2,protein_coding,2,2,2,2,2,2,2,3.744481886,5.015960213,4.893303156,2,2,2.782385006,3.203268667,2,4.195185589,2.678693946,6.599079931
Up,AMEX60DD033884,7.266184462,6.36E-02,NA,NANA,NA,2,2,2,2,2,2,2,2,2,2,2,2,2,6.111248104,5.791961891,2,2,2
Up,ENSG00000107099,7.264301291,1.66E-45,DOCK8	DOCK8,9p24.3,protein_coding,4.415638409,2,3.572789996,2.62288282,3.689521491,4.672803158,11.26779272,10.43451074,10.53318045,10.29269957,10.48665828,10.59820362,10.29465654,10.88430487,10.87301685,9.423091972,10.49990446,10.6600424
Up,ENSG00000125910,7.263330879,1.22E-09,S1PR4	S1PR4,19p13.3,protein_coding,2,2,2,2,2,2,5.82039438,5.627832566,6.144045134,5.939524464,6.596481404,5.611425739,3.739808674,4.29508329,2,6.003048077,4.723873086,3.433063811
Up,ENSG00000102794,7.2569394,8.81E-32,ACOD1	ACOD1,13q22.3,protein_coding,3.615675295,2,2.924201651,3.720184051,4.23547027,2,10.14781007,8.561358409,8.866875778,9.427344934,10.27914508,9.498777942,9.786409653,8.828778429,9.341307483,8.834303523,10.52128992,10.48398113
Up,CIB84_006751,7.247996229,1.21E-15,NA,NANA,NA,2.498669594,2.698154318,2.442602293,2.74410647,2,2,2,6.615148457,7.965956108,7.84256373,8.737739057,8.081284756,5.347614906,7.730757048,6.794147852,8.476630355,8.199343759,8.348301753
Up,ENSG00000155363,7.243203205,1.33E-22,MOV10	MOV10,1p13.2,protein_coding,4.358705761,5.060851292,5.00027842,2.855929036,3.895322762,2.217763497,12.80337158,11.80932041,12.17581705,9.595416265,10.00065521,8.887098074,12.53366283,11.28759491,11.32293073,9.384465498,9.790858262,9.855864169
Up,ENSG00000140678,7.241451781,1.53E-41,ITGAX	ITGAX,16p11.2,protein_coding,4.523176831,2,5.094257076,3.833804547,4.510524367,2.574138483,10.73630984,10.66085323,11.27378031,9.900255478,10.84496692,10.91799304,10.84769026,11.11701861,11.18338199,10.34351505,11.15495395,10.97477127
Up,AMEX60DD032518,7.234520942,5.19E-21,NA,NANA,NA,5.627026095,2.169265146,4.67486807,3.461965968,2.992122912,2.859688873,11.42353282,11.98385426,11.41045322,8.028943893,9.956437114,10.32567049,12.11274814,11.23710497,11.52756743,8.537194581,10.53615114,9.223844672
Up,AMEX60DD041495,7.233510082,2.03E-06,NA,NANA,NA,2,2,2,2,2,2,5.859293817,4.29804483,6.226699944,2.579751696,3.893838191,2.831322515,5.625218771,5.140066371,2.761005479,3.54055258,2,4.963618681
Up,ENSG00000244588,7.231485707,3.58E-06,RAD21L1	RAD21L1,20p13,protein_coding,2,2,2,2,2,2,5.304526128,4.460898363,2.700883052,5.445175763,3.627328785,4.09529185,5.422181971,5.140066371,2,2,5.407494188,3.093197496
Up,ENSG00000179954,7.227013984,1.08E-33,SSC5D	SSC5D,19q13.42,protein_coding,4.846724034,2,4.714867501,3.461965968,2.57971589,3.784060335,10.06495392,11.20901603,11.26353903,9.398031228,10.74101301,11.52671286,10.84430439,10.12130272,10.46149451,9.540544432,11.14018304,11.26124184
Up,ENSG00000139626,7.222870281,3.50E-38,ITGB7	ITGB7,12q13.13,protein_coding,5.363237741,2.320740139,5.394365806,4.794819641,2.800605769,3.640658873,11.90231847,11.84571159,11.64568324,10.03965252,11.2418991,12.01388797,11.80752411,11.3821568,11.39540951,10.40371431,11.38406357,11.8396319
Up,ENSG00000147255,7.221660083,1.33E-30,IGSF1	IGSF1,Xq26.2,protein_coding,5.363237741,2,6.284755253,3.313164848,3.796088728,4.432717176,10.95185892,11.3193006,11.81118711,10.45603043,11.58892035,11.75543165,11.09708053,12.2296621,12.10051253,11.30691796,12.12603653,11.61512078
Up,LOC102933096,7.218632987,2.03E-23,NA,NANA,NA,5.742793188,2,4.75378778,3.056513146,4.157653097,2.406927109,12.21740977,11.08283836,11.31403353,10.71226844,10.38211904,10.0034648,11.87793337,11.27096049,11.89377226,10.43687678,10.30452029,9.823744624
Up,AMEX60DD003132,7.215998942,3.58E-03,NA,NANA,NA,2,2,2,2,2,2,2,2,2,2,3.893838191,2,4.144002823,2.72360563,2.761005479,3.54055258,2,6.494147297
Up,AMEX60DD014101,7.213543796,7.71E-02,NA,NANA,NA,2,2,2.238208162,2,2,2,2,2,2,2,5.378833464,2,3.815535138,2,2,5.66595967,2,6.69689517
Up,ENSG00000245848,7.211234325,7.46E-52,CEBPA	CEBPA,19q13.11,protein_coding,3.515053921,2,3.482986456,2.62288282,2.57971589,4.196747555,10.47342956,9.898578035,10.40770834,9.588018228,9.956437114,9.51485042,9.664995612,10.41629899,9.278143043,9.174107366,9.715895805,9.364445404
Up,LOC108790648,7.208016818,3.20E-72,NA,NANA,NA,4.887545807,2,4.25400807,4.215572226,3.796088728,4.432717176,10.71922995,11.25553429,11.28394939,10.98152113,11.15097154,11.14863551,11.10935662,10.86428201,11.17300209,10.51800319,11.2280676,10.87381463
Up,ENSG00000242265,7.204244888,3.90E-40,PEG10	PEG10,7q21.3,protein_coding,4.761442792,2,4.75378778,2.490531057,3.449398748,3.563232643,11.04443463,10.9196797,10.71739752,10.53509963,10.47145219,10.84798522,10.34663491,11.14051756,10.41673959,9.701361268,10.88613049,10.48626292
Up,ENSG00000105499,7.203637049,2.08E-43,PLA2G4C	PLA2G4C,19q13.33,protein_coding,6.164248135,2.169265146,6.115777052,4.794819641,4.893209518,5.706726639,13.36036674,12.65344757,12.63005281,12.36207543,12.24419091,12.63681203,11.72800034,12.97504378,12.7440782,11.84806535,12.45575062,12.64516358
Up,LOC102939808,7.198735123,2.00E-09,NA,NANA,NA,2.695428231,2,2,2,2,2,5.464456246,5.627832566,4.248837367,4.687175358,5.802638677,5.258891655,7.460032239,2.72360563,6.025274131,3.949941471,5.633792741,4.312410355
Up,N340_06345,7.197439095,1.91E-23,NA,NANA,NA,3.406884969,2.698154318,2,2,2.318782419,2,8.131555929,7.952414502,8.314776789,6.155111896,7.04298961,7.082665249,7.092491112,8.463928419,9.013092113,7.570867092,6.407572365,7.40501962
Up,ENSG00000143412,7.194387881,1.19E-03,ANXA9	ANXA9,1q21.3,protein_coding,2,2,2,3.056513146,2.318782419,2.406927109,2.825527504,2,2,7.539235228,7.705712848,2,5.185816451,4.778573381,6.516150464,9.054888695,2,8.286798455
Up,AMEX60DD046997,7.190776644,6.43E-04,NA,NANA,NA,2,2,2.238208162,2,2,2,2,2,2.700883052,2.579751696,3.300172445,2,2,3.850085496,4.463455969,2.562928415,2,7.007655196
Up,ENSG00000141086,7.18984161,1.51E-09,CTRL	CTRL,16q22.1,protein_coding,2,2,2,2,2,2,2.825527504,5.432260695,4.899851205,5.233897849,4.819519634,4.543930704,3.659886089,2.72360563,5.717731015,3.857963559,4.766949195,4.312410355
Up,AMEX60DD004959,7.188704615,1.68E-03,NA,NANA,NA,2,2,2,2.182676175,2.318782419,2,2,2,2,5.307815498,4.776174045,2,3.485390648,2,2.430109305,6.564992444,2,6.902233848
Up,ENSG00000149968,7.187675628,3.18E-30,MMP3	MMP3,11q22.2,protein_coding,7.497656187,3.853675125,5.703576232,6.126679908,2,5.339714003,12.10608237,13.19107914,12.75767329,11.71479949,12.67518369,12.90711504,13.09640855,12.40829638,13.53152756,12.52255747,13.18603695,12.96118125
Up,ENSG00000196664,7.179487216,1.89E-44,TLR7	TLR7,Xp22.2,protein_coding,5.764872192,2,4.408342985,4.708072425,5.378031992,4.813193685,12.21694184,12.16830881,12.26138494,11.28125207,11.30187203,11.7018983,12.16525279,11.91622633,12.04988449,10.87844496,11.62114245,11.98709797
Up,ENSG00000080031,7.173854194,1.83E-02,PTPRH	PTPRH,19q13.42,protein_coding,2,2,2,2,3.16117002,2,2.825527504,2,2,7.938761501,6.077198069,2,4.459385572,5.669420246,2,8.251135837,2,8.35830214
Up,ENSG00000147689,7.170998395,2.07E-02,FAM83A	FAM83A,8q24.13,protein_coding,2,2,2,2,2.800605769,2,2,2,2,3.98824911,3.627328785,2,2,3.203268667,2,6.889273269,2.263310901,7.891744227
Up,ENSG00000075673,7.168212229,1.80E-53,ATP12A	ATP12A,13q12.12,protein_coding,2.868544578,2,2.238208162,2.344799679,3.312470415,2.859688873,8.669166663,8.306741083,8.167717907,8.279132469,8.935393768,8.696464204,8.318984241,7.324746977,8.523592394,8.605960684,8.598576201,7.700602344
Up,ENSG00000255974,7.164040118,4.36E-14,CYP2A6	CYP2A6,19q13.2,protein_coding,2,2,2,2.855929036,3.312470415,2,5.739300115,5.694837888,6.36450115,4.15773705,4.588461799,7.889785387,7.038206009,8.018540255,4.36961384,8.393074098,8.076310277,7.972089862
Up,ENSG00000111701,7.15617056,2.24E-03,APOBEC1	APOBEC1,12p13.31,protein_coding,2,2,2,2,2,2,3.888554341,5.143363469,4.184120551,2,2,2,6.587311053,2.72360563,3.256613739,3.417070266,2,2
Up,LOC115460485,7.149059934,1.05E-04,NA,NANA,NA,2,3.803107722,3.482986456,2,2.800605769,2.723966994,2,3.466266227,2,3.312535052,8.207897098,2.391466706,7.991806536,6.791994205,3.624809275,11.15093483,2.84873411,9.229303963
Up,ENSG00000172575,7.147567315,2.28E-50,RASGRP1	RASGRP1,15q14,protein_coding,2.498669594,2.904117174,2.780819955,2,3.449398748,3.097951676,9.734467154,8.534171411,9.15975401,9.071889609,8.481909371,8.63444287,8.228378392,9.788820821,8.735928804,7.852860466,8.671235651,8.733518597
Up,AMEX60DD007631,7.147228934,1.50E-02,NA,NANA,NA,2,2,2,2,2,2,2,2.258091226,2,2,2,2,2,2,5.375465242,2.562928415,2,6.170081604
Up,ENSG00000188886,7.147163271,8.25E-23,ASTL	ASTL,2q11.2,protein_coding,4.623252409,2,3.05461278,3.389482997,2,2,9.117223837,9.987008622,9.665593991,8.804629337,8.935393768,9.594959899,10.39757574,9.851188513,9.471240403,8.052791308,9.751184746,8.286798455
Up,LOC115456763,7.141763947,1.92E-25,NA,NANA,NA,4.105436773,2,3.657329594,4.374234579,2.318782419,2.574138483,10.93602473,10.99250957,9.71080513,9.782043203,9.109203161,8.71370565,10.57827882,11.09313056,9.631443744,9.007513116,8.910937477,8.670702419
Up,ENSG00000111110,7.13697322,5.06E-37,PPM1H	PPM1H,12q14.2,protein_coding,4.846724034,3.902529965,5.703576232,3.389482997,2.992122912,2,10.47812334,10.82999403,10.88963954,9.970214944,10.56196979,10.68872084,10.61119003,11.54194906,11.101826,10.74519191,10.84022821,11.53582978
Up,ENSG00000205116,7.13633923,2.83E-09,TMEM88B	TMEM88B,1p36.33,protein_coding,2,2,2,2,2.318782419,2,7.264944355,5.581368506,6.542844899,2,5.568628459,5.16172974,5.604019673,4.089674195,4.463455969,4.58767222,4.586344449,5.159345849
Up,ENSG00000123570,7.129480003,1.26E-44,RAB9B	RAB9B,Xq22.2,protein_coding,3.515053921,2,2.442602293,3.232582886,3.98816818,2.217763497,10.15954588,9.281341072,9.213438333,9.071889609,8.94521163,8.913452293,8.824202914,9.990712161,9.13930851,8.782080855,8.983497721,9.121870805
Up,ENSG00000174944,7.127862094,1.74E-13,P2RY14	P2RY14,3q25.1,protein_coding,2,2,2,2.62288282,2,2,7.762365292,5.989870298,6.555692217,6.342632084,5.319681429,6.193835499,5.910680125,4.634693391,6.471673577,4.895898634,6.071948859,6.817783192
Up,AMEX60DD052260,7.119105419,6.88E-17,NA,NANA,NA,3.162680586,2,3.05461278,2,2,2,10.17697252,7.481708303,7.00299372,7.77901085,7.628604029,6.943445978,8.473081842,6.491405973,8.479347889,6.829987725,7.387049569,7.385592885
Up,ENSG00000169344,7.117954179,3.01E-02,UMOD	UMOD,16p12.3,protein_coding,2,2,2,2.62288282,2.992122912,2.217763497,2,2,2,2,9.012127225,2,6.327633888,5.513599635,2,8.750454754,2,8.613401076
Up,ENSG00000132965,7.11734775,1.62E-41,ALOX5AP	ALOX5AP,13q12.3,protein_coding,5.949707744,2,5.663258085,5.120066063,4.157653097,5.776997978,12.53675389,12.39385186,12.68425596,11.80928691,12.35421326,12.62618091,11.99197572,12.03203749,12.20779025,11.60138801,12.62462407,12.37903852
Up,AMEX60DD031788,7.112389217,1.07E-09,NA,NANA,NA,2,2,2,2.490531057,2,2,5.413091192,5.916903641,4.858974485,2.579751696,6.276999789,5.476524811,5.493083641,6.686475157,4.990358252,5.261646002,6.155370409,3.093197496
Up,ENSG00000186105,7.104681483,4.88E-09,LRRC70	LRRC70,5q12.1,protein_coding,2,2,2,2,2.318782419,2,5.859293817,3.565087338,5.088479699,4.986281289,4.42968277,4.823476797,5.295672477,5.338888488,5.791961891,3.417070266,4.264347288,2
Up,ENSG00000173369,7.103748532,2.55E-34,C1QB	C1QB,1p36.12,protein_coding,9.178905248,2.804808102,8.747647538,7.322336837,7.523702945,8.262323482,14.79306694,15.4571726,15.29984733,14.44143792,15.24339842,15.70351334,15.28518699,14.84013425,15.34774458,14.66742267,15.72123939,15.09444696
Up,ENSG00000087076,7.100718981,6.89E-46,HSD17B14	HSD17B14,19q13.33,protein_coding,6.043005476,3.166622704,5.153672065,4.794819641,2.57971589,4.971411889,11.94193194,12.30303872,12.17086765,10.63360625,11.66886247,11.81879923,11.97659381,11.56941706,12.274849,10.85112164,11.95031575,11.53472787
Up,ENSG00000156886,7.098314772,6.81E-53,ITGAD	ITGAD,16p11.2,protein_coding,4.034506326,2.804808102,4.408342985,3.887426353,4.075398052,3.850747492,11.53509938,11.04802343,11.33979415,9.535141696,9.841544935,9.420873222,10.62441036,10.82545554,11.34698423,9.338408589,10.45533564,9.990552814
Up,AMEX60DDU001005684,7.08991649,1.64E-06,NA,NANA,NA,2,2,2,2,2,2,3.729682707,3.977621079,4.635172847,2,3.721742295,3.867767371,3.739808674,5.513599635,3.029987782,2.562928415,2.263310901,5.689452122
Up,AMEX60DD043160,7.086812317,1.09E-06,NA,NANA,NA,2,2,2,2,2,2,3.347306097,3.121262452,3.524313616,5.792792037,3.417662769,3.264697521,2.443591754,6.26577506,3.256613739,3.54055258,2.678693946,4.312410355
Up,ENSG00000101213,7.077580769,6.71E-56,PTK6	PTK6,20q13.33,protein_coding,3.709734018,3.388637239,2.442602293,3.232582886,2,2.217763497,8.799892305,9.019071233,9.497666943,8.897331022,9.552997662,9.485036885,8.951345467,9.255064483,8.29380913,8.413411812,9.883071059,9.055808536
Up,AMEX60DDU001022346,7.07393783,1.49E-07,NA,NANA,NA,2,2,2,2,2,2,7.079709757,3.565087338,4.534932049,5.985296371,4.313207702,3.167939214,3.485390648,5.875522688,4.161357746,2.562928415,3.679212108,4.468284685
Up,ENSG00000140323,7.0737444,3.20E-06,DISP2	DISP2,15q15.1,protein_coding,2,2,2.238208162,2,2,2,3.551125788,4.861688085,6.019745157,2,2,4.245104787,3.056554307,5.242899757,4.463455969,3.949941471,6.155370409,3.433063811
Up,ENSG00000173482,7.069901334,3.02E-26,PTPRM	PTPRM,18p11.23,protein_coding,5.786618387,2,5.466431241,2.182676175,4.23547027,4.295812712,11.95433701,11.16292124,11.93496479,11.59627788,11.27390247,11.40462592,10.94626531,11.44686648,11.93274702,10.65668523,11.49990675,11.63479517
Up,LOC111948367,7.063774907,3.04E-04,NA,NANA,NA,2,2,3.284640962,2,3.449398748,2.574138483,3.347306097,2,2.700883052,5.445175763,9.601918709,3.264697521,7.188187921,3.562626662,2.761005479,9.824934768,2.678693946,9.779774991
Up,LOC115081290,7.061435121,6.35E-63,NA,NANA,NA,3.798033975,2.169265146,4.25400807,4.215572226,3.312470415,2.723966994,10.06287238,10.50466258,10.05416885,9.873120588,9.982891981,10.45111867,10.21299951,10.24104739,9.501974115,9.369969894,10.37234058,10.42335129
Up,LOC115076503,7.055295268,2.92E-32,NA,NANA,NA,9.969266255,3.318361287,9.179714757,8.276828049,7.359624711,8.432541866,14.86045369,15.82983396,15.79737362,14.66862349,15.65964934,16.1160185,15.83567638,15.53174782,15.73344236,15.00189985,16.19449027,15.59355692
Up,AMEX60DD026583,7.054438067,7.42E-41,NA,NANA,NA,2.868544578,2,3.05461278,3.147232344,3.312470415,2,7.980955786,8.429858711,8.502313392,7.867221175,8.856951443,7.851353866,7.122618055,9.518575144,8.33163114,8.68838543,8.316333885,8.763929942
Up,AMEX60DD014115,7.047377229,3.24E-24,NA,NANA,NA,2.498669594,2,2,2,2.992122912,2.406927109,6.005181365,7.342372466,7.283439023,5.307815498,7.07016219,7.121939663,7.381228444,6.757671617,7.633053089,6.221784005,7.195384642,6.457402326
Up,ENSG00000006555,7.04192684,5.50E-06,TTC22	TTC22,1p32.3,protein_coding,2,2,2.238208162,2.62288282,2.318782419,2,4.493928412,3.904016117,2.700883052,5.445175763,4.11870764,2,3.739808674,2,5.929863108,7.053779141,2,8.338231562
Up,AMEX60DDU001025788,7.041322273,6.98E-09,NA,NANA,NA,2,2,2,2,2,2,4.843474024,3.245658664,3.808178148,4.571900028,4.11870764,3.064222034,3.176291396,5.140066371,3.256613739,3.654294118,3.766705423,5.556785501
Up,ENSG00000155926,7.039664028,7.63E-24,SLA	SLA,8q24.22,protein_coding,4.887545807,2.169265146,5.394365806,2.344799679,2,3.784060335,11.89998834,11.01781,11.26598403,10.46817062,10.28302125,10.19748759,10.90731525,11.09313056,10.77804511,10.50574244,10.18652783,10.41618871
Up,AMEX60DDU001038083,7.02419489,6.93E-06,NA,NANA,NA,2,2,2,2,2,2,2.825527504,2.985119356,3.970484597,5.50924381,2,2.553448414,3.575274937,5.338888488,3.029987782,3.949941471,2.485900787,5.41067224
Up,ENSG00000213047,7.021011647,4.60E-35,DENND1B	DENND1B,1q31.3,protein_coding,2,2,2,2,3.57445013,2.406927109,7.576433411,7.462608315,7.351326694,7.671117583,7.604024547,7.862991198,7.122618055,7.011790174,7.379838271,6.900843535,7.92287672,7.219975243
Up,LOC115097112,7.020215203,6.21E-19,NA,NANA,NA,3.162680586,2,2,4.73757153,2,2.217763497,9.350129529,9.225782177,8.662325277,8.944439413,8.726396745,9.155058363,9.673924348,9.723634675,9.356675751,9.113244703,9.586612048,7.197869455
Up,ENSG00000102879,7.016849958,1.04E-38,CORO1A	CORO1A,16p11.2,protein_coding,4.887545807,2.904117174,7.081228785,4.411316172,4.844372839,4.91019067,13.13247627,12.2168491,12.49150109,12.24171151,12.07984053,11.93981202,11.45140221,12.87452531,12.48593686,11.36079811,12.2145179,12.58362462
Up,ENSG00000187017,7.013701439,1.73E-34,ESPN	ESPN,1p36.31,protein_coding,2.695428231,2,2.238208162,3.720184051,2,2.217763497,8.131555929,8.679111631,8.352077454,7.973243869,8.405739204,8.143042833,8.659298037,7.25263973,7.438790177,8.167394402,8.668398459,8.605026169
Up,ENSG00000186074,7.011346479,6.50E-25,CD300LF	CD300LF,17q25.1,protein_coding,6.379876062,2,6.436000458,4.876645392,3.16117002,3.714140604,11.97440891,12.2508787,12.35691553,11.01913982,11.71979772,12.06872705,12.41162422,12.46057771,11.98213713,11.17018556,12.37886746,11.63787728
Up,ENSG00000149948,7.009704801,8.09E-06,HMGA2	HMGA2,12q14.3,protein_coding,2,2,2,2,2,2,5.1246307,3.977621079,5.316941013,4.793917493,2.876378878,3.521230535,4.256966113,4.90939654,5.755323825,2,2,3.433063811
Up,ENSG00000163694,6.995590453,4.61E-29,RBM47	RBM47,4p14,protein_coding,3.162680586,2,2.238208162,2.959704296,2,2.574138483,9.312078837,7.356237657,7.764896837,8.65689077,7.784388211,7.348554707,8.036008267,8.828778429,7.173163458,6.690292355,7.656977126,8.317877822
Up,LOC115653541,6.995236068,6.52E-10,NA,NANA,NA,2,2,2,2,2,2,3.729682707,4.560075468,4.585922885,5.685963438,4.186496652,4.758502796,4.144002823,2.72360563,5.326354263,3.654294118,4.723873086,3.938722016
Up,ENSG00000165272,6.991961937,1.45E-17,AQP3	AQP3,9p13.3,protein_coding,5.808041656,2.169265146,3.482986456,6.523745889,2.992122912,2,12.1296425,12.23759713,12.03669501,10.62278628,10.94804748,10.97317383,12.07785433,12.44381007,11.53434104,10.81794074,11.28428065,11.10964796
Up,LITAFD.S,6.991761516,1.31E-02,NA,NANA,NA,2.498669594,2,2,2,3.16117002,2,2,2,2.273217247,2,8.377012617,3.167939214,6.073767296,2,4.990358252,8.325997071,2,8.694580144
Up,ENSG00000155465,6.99166875,2.24E-74,SLC7A7	SLC7A7,14q11.2,protein_coding,5.786618387,4.165299666,5.683557997,4.03727969,4.940447012,4.878577441,12.63844797,12.46396004,12.22137858,10.86392752,11.89433131,12.09897675,12.42999899,11.86374218,11.81752097,10.80491365,12.21135382,11.55116884
Up,AMEX60DD016093,6.991396322,1.47E-04,NA,NANA,NA,2,2,2,2,2,2,5.304526128,2,4.116363749,4.571900028,2.702055834,2,2.622910617,5.140066371,4.04475112,2,4.071652875,5.41067224
Up,ENSG00000198286,6.990423417,7.07E-37,CARD11	CARD11,7p22.2,protein_coding,2.498669594,2,2,2.62288282,2.318782419,3.784060335,8.162990139,8.524994023,8.768222733,8.88530959,7.316975632,8.579073424,7.991806536,8.330183203,8.683266196,7.773265451,8.751177045,8.023270732
Up,ENSG00000010327,6.986778769,2.04E-29,STAB1	STAB1,3p21.1,protein_coding,2,2,2,2.182676175,3.57445013,2.406927109,7.389762744,7.195858019,6.735818739,6.155111896,7.278662124,7.185110644,6.940112304,7.79985212,7.087330744,7.828834068,7.869526265,6.665021326
Up,AMEX60DD030964,6.985127049,7.82E-18,NA,NANA,NA,6.76658384,2.804808102,4.408342985,4.374234579,2,2.574138483,11.99965654,11.9384926,11.14102141,9.804559541,9.960073289,10.87840548,12.57612574,12.11147827,11.48764067,9.448937061,10.87386779,11.10668483
Up,AMEX60DD012636,6.984052698,1.17E-10,NA,NANA,NA,2.498669594,2,2,2,2,2,4.493928412,4.29804483,4.370163224,4.687175358,4.637728775,4.245104787,4.36172303,6.360302199,4.269240311,3.759719934,4.486789042,5.868050922
Up,ENSG00000140968,6.983928921,1.19E-59,IRF8	IRF8,16q24.1,protein_coding,4.470409377,2.904117174,3.174206582,2.855929036,3.312470415,3.48141429,10.7800472,10.24071046,10.26832547,9.65327328,9.37558648,10.03209553,9.878669301,10.31667204,10.16767863,8.219144765,9.598584761,9.794580934
Up,ENSG00000101916,6.981247736,2.38E-26,TLR8	TLR8,Xp22.2,protein_coding,6.078698279,2,5.854445323,4.256903423,2.800605769,4.247130277,10.69255189,11.74490519,11.65765031,10.27438003,11.5158627,12.02148007,11.45990813,11.78071843,11.68134292,10.65070138,11.91843165,11.9262145
Up,AMEX60DD030027,6.97857638,5.98E-04,NA,NANA,NA,2,2,2,2,2,2,7.22081733,4.652871052,2.874993043,2,3.893838191,2.208970588,5.857928597,2,2,2.308748067,2.485900787,5.41067224
Up,ENSG00000167080,6.976692871,9.32E-02,B4GALNT2	B4GALNT2,17q21.32,protein_coding,2,2,2,2,2,2,5.739300115,2,5.088479699,2,2,2,2.92597276,2.72360563,6.537885064,2,2,2
Up,AMEX60DDU001001994,6.973783137,1.00E-72,NA,NANA,NA,6.024822372,3.244486006,6.311089696,5.422110091,4.893209518,5.876376316,12.5682786,12.67227446,12.80954618,12.16174394,12.51775839,12.79363117,12.30440917,12.74144615,12.30922068,11.67987584,12.78563765,12.41780727
Up,ENSG00000198173,6.972236638,5.10E-03,FAM47C	FAM47C,Xp21.1,protein_coding,2,2,2.621599751,2,2.57971589,2,2,2,2,2.579751696,2,3.521230535,2,7.227780227,6.304228115,2,3.138408221,8.143801779
Up,ENSG00000140368,6.970428691,4.86E-43,PSTPIP1	PSTPIP1,15q24.3,protein_coding,4.927244222,2,4.081162983,3.389482997,4.157653097,3.563232643,10.27733041,10.49372772,10.80407,9.028824401,9.900765238,9.933444151,10.44603466,10.88430487,10.87301685,9.396775423,10.29535444,10.25692435
Up,LOC115462781,6.96642418,1.32E-02,NA,NANA,NA,2,2,2,2,2,2,2,2,2,2,3.81035484,2,3.739808674,2,2,5.820156588,2.263310901,5.159345849
Up,ENSG00000170379,6.964564723,3.56E-39,TCAF2	TCAF2,7q35,protein_coding,3.162680586,2.58298203,3.812857481,2.344799679,2,2.859688873,7.046385859,8.926848356,8.650397086,9.139239586,8.604687365,9.19089714,8.712264898,8.463928419,7.711651188,8.695046229,9.789553239,8.605026169
Up,LOC104911463,6.964392869,3.82E-07,NA,NANA,NA,2,2,2,2,2,2,5.247017853,5.627832566,2.502839373,5.233897849,4.731485696,5.057548643,2.238778275,2,5.222813163,4.468326616,4.537425322,4.737106538
Up,ENSG00000108679,6.963564368,1.79E-25,LGALS3BP	LGALS3BP,17q25.3,protein_coding,10.80261302,3.949784451,8.16096093,9.25607402,6.779190736,8.485967505,16.92530248,16.72116845,16.5969343,14.74295269,15.7358881,16.23553047,16.68639172,16.08208817,15.98315289,14.81427162,16.06223581,15.75945066
Up,ENSG00000154133,6.961716842,5.76E-55,ROBO4	ROBO4,11q24.2,protein_coding,4.299433763,3.166622704,2.780819955,3.530980844,5.233801148,2.723966994,10.24464737,10.24909497,10.1042174,9.698631415,10.47230119,10.65229858,10.39988399,9.622362778,10.51040984,10.25725669,10.75720961,10.58324815
Up,LOC100567753,6.960900015,4.45E-36,NA,NANA,NA,6.394111848,2,6.14535054,5.656371566,5.030520775,4.77935594,12.65339618,12.59508095,12.59450385,11.77223118,12.32795335,12.98006478,12.21263469,12.46523794,12.4915167,11.48945905,12.79119089,12.10611781
Up,LOC115074684,6.960894229,1.87E-12,NA,NANA,NA,2.270774118,2,2.442602293,2,2,2,6.25899357,5.323541432,3.625269604,4.309390399,5.618565737,5.186640537,5.446205114,5.513599635,6.055725318,5.462387424,5.138973369,5.556785501
Up,ENSG00000164794,6.956211776,1.03E-02,KCNV1	KCNV1,8q23.2,protein_coding,2,2.169265146,2,2,2,2,2,2,2.273217247,2,2,3.669971913,2,3.562626662,2.430109305,2,2,6.982013221
Up,ENSG00000155307,6.95577102,7.46E-27,SAMSN1	SAMSN1,21q11.2,protein_coding,5.47460419,2,4.358710119,3.389482997,2,4.38851029,10.76476144,11.01562749,11.13835498,9.621014669,10.80778176,10.92910707,11.12012985,10.4782111,11.06861415,9.930310163,10.93711454,10.24619325
Up,AMEX60DDU001017553,6.955705251,6.51E-12,NA,NANA,NA,2,2,2.924201651,2,2,2,5.934080853,6.404441832,6.36450115,4.687175358,6.059228402,7.601050434,4.310295188,4.29508329,5.862559548,6.045364748,7.080560489,7.284330178
Up,ENSG00000111679,6.951845816,1.74E-37,PTPN6	PTPN6,12p13.31,protein_coding,4.623252409,2,5.238444209,3.939126371,3.57445013,3.394675389,11.844118,11.35080648,11.42802694,10.17912147,10.41869493,10.80288054,10.77070684,10.88032247,11.0017612,9.630160418,10.9795072,10.43521047
Up,ENSG00000136573,6.945383257,3.91E-07,BLK	BLK,8p23.1,protein_coding,2,2,2,2,2,2,4.589569077,4.607219219,5.286436452,2.579751696,4.11870764,5.110579389,5.538486728,2.72360563,5.05207652,3.282021191,3.927221419,2
Up,AMEX60DDU001024587,6.942066059,4.47E-08,NA,NANA,NA,2,2,2.238208162,2,2,2,3.888554341,2,4.585922885,3.574522002,3.972753787,4.655202243,4.67802442,4.089674195,5.275512397,4.985562188,5.037079974,2.647758234
Up,ENSG00000138964,6.941919756,8.98E-51,PARVG	PARVG,22q13.31,protein_coding,5.00350696,2.169265146,4.198662428,3.389482997,3.16117002,4.432717176,10.44334231,10.44914015,10.92905141,9.801364357,10.7381922,10.7718363,10.47915827,10.53504437,10.94493832,9.712893788,10.72889405,10.39933642
Up,ENSG00000174004,6.933806496,5.05E-22,NRROS	NRROS,3q29,protein_coding,3.515053921,2,2,2.490531057,2,2.217763497,8.032922308,8.248457866,7.83507642,6.599664352,6.669368845,7.563504516,8.039960255,7.581769378,8.518135469,6.184401817,7.531443254,6.170081604
Up,ENSG00000269720,6.924468521,3.25E-23,CCDC194	CCDC194,19p13.11,protein_coding,5.447558108,2.698154318,5.512549613,3.389482997,2,2.406927109,11.3773782,11.56593961,11.62259234,9.854742912,10.42133515,10.63203738,11.04198619,11.10512403,11.48064366,10.07521204,10.81415272,10.03798665
Up,LOC115073459,6.918829784,5.81E-45,NA,NANA,NA,4.358705761,4.454565601,4.018618185,3.659831902,4.309304026,4.635461953,11.89765444,10.97408199,12.27819664,9.584304934,10.38121526,9.010820553,10.83750871,10.64710069,11.89113612,9.985688604,10.55624262,10.43992698
Up,ENSG00000198488,6.918423956,2.29E-26,B3GNT6	B3GNT6,11q13.5,protein_coding,2,2.169265146,2.238208162,2.62288282,2,2.406927109,7.416092415,6.417725828,7.128683932,5.445175763,6.558608597,6.541541433,7.209398607,6.825519177,6.661834846,6.293762279,6.366150161,7.057611107
Up,LOC115816455,6.917252076,1.27E-27,NA,NANA,NA,3.615675295,2,2,3.389482997,2.992122912,2,7.954253293,8.03662392,8.256952733,8.443921648,8.00225282,7.392042813,7.092491112,9.217676441,9.212085994,7.442166015,8.316333885,8.670702419
Up,ENSG00000182809,6.914517458,4.81E-18,CRIP2	CRIP2,14q32.33,protein_coding,4.299433763,2,2,2.855929036,2.57971589,2,8.537447734,8.714526678,8.734721869,6.270521739,8.617023807,10.03295432,8.801102882,7.393421144,8.754612042,7.747864177,9.25903519,9.223844672
Up,ENSG00000122862,6.914456181,3.15E-42,SRGN	SRGN,10q22.1,protein_coding,8.136865721,2.997028273,7.126417848,6.735933159,6.134844306,6.593113066,13.4777073,13.61575149,13.98320983,12.8938371,13.63007685,13.83031531,13.59550894,13.9119396,13.6696022,13.08739357,13.96216658,13.99266751
Up,LOC101941273,6.913274725,5.69E-07,NA,NANA,NA,2,2,2,2.182676175,2,2,2,5.581368506,5.664026453,3.312535052,4.04757565,5.393368373,4.310295188,2,5.717731015,4.52923316,5.037079974,4.137631655
Up,LOC115480847,6.910356958,1.05E-03,NA,NANA,NA,2.270774118,2.169265146,4.75378778,3.147232344,5.378031992,2.574138483,2.825527504,2.666925836,3.415757847,3.312535052,12.00348943,3.440683592,9.054575593,2,2,11.65275983,3.766705423,12.13403568
Up,LOC114019771,6.899735924,9.21E-47,NA,NANA,NA,2.868544578,2.58298203,2.238208162,2.62288282,2.57971589,2.723966994,7.752066908,7.757227505,7.781397773,6.712826389,7.843328704,7.901118007,7.399799727,8.853365475,7.87424905,7.001000951,7.814126916,8.368233684
Up,ENSG00000090104,6.899649383,1.21E-22,RGS1	RGS1,1q31.2,protein_coding,5.829151449,2,5.265629668,2.855929036,2.57971589,4.432717176,11.58091269,11.18007535,11.93527205,10.3680623,10.6418691,11.18153748,11.13452416,11.77322131,10.81967354,9.308315103,11.06612841,11.44255621
Up,AMEX60DD018339,6.899536308,1.26E-03,NA,NANA,NA,2,2,2,2,2,2,2,2.258091226,3.170565329,4.986281289,3.031890778,2,2,5.998194518,4.269240311,2,3.138408221,3.938722016
Up,LOC108718065,6.890254836,1.20E-02,NA,NANA,NA,2,2,2.780819955,3.313164848,2.992122912,2,2,2,2,2.579751696,7.778908631,2,6.403214103,2.72360563,2.430109305,9.209429449,2,9.722858734
Up,LOC106572681,6.888700341,1.31E-05,NA,NANA,NA,2,2.169265146,2,2,2,2,2,2.476942406,4.045267222,3.312535052,2.876378878,2.699065234,3.176291396,3.562626662,4.858387231,2,3.138408221,6.457402326
Up,ENSG00000141968,6.887240538,1.21E-25,VAV1	VAV1,19p13.3,protein_coding,2.498669594,2,2.442602293,2,2.318782419,3.302386011,9.721329919,8.241004078,8.399169799,7.569601886,7.949573951,7.515154875,8.124272663,7.676673568,7.795239591,6.276101569,8.001632284,7.032849368
Up,ENSG00000143119,6.873500925,1.00E-44,CD53	CD53,1p13.3,protein_coding,8.621271897,4.802256779,8.135398057,6.786204338,6.288787367,5.923610971,13.62606145,14.25682069,14.59404716,13.06879428,14.1050785,14.06546506,14.27978062,14.14742124,14.53026769,13.41114985,14.28242862,13.98582985
Up,ENSG00000133246,6.869599226,4.38E-39,PRAM1	PRAM1,19p13.2,protein_coding,3.289943667,2,4.141108584,3.389482997,2,2.723966994,9.918392579,8.949891236,9.401313438,9.725851479,9.104829936,8.941164741,8.891363382,9.503119503,9.780188434,8.052791308,8.821822475,9.145162703
Up,LOC108697796,6.869400023,5.40E-04,NA,NANA,NA,3.023095674,6.081863909,5.344241257,2.182676175,4.075398052,3.975530752,2.471022444,2,3.808178148,6.072701255,11.0396766,2.391466706,9.295116071,6.686475157,2,12.81859442,3.849194671,12.81725597
Up,AMEX60DD008935,6.868355291,3.10E-31,NA,NANA,NA,6.628909243,2.457811436,5.344241257,5.185745887,2.57971589,4.635461953,12.02927518,12.00573634,11.9728744,11.12261057,11.7967126,12.3062225,12.24445032,11.55324925,11.96569388,11.02442309,11.91064945,12.03230324
Up,AMEX60DD041290,6.86083789,2.99E-02,NA,NANA,NA,2,2,2,2,2,2,2,2,2,2,3.417662769,2,3.659886089,2,2,5.745117242,2,5.064798955
Up,ENSG00000168421,6.860664319,7.30E-16,RHOH	RHOH,4p14,protein_coding,2,2,3.05461278,2,2.800605769,2,5.739300115,7.140848069,5.432891425,5.50924381,7.628604029,6.05192142,5.295672477,7.150523336,5.994166322,6.443674086,7.352114807,8.24428957
Up,ENSG00000168421,6.860664319,7.30E-16,RHOH	ARHH,4p14,protein_coding,2,2,3.05461278,2,2.800605769,2,5.739300115,7.140848069,5.432891425,5.50924381,7.628604029,6.05192142,5.295672477,7.150523336,5.994166322,6.443674086,7.352114807,8.24428957
Up,AMEX60DD043792,6.857713884,7.46E-10,NA,NANA,NA,2.498669594,2,2.238208162,2,2,2,7.454707289,5.044067129,5.286436452,6.539570746,3.893838191,4.619056972,5.12758344,5.242899757,6.425781774,4.268469755,4.679471119,6.026955702
Up,ENSG00000136040,6.853965275,1.17E-80,PLXNC1	PLXNC1,12q22,protein_coding,5.07593995,3.166622704,5.00027842,4.411316172,3.16117002,4.475609656,11.46195168,10.86071561,11.17211863,11.53796107,10.86255871,11.1327002,10.63881415,11.2088016,10.86336581,10.21732791,10.99374353,11.4910833
Up,AMEX60DD013983,6.851428455,3.00E-03,NA,NANA,NA,2,2,2,2.182676175,2,2,4.031653358,2,2,2,3.417662769,2,2,6.405340283,3.778776108,2,3.766705423,4.737106538
Up,AMEX60DD009034,6.850543645,4.68E-14,NA,NANA,NA,2,2,2.238208162,2.182676175,2,2.406927109,7.250384799,5.650515218,6.226699944,5.843379286,6.337890993,5.435545647,5.821657916,5.669420246,6.559297081,4.195185589,5.380010445,6.170081604
Up,LOC114814616,6.850014324,3.35E-25,NA,NANA,NA,4.523176831,2.169265146,2,3.147232344,2,4.196747555,10.3778723,9.583474958,10.15786349,8.705559486,9.632622495,8.782725682,10.21998359,9.159712373,9.688427764,9.61267703,9.274043968,8.879543438
Up,CYP3A43/CYP3A4,6.84981355,4.06E-44,NA,NANA,NA,5.07593995,2.997028273,4.141108584,6.104208986,4.23547027,3.714140604,11.93113195,11.45474735,11.45827508,10.94868323,11.202022,11.00722088,12.06675951,11.1587162,11.80972524,9.898920884,11.06343128,11.29807532
Up,ENSG00000121316,6.849387671,6.78E-12,PLBD1	PLBD1,12p13.1,protein_coding,10.74407625,3.750703315,10.39153329,6.418398086,3.16117002,6.650394019,15.11777703,16.18217117,16.36349573,14.25752678,15.38072451,15.45817114,16.51430396,15.67893057,16.5022842,15.02933767,16.37753922,14.00505335
Up,ENSG00000117480,6.849353525,1.52E-03,FAAH	FAAH,1p33,protein_coding,2,2,2,2.182676175,2,2,2,2,2,7.508215627,4.776174045,2.208970588,4.144002823,3.203268667,2.430109305,5.959452582,2,5.556785501
Up,AMEX60DD006118,6.848648158,3.49E-03,NA,NANA,NA,2,2,2,2,2,2,2,2.985119356,2,5.445175763,2.503736356,2,3.485390648,2,2,5.398527581,2.84873411,5.41067224
Up,LOC115081174,6.839779621,5.69E-26,NA,NANA,NA,3.289943667,3.388637239,3.884754803,2,2.800605769,2,10.40606087,8.823342684,9.620449481,10.523512,9.000403386,7.475273529,8.674630892,9.910971405,8.937432421,8.718119792,7.884273139,8.872582778
Up,AMEX60DD035323,6.833717747,4.88E-02,NA,NANA,NA,2,2,2,2,2,2,2,2,2,2,2,2,2,5.513599635,3.029987782,2,2,5.485577838
Up,ENSG00000173930,6.831630642,1.99E-18,SLCO4C1	SLCO4C1,5q21.1,protein_coding,3.406884969,2,2.238208162,2,2,2,7.842208304,7.934042103,5.943591966,7.359730278,6.022603327,6.345327502,6.65071052,7.480179783,7.427190935,6.593792426,6.019477785,7.385592885
Up,ENSG00000140391,6.829060294,2.33E-19,TSPAN3	TSPAN3,15q24.3,protein_coding,8.058591272,2,7.010675034,6.284903648,6.007547551,2.983733368,13.71920841,13.29191081,13.00165071,12.14671587,12.98980086,13.17043405,13.78056552,13.23531082,13.27426663,11.95494879,13.22022072,13.62154612
Up,LOC115460507,6.825221788,2.51E-25,NA,NANA,NA,5.391895614,2,3.953238535,5.22792796,2,3.640658873,10.40606087,10.80177391,10.99715276,9.912153525,10.66804236,11.40130435,10.58640839,10.63533381,10.87621957,10.07521204,11.07686682,11.0751989
Up,ENSG00000105851,6.822753963,3.13E-29,PIK3CG	PIK3CG,7q22.3,protein_coding,5.144909511,2,5.974638993,3.056513146,5.411944179,4.342905886,12.00237441,11.49093986,11.82617613,11.48218444,11.23240859,10.69957877,11.32875335,12.23278899,11.55313969,10.51329984,11.21354368,11.34031238
Up,ENSG00000237727,6.819862233,9.45E-35,AIF1	AIF1,CHR_HSCHR6_MHC_COX_CTG1,protein_coding,8.008578506,3.318361287,6.831248753,5.560590888,5.233801148,5.776997978,14.16454719,13.98703846,13.59413455,12.71224054,12.83833765,13.44863395,13.46454054,13.26080806,13.37807323,11.99227059,13.60797032,12.91999739
Up,AMEX60DD010013,6.813197913,5.27E-06,NA,NANA,NA,2,2,2,2.182676175,2,2,5.413091192,2,3.970484597,3.312535052,2.702055834,3.167939214,3.176291396,5.875522688,2.430109305,3.417070266,4.202931728,5.41067224
Up,ENSG00000163131,6.811980446,2.43E-62,CTSS	CTSS,1q21.3,protein_coding,5.829151449,4.039889111,5.063606063,4.550788243,4.3795424,3.203786939,12.07698337,11.72800853,11.82849382,10.78038588,11.07084015,11.20611148,11.74262374,11.46824933,11.52348794,10.20337963,11.22758582,11.24785575
Up,ENSG00000197046,6.80965744,1.65E-37,SIGLEC15	SIGLEC15,18q12.3,protein_coding,4.299433763,2,4.791685611,3.389482997,2.992122912,5.058632077,10.64881354,10.644703,10.8659809,9.807747665,10.24179258,10.86303408,10.92825493,10.4462408,10.72455757,9.538694088,10.79216585,10.37491502
Up,LOC115638774,6.805719797,3.31E-17,NA,NANA,NA,6.306510591,2,3.953238535,3.720184051,2.318782419,2.217763497,11.18695562,11.16784326,11.03376994,9.69519251,10.4799198,10.89314194,11.22669316,10.66341474,11.39540951,9.51442114,10.77644145,10.70187618
Up,ENSG00000154319,6.804745258,1.60E-13,FAM167A	FAM167A,8p23.1,protein_coding,2.498669594,2,2,2.182676175,2,2.406927109,6.571640133,6.336122725,6.320014012,3.574522002,5.319681429,5.371808142,6.779205491,6.16461741,6.70089282,5.028387288,6.054669679,4.137631655
Up,ENSG00000197971,6.798200441,2.49E-18,MBP	MBP,18q23,protein_coding,2,2,3.284640962,3.313164848,2.992122912,2.217763497,8.438164773,8.032312278,7.667649615,8.452094566,6.292465219,6.805515526,7.100082033,10.09060849,6.794147852,7.402019547,6.713089831,7.791976893
Up,ENSG00000139679,6.796827188,1.94E-17,LPAR6	LPAR6,13q14.2,protein_coding,2.695428231,2,2,2.182676175,3.689521491,2,8.238703749,7.140848069,7.365988641,5.073628293,7.688280786,8.430571952,6.981798155,7.765718191,6.329371984,6.793210603,8.105970751,8.596602362
Up,ENSG00000010671,6.787395853,2.89E-49,BTK	BTK,Xq22.1,protein_coding,4.57408219,3.166622704,4.198662428,3.659831902,4.893209518,2,10.60370759,11.0227086,10.97997971,10.0039623,10.39650309,10.7316707,10.76116263,10.23793837,10.35226789,9.4270984,10.56236874,10.5333653
Up,DR999_PMT07514,6.781826178,6.53E-06,NA,NANA,NA,5.47460419,2,3.284640962,2,2,2,10.09174415,10.29120427,9.628072351,5.685963438,7.301772108,7.988710129,10.20157777,10.6517807,10.7848778,4.036405199,7.264649427,8.500541152
Up,LOC115072993,6.774545888,3.02E-24,NA,NANA,NA,7.847212052,2,6.849331252,5.366549503,5.600208512,5.243719044,14.09812956,13.62741143,13.51832924,12.80888051,12.8859472,13.2521729,13.07814794,13.48486605,13.34300875,11.96359456,12.97750532,12.77355222
Up,ENSG00000188282,6.774155179,7.89E-07,RUFY4	RUFY4,2q35,protein_coding,2,2.169265146,2.621599751,2,2,2,6.662419794,3.826453054,2.273217247,6.628797826,3.972753787,2.391466706,3.056554307,3.850085496,6.055725318,6.086475489,5.171399032,6.982013221
Up,ENSG00000163154,6.772881005,4.83E-45,TNFAIP8L2	TNFAIP8L2,1q21.3,protein_coding,5.040177985,2.457811436,3.812857481,4.482736978,3.57445013,4.672803158,11.92426902,11.46518104,11.03835393,10.17912147,10.50834349,11.11658691,10.93463724,10.25956211,11.29767336,9.185977743,10.91872841,10.46790674
Up,LOC106486073,6.767138533,3.41E-29,NA,NANA,NA,3.162680586,2,3.174206582,3.313164848,2,2.406927109,9.113206193,8.651265143,8.180216203,6.739782418,7.255175916,7.460029135,8.530389684,9.106157892,8.507159303,8.108738305,7.656977126,7.263195902
Up,LOC114592859,6.766957173,1.53E-20,NA,NANA,NA,7.497656187,2,5.683557997,6.436498972,2.800605769,5.167284038,13.17838393,13.12655922,13.01421274,11.77874441,12.46114843,12.79793191,13.06159846,12.18111771,12.9602013,11.83304571,12.80514263,12.35551678
Up,LOC102561650,6.765629776,5.33E-26,NA,NANA,NA,3.023095674,2.698154318,2.924201651,2.182676175,2,2,6.64025476,7.148836223,7.518140399,5.155987478,7.005944591,7.298010602,7.069475722,6.532587,8.900159866,7.41821244,7.499872382,7.057611107
Up,ENSG00000011422,6.762718122,3.75E-34,PLAUR	PLAUR,19q13.31,protein_coding,6.113529308,2.457811436,7.575220351,5.816985635,4.893209518,6.57350262,12.29660385,12.91539647,13.36676813,12.1660978,13.12267776,13.25567181,12.47484619,12.83700497,13.0686988,12.81935673,13.04139898,13.0796283
Up,AMEX60DD009839,6.757359265,3.46E-51,NA,NANA,NA,5.5272212,2.997028273,3.284640962,3.5968444,4.3795424,3.914487814,11.65601873,10.7223671,10.60523929,10.59721957,10.40897255,10.39611268,10.19184209,11.13551419,10.50490273,9.72758713,10.76718912,10.88076937
Up,ENSG00000271503,6.755988667,4.37E-06,CCL5	CCL5,17q12,protein_coding,2,2.804808102,2,2,2,2,2.471022444,4.239401974,3.170565329,2,2.273743184,4.724884468,3.575274937,6.921658845,2.430109305,7.473497737,3.766705423,5.810939827
Up,AMEX60DD053711,6.750597683,5.10E-06,NA,NANA,NA,2.498669594,2.58298203,3.953238535,3.389482997,4.3795424,3.302386011,5.187121686,2,2.502839373,9.113706471,10.26058971,3.064222034,9.467875585,7.068894062,6.559297081,11.5973937,4.679471119,9.478867103
Up,AMEX60DD005586,6.749124462,3.68E-29,NA,NANA,NA,4.716834065,2,3.884754803,3.887426353,5.073532943,4.432717176,12.06974555,11.38036738,11.25912756,10.11365014,9.757674057,9.830515258,11.6876344,10.85213353,10.86766314,9.633631814,9.90613536,9.873404131
Up,ENSG00000164778,6.743663846,2.96E-04,EN2	EN2,7q36.3,protein_coding,2,2,2.621599751,2,2,2,2,2.476942406,3.415757847,5.378129787,2.702055834,5.629707412,5.784451788,7.370891031,2,2.562928415,4.766949195,2
Up,ENSG00000137752,6.742721375,9.55E-58,CASP1	CASP1,11q22.3,protein_coding,3.515053921,2.169265146,3.05461278,3.778112543,3.16117002,2.406927109,8.95160039,9.076735053,9.61738902,9.123974007,8.644401051,9.306206727,9.318080115,9.617586197,8.167046222,8.769513487,8.710381377,8.771433658
Up,ENSG00000165168,6.741498793,1.50E-23,CYBB	CYBB,Xp21.1,protein_coding,7.700284001,2,6.55095275,5.074557221,5.155891415,4.597128509,12.57778546,12.9101189,13.27288241,11.84386255,12.5064055,12.77552939,13.07982848,12.90669613,12.952383,12.09373861,12.71211926,12.21537507
Up,ENSG00000262418,6.737235098,1.51E-27,PTPRC	PTPRC,CHR_HSCHR1_3_CTG31,protein_coding,6.006407169,2,7.280961824,4.517163817,4.793824893,5.594452789,12.65408769,12.55600474,12.64327859,11.95658833,12.23921162,12.50932081,12.48121848,12.59665381,12.34972137,11.57047856,12.59374034,12.42496184
Up,LOC112060006,6.735776706,1.24E-12,NA,NANA,NA,4.034506326,2,2.238208162,2,2,2,8.69627661,9.371141919,8.377625713,5.843379286,7.397846384,7.553963348,8.694824457,7.782886103,8.702639383,5.891485107,7.373177011,6.38097964
Up,ENSG00000275990,6.734920669,3.98E-34,NCF4	NCF4,CHR_HSCHR22_1_CTG5,protein_coding,3.289943667,2,3.657329594,2.182676175,2.57971589,2.217763497,9.23652593,8.593905914,7.980321113,7.84256373,7.816835691,8.496807135,7.818590801,8.341814585,8.683266196,7.335366872,8.214983126,8.562406484
Up,ENSG00000143882,6.73467849,2.66E-36,ATP6V1C2	ATP6V1C2,2p25.1,protein_coding,4.105436773,2,4.081162983,4.978992392,3.689521491,3.48141429,10.27013123,10.45317769,10.56211898,8.798232186,9.338817908,9.95263266,10.52569957,10.67725286,10.57359116,8.760015592,10.09017535,10.3500731
Up,ENSG00000073737,6.731893145,1.55E-05,DHRS9	DHRS9,2q31.1,protein_coding,2,2,2,2,2,2,2.825527504,3.121262452,4.635172847,2,4.313207702,2.952466907,5.066900681,2,4.04475112,5.028387288,2.485900787,3.433063811
Up,ENSG00000171659,6.729783513,2.70E-34,GPR34	GPR34,Xp11.4,protein_coding,5.447558108,2,3.572789996,2.855929036,3.98816818,3.914487814,10.52272619,10.88183797,10.39793211,10.57306639,10.38211904,10.79783688,10.20334086,10.66804221,10.58928872,9.423091972,10.74648815,9.89760725
Up,LOC340211,6.726735474,2.08E-29,NA,NANA,NA,7.510781013,2.320740139,6.297982561,5.510205361,5.233801148,4.597128509,13.11726122,12.80457123,12.76097057,11.62547913,12.31476029,12.39607136,12.83798157,12.82514164,12.91549966,11.68532205,12.59877854,12.32906496
Up,ENSG00000112799,6.709745963,7.66E-49,LY86	LY86,6p25.1,protein_coding,4.17304272,2.320740139,3.737188334,3.056513146,2.318782419,2.859688873,9.798416661,9.574606855,9.166051284,8.306436047,8.567032192,9.548871636,9.258274561,9.332893654,9.442720898,8.334554246,9.339715734,8.900226159
Up,ENSG00000132744,6.704096713,1.22E-18,ACY3	ACY3,11q13.2,protein_coding,8.388679643,2,8.120584729,5.308763181,4.687083956,6.013679571,14.77990061,14.04088246,13.87533299,13.10455574,12.85812267,13.37078525,13.7520149,13.9065651,13.84221014,13.111245,13.12098767,13.75385609
Up,AMEX60DDU001038084,6.692778446,5.96E-06,NA,NANA,NA,2,2,2,2,2,2,4.281227754,2.476942406,3.524313616,4.893303156,2.273743184,2.208970588,3.176291396,4.634693391,3.029987782,3.857963559,2.84873411,5.331663487
Up,ENSG00000125657,6.688570857,7.02E-35,TNFSF9	TNFSF9,19p13.3,protein_coding,3.959907428,2,3.657329594,2.62288282,2.318782419,3.850747492,10.27733041,9.246403042,9.267150551,9.03427838,9.357319327,9.65420638,8.8034296,9.466399098,9.271671793,7.496557914,9.730931215,9.364445404
Up,ENSG00000125657,6.688570857,7.02E-35,TNFSF9	TNLG5A,19p13.3,protein_coding,3.959907428,2,3.657329594,2.62288282,2.318782419,3.850747492,10.27733041,9.246403042,9.267150551,9.03427838,9.357319327,9.65420638,8.8034296,9.466399098,9.271671793,7.496557914,9.730931215,9.364445404
Up,ENSG00000161610,6.680224422,8.60E-06,HCRT	HCRT,17q21.2,protein_coding,2,2,2,2,2,2,6.039459362,2,3.89161265,3.574522002,3.17225881,3.264697521,3.485390648,5.428887149,4.161357746,2.966821377,3.000829328,3.938722016
Up,ENSG00000144452,6.675528466,2.59E-02,ABCA12	ABCA12,2q35,protein_coding,2,2,2.621599751,2,2,2.217763497,2.471022444,2,2,2,5.824080291,2,2.238778275,2,2.430109305,6.579464299,2,7.636303705
Up,ENSG00000158517,6.674142661,3.19E-55,NCF1	NCF1,7q11.23,protein_coding,3.406884969,2.804808102,3.572789996,2.182676175,2,2.983733368,9.254876871,8.891578904,9.227556885,9.077183483,8.458106811,8.717984008,8.805752573,8.893435037,8.745300667,7.434225598,8.775111958,8.132191844
Up,AMEX60DD031385,6.673561181,5.19E-21,NA,NANA,NA,4.105436773,2.904117174,4.307308716,2.344799679,2.57971589,2.983733368,10.68850729,8.576243816,9.484289921,9.82043017,7.572699338,7.251545949,8.458391988,10.5626429,10.17636562,7.634622473,7.407611452,9.313954798
Up,ENSG00000230062,6.673186516,1.99E-03,ANKRD66	ANKRD66,6p12.3,protein_coding,2,2,2.442602293,2,2,2,2,2,2,2,2.273743184,3.167939214,2,2.72360563,2.430109305,3.759719934,2.485900787,7.129444094
Up,D4764_20G0003880,6.670518606,1.38E-40,NA,NANA,NA,3.798033975,2.320740139,3.953238535,2,4.23547027,4.342905886,9.885792653,10.15009695,10.2024556,10.00117997,9.927013005,9.897116756,9.313189926,10.33424697,10.12344129,8.887612163,9.985785228,9.659566329
Up,ENSG00000174837,6.670397627,1.46E-32,ADGRE1	ADGRE1,19p13.3,protein_coding,2.695428231,2.169265146,4.198662428,2.74410647,2,2,8.814812236,8.673585167,9.070817337,9.269814117,8.703441049,9.222859717,7.958787301,8.018540255,8.501639746,7.972825583,8.648380338,9.055808536
Up,ENSG00000235718,6.667145133,6.17E-02,MFRP	MFRP,11q23.3,protein_coding,2,2,2,2,2,2.217763497,2,2,2,2,2,2,2,3.562626662,2,2,2,6.69689517
Up,ENSG00000166448,6.664034588,8.33E-38,TMEM130	TMEM130,7q22.1,protein_coding,2.868544578,2,4.018618185,2.62288282,2,3.714140604,8.365715204,8.69556513,8.9025125,8.765813895,9.175345852,9.111818275,8.401165249,8.605745783,9.663928171,8.800728996,8.834533656,8.211565214
Up,ENSG00000243064,6.661857046,7.55E-07,ABCC13	,21q11.2,transcribed_unprocessed_pseudogene,2.270774118,2.169265146,2,2,2,2,4.990890632,4.354396782,3.89161265,2.579751696,2,3.355372336,5.422181971,5.938162053,5.05207652,4.036405199,2.84873411,3.707934305
Up,AMEX60DD016379,6.658198043,5.00E-02,NA,NANA,NA,2,2,2,2,2,2,2,2,2,2,4.637728775,2,3.056554307,2,2,4.58767222,2,5.810939827
Up,LOC115167534,6.654783505,2.15E-03,NA,NANA,NA,2,2,2,2,2.318782419,2.406927109,2.471022444,2,2,2,2,2,2,4.089674195,3.256613739,2,2.485900787,7.652649013
Up,ENSG00000149781,6.653659386,6.71E-24,FERMT3	FERMT3,11q13.1,protein_coding,4.17304272,2,3.657329594,2.182676175,2.318782419,3.394675389,10.18465063,9.829437966,9.452013373,8.359540258,9.124405886,8.844686392,9.774599278,9.261202696,9.215461675,6.622028718,8.992600011,8.518489313
Up,ENSG00000136167,6.652431364,2.47E-57,LCP1	LCP1,13q14.13,protein_coding,7.927705753,6.144133373,8.876675006,6.506713507,5.985195001,6.602819225,14.2087553,14.20089095,14.40032994,13.69555225,13.94457185,14.10994278,13.82253847,13.97841595,14.33139968,13.7379194,14.36195629,13.94659692
Up,ENSG00000012124,6.647803214,1.29E-33,CD22	CD22,19q13.12,protein_coding,7.277288033,2.169265146,5.974638993,6.637654001,5.600208512,5.49371794,12.37629319,12.57965111,12.84219187,12.08433038,12.73830546,12.95841764,12.59521989,12.65783853,12.82143658,12.06959353,12.86134736,12.89488246
Up,LOC115080730,6.646906601,1.85E-07,NA,NANA,NA,2,2,2,2.62288282,2,2,3.551125788,5.111018147,6.945583027,7.270117426,3.627328785,8.456408137,4.718039858,5.242899757,4.634601351,6.459408634,6.421119628,3.093197496
Up,ENSG00000123454,6.64292527,7.01E-10,DBH	DBH,9q34.2,protein_coding,2.498669594,2.169265146,2,2,2,2,5.05930985,4.460898363,3.719620638,5.685963438,4.637728775,5.496586002,5.15699374,5.338888488,6.304228115,3.133012319,4.486789042,5.41067224
Up,ENSG00000102057,6.630690703,2.99E-07,KCND1	KCND1,Xp11.23,protein_coding,2,2,2,2,2,2.217763497,4.589569077,4.29804483,6.09207932,4.446607705,5.018629786,3.597517274,4.902989515,2,2.430109305,3.857963559,5.071850204,5.331663487
Up,DR999_PMT18437,6.630621616,3.80E-11,NA,NANA,NA,2,2,2,2,2,2.574138483,4.391494422,5.077930977,5.615768191,5.307815498,5.193563225,4.581982794,4.02143731,5.338888488,6.025274131,4.895898634,5.745695595,4.468284685
Up,AMEX60DD047592,6.629532595,1.94E-04,NA,NANA,NA,2,2,2,2,2,2,2,2,4.248837367,4.571900028,2,3.264697521,3.739808674,3.203268667,4.161357746,5.365505379,3.000829328,3.093197496
Up,AMEX60DD016872,6.627039104,8.15E-04,NA,NANA,NA,2,2,2,2.182676175,2,2,2,2.476942406,3.625269604,2,3.17225881,3.738961102,2.92597276,2,4.04475112,2,2.263310901,6.529979583
Up,AMEX60DDU001014220,6.619521343,2.16E-07,NA,NANA,NA,2,2,2,2,2,2,4.763703001,3.245658664,3.970484597,4.446607705,2.702055834,2.699065234,3.286847934,4.90939654,4.463455969,3.133012319,3.000829328,4.468284685
Up,AMEX60DD030146,6.618049287,9.24E-09,NA,NANA,NA,2,2,2,2,2,2,5.970069072,5.17499948,5.088479699,3.796165774,3.17225881,3.928099877,3.956014878,4.089674195,3.778776108,3.654294118,4.001243813,4.608947876
Up,AMEX60DDU001033898,6.617118099,9.15E-23,NA,NANA,NA,2.695428231,2,2,2.182676175,2.57971589,2.217763497,6.941530864,7.383574571,6.678239702,5.892252649,6.352720536,7.153870883,6.451487126,6.449014827,6.448910144,5.297103075,6.713089831,6.529979583
Up,AMEX60DD030601,6.608525414,5.07E-02,NA,NANA,NA,2,2,2,2,2,2,2,2,2,2,4.42968277,2,3.739808674,2,2,5.770566503,2,4.137631655
Up,ENSG00000169429,6.604833612,2.61E-28,CXCL8	IL8,4q13.3,protein_coding,6.652786836,2.320740139,5.063606063,4.173021936,4.510524367,3.394675389,12.03140573,10.73170451,11.0878394,11.47116779,11.43760365,11.1418845,11.34760946,10.72688643,11.67645217,10.42490571,11.76087869,11.8520708
Up,ENSG00000169429,6.604833612,2.61E-28,CXCL8	CXCL8,4q13.3,protein_coding,6.652786836,2.320740139,5.063606063,4.173021936,4.510524367,3.394675389,12.03140573,10.73170451,11.0878394,11.47116779,11.43760365,11.1418845,11.34760946,10.72688643,11.67645217,10.42490571,11.76087869,11.8520708
Up,AMEX60DD020780,6.602582421,4.30E-02,NA,NANA,NA,2,2,2,2,2,2,2,2,2,2,3.300172445,2,4.459385572,2,2,5.770566503,2,3.093197496
Up,AMEX60DD053712,6.601640473,5.87E-02,NA,NANA,NA,2,2,2,2,2,2,2.471022444,2,2,2,3.81035484,2,2,2,2,3.282021191,2,6.170081604
Up,ENSG00000128340,6.598758396,7.90E-54,RAC2	RAC2,22q13.1,protein_coding,5.333999048,3.750703315,7.326854984,5.543990468,6.093647566,6.112111138,13.24782771,12.82947938,12.98971817,12.26277294,12.45965081,12.31631018,12.8260155,12.84928097,12.79967387,11.84395052,12.4262432,12.36918133
Up,ENSG00000130203,6.587567127,1.54E-32,APOE	APOE,19q13.32,protein_coding,12.30788555,10.33669908,9.183283268,10.47525375,9.617277794,8.150958388,18.59055744,17.579465,17.36445299,16.42754645,16.95629651,17.05721858,18.31798158,16.92945803,16.88216607,16.31709219,17.23870374,16.56068374
Up,ENSG00000135773,6.580314404,3.27E-03,CAPN9	CAPN9,1q42.2,protein_coding,2.270774118,2.169265146,2.238208162,4.550788243,2.57971589,2.217763497,2,2,2,7.83007515,8.248110157,2,6.327633888,7.370891031,2.761005479,10.6054555,2,9.043465312
Up,ENSG00000278693,6.579026353,6.18E-08,ASB2	ASB2,CHR_HSCHR14_7_CTG1,protein_coding,2,2,2.238208162,2,2.318782419,2,3.551125788,5.351498932,7.298803647,6.411309062,6.749996285,6.169049697,5.15699374,3.850085496,2,5.462387424,4.888959483,5.159345849
Up,ENSG00000188820,6.578813394,3.18E-71,CALHM6	CALHM6,6q22.1,protein_coding,3.615675295,3.519684574,3.174206582,4.411316172,3.689521491,4.090375063,9.651018461,10.04701118,9.977473255,9.468214683,10.36484961,10.33753645,10.33703054,9.636598358,8.663629311,9.32344031,10.67478649,10.02548933
Up,LOC115480887,6.576269904,1.64E-07,NA,NANA,NA,2,2,2,2.182676175,2,2,3.729682707,4.178274024,5.432891425,4.571900028,4.588461799,5.211128495,4.084021259,5.593612626,3.452425835,2,4.849424897,4.137631655
Up,AMEX60DDU001026256,6.572777577,1.22E-03,NA,NANA,NA,2,2,2,2,2,2,4.391494422,2,3.89161265,3.574522002,3.300172445,2,2.92597276,5.513599635,4.634601351,3.417070266,2,2
Up,ENSG00000213699,6.56883907,2.20E-58,SLC35F6	SLC35F6,2p23.3,protein_coding,6.197096429,4.082915365,5.00027842,5.385308454,6.007547551,5.724617958,13.30662437,11.92169029,12.09093282,11.55133695,11.30043855,11.47266855,12.31096544,12.50263534,12.1312201,11.18386506,11.41993005,11.92284915
Up,ENSG00000178078,6.568380348,1.10E-02,STAP2	STAP2,19p13.3,protein_coding,2.270774118,2,2,2.959704296,2,2,2,2,3.970484597,5.50924381,6.493190432,2,3.575274937,2,2,7.385642839,2.678693946,8.108687868
Up,AMEX60DD049871,6.567551679,5.38E-12,NA,NANA,NA,8.323230787,6.298132996,5.00027842,5.142293235,2,5.514435473,14.62662614,13.32202823,13.56385156,11.694275,11.07699289,11.24034727,13.88367146,13.76254962,13.11890746,10.81794074,11.51538351,11.9782087
Up,LOC115650877,6.566537623,1.78E-14,NA,NANA,NA,3.709734018,2,2,2,2,2,6.423769539,7.481708303,6.895931427,5.233897849,6.38193001,7.31505615,7.713640608,7.040624631,6.738921192,5.610667218,7.543880665,7.08195501
Up,AMEX60DD047078,6.565370037,7.09E-04,NA,NANA,NA,2,2,2,2,2,2,4.763703001,5.044067129,3.970484597,2,2.503736356,3.440683592,4.67802442,2,5.422959317,2,3.849194671,2
Up,ENSG00000125966,6.561400922,9.13E-03,MMP24	MMP24,20q11.22,protein_coding,2,2,2,2,2,2,2,2,2,2,2,2,3.389532013,2.72360563,2.430109305,4.468326616,2,5.556785501
Up,AMEX60DD005316,6.561216382,3.06E-09,NA,NANA,NA,2,2,2,2,2,2,3.729682707,4.29804483,4.116363749,3.98824911,3.526301259,3.986010272,4.144002823,2.72360563,4.463455969,3.54055258,4.586344449,3.433063811
Up,ENSG00000155659,6.556201928,2.84E-07,VSIG4	VSIG4,Xq12,protein_coding,2.498669594,2,2,2,2.318782419,2.406927109,7.046385859,6.157610134,6.516801864,2.992176718,4.685368728,3.597517274,7.653004856,5.810039696,5.929863108,2,5.071850204,3.707934305
Up,AMEX60DD019456,6.554030148,1.78E-02,NA,NANA,NA,2,2,2,2,2,2,2.471022444,2,2.273217247,2.992176718,2,2,2.238778275,3.203268667,2,2,2,6.123932844
Up,AMEX60DD012796,6.549836535,9.07E-06,NA,NANA,NA,2.270774118,2,2,2,2,2,4.281227754,5.236263424,5.123416731,2,3.417662769,4.464676398,5.927843872,4.29508329,3.778776108,2,3.679212108,3.433063811
Up,ENSG00000089250,6.544866525,2.16E-08,NOS1	NOS1,12q24.22,protein_coding,2,2,2,2.182676175,2.992122912,2,2,7.488019183,5.22342138,8.393887291,6.836941058,7.64215357,4.459385572,5.242899757,6.86464119,6.106599738,6.808953913,4.737106538
Up,ENSG00000168453,6.544612341,3.41E-02,HR	HR,8p21.3,protein_coding,2,2,2,2,2,2,4.679261701,2,3.89161265,2,2.503736356,2,2,5.998194518,2,2,2,3.938722016
Up,LOC106707053,6.543657004,2.50E-07,NA,NANA,NA,2,2,2,2,2,2,4.16183063,2.834777268,5.052675572,5.685963438,4.313207702,3.928099877,3.659886089,4.90939654,3.778776108,4.33821059,3.849194671,2
Up,AMEX60DD026386,6.54255182,9.60E-02,NA,NANA,NA,2,2,2,2,2,2,2,2,2,2,3.526301259,2,3.485390648,2,2,6.066066549,2,2
Up,AMEX60DD018118,6.53777922,5.17E-05,NA,NANA,NA,2,2,2,2,2,2,3.551125788,3.744481886,3.03033541,2.992176718,3.526301259,3.867767371,2.443591754,2,2,2.778963075,5.171399032,5.248075875
Up,ENSG00000187908,6.528022885,1.34E-21,DMBT1	DMBT1,10q26.13,protein_coding,3.289943667,2,2.238208162,2,2,3.714140604,8.965037987,8.865155389,8.579827508,7.6570454,7.71147704,8.189997899,8.930208427,7.501078057,8.20149961,6.946218416,7.707604332,7.219975243
Up,ENSG00000138646,6.523630484,1.62E-29,HERC5	HERC5,4q22.1,protein_coding,3.798033975,2.169265146,3.737188334,3.056513146,2.57971589,2.859688873,9.363721045,8.85542557,8.856530055,7.154673905,8.433904942,7.851353866,8.739252318,7.581769378,10.04212859,7.256506923,8.648380338,8.822894498
Up,E1301_TTI015688,6.520912222,4.90E-06,NA,NANA,NA,2,2,2,2,2,2,2.825527504,4.560075468,4.427202812,3.98824911,2.876378878,2.952466907,3.956014878,2,2.430109305,4.195185589,3.379532266,5.331663487
Up,AMEX60DD022795,6.519700312,5.72E-08,NA,NANA,NA,2,2,2.442602293,3.056513146,2,2.723966994,6.137661907,4.114441004,4.635172847,7.584548841,4.685368728,2.391466706,3.056554307,8.86952709,7.280198631,5.110402699,3.679212108,7.129444094
Up,AMEX60DD004792,6.517192234,2.16E-03,NA,NANA,NA,2,2.169265146,2,2,2,2,3.109878262,2,2,2,2,2.208970588,2.443591754,6.216082664,2.761005479,2,2.263310901,4.737106538
Up,UPK2.S,6.514433108,2.70E-02,NA,NANA,NA,2,2,2,5.403826616,3.796088728,2,2.825527504,2,2.273217247,8.51586277,8.768478306,2,7.718580406,5.875522688,2,11.10165326,2,10.9385689
Up,ENSG00000100373,6.505755903,4.62E-02,UPK3A	UPK3A,22q13.31,protein_coding,2.498669594,2,2,2.182676175,3.449398748,2,2,2,2,5.629428406,7.8744912,2,5.560663445,2,2,9.31048558,2,7.197869455
Up,AMEX60DD041063,6.503212729,3.63E-27,NA,NANA,NA,5.829151449,2.457811436,4.96754072,2.74410647,4.23547027,2.859688873,11.09928909,11.03999239,10.77140067,10.19137848,10.68058578,11.01245529,10.58505664,11.37084743,10.48546059,9.14521352,10.78628927,10.29906794
Up,AMEX60DD008579,6.502131938,1.22E-09,NA,NANA,NA,2,3.084316116,2,2,2,2,6.768407647,4.822272867,3.89161265,6.476864811,4.25124285,4.791355541,4.831828866,7.601256236,6.847338137,4.036405199,5.537568208,6.457402326
Up,AMEX60DD032829,6.500976453,2.58E-07,NA,NANA,NA,2,2,2,2,2,2,3.888554341,3.977621079,4.427202812,3.98824911,3.417662769,3.264697521,2.238778275,4.474858371,5.05207652,3.133012319,3.586068165,3.707934305
Up,ENSG00000171124,6.498069144,3.98E-02,FUT3	FUT3,19p13.3,protein_coding,2,2.169265146,2,2.62288282,3.312470415,2,2,2,2.273217247,2,6.396315929,2,3.956014878,2,2,8.476630355,2,8.678705652
Up,ENSG00000167895,6.495255505,4.76E-07,TMC8	TMC8,17q25.3,protein_coding,2.270774118,2,2,2,2,2,4.16183063,5.265946644,4.728898953,2,4.637728775,5.700601947,5.003552975,2.72360563,3.452425835,3.282021191,5.171399032,4.468284685
Up,LOC105373926,6.494331789,2.40E-22,NA,NANA,NA,4.57408219,2,4.018618185,2,2.800605769,3.563232643,8.738620006,9.979189752,9.845068422,8.476339142,8.820077868,9.04527807,9.098818418,9.895269959,9.912942829,7.972825583,9.44459215,8.678705652
Up,ENSG00000139410,6.493049501,3.86E-43,SDSL	SDSL,12q24.13,protein_coding,4.415638409,2.457811436,2.238208162,3.530980844,4.986186742,3.394675389,10.21870525,10.02981178,9.736420923,10.02328975,9.525448583,9.705739975,10.0134062,9.617586197,10.16244121,9.603855236,9.683942482,9.589129385
Up,ENSG00000154016,6.491985609,1.25E-38,GRAP	GRAP,17p11.2,protein_coding,5.00350696,2,4.67486807,4.766479527,2.992122912,4.432717176,11.04232325,10.8692017,10.54369756,10.20353224,10.26451599,10.91100303,10.53272835,10.55766409,10.4400122,9.594979166,10.87078575,10.5421654
Up,ENSG00000197635,6.479342202,7.68E-21,DPP4	DPP4,2q24.2,protein_coding,4.470409377,2,2.238208162,4.583646811,5.867922123,3.394675389,10.9165609,10.63762437,10.99891768,9.955917181,10.04925932,9.781279144,10.80652569,10.99709741,11.10819601,9.413026952,10.22758305,9.798258799
Up,ENSG00000147324,6.479328318,1.07E-18,MFHAS1	MFHAS1,8p23.1,protein_coding,3.289943667,2,4.828613342,2,2.318782419,3.48141429,9.508404005,9.534011666,9.689105624,7.427616871,8.495336568,8.922749049,9.288487213,9.588589763,9.729145387,7.978296757,9.130929358,8.52738035
Up,ENSG00000178772,6.478174748,1.99E-26,CPN2	CPN2,3q29,protein_coding,3.959907428,2.698154318,2.924201651,2.344799679,2,4.91019067,9.3050514,9.687218185,9.996443937,9.028824401,9.567372247,8.674618537,9.70038371,8.306635277,10.31499005,8.875934862,9.31089669,8.953972914
Up,LOC114443000,6.476342262,1.61E-35,NA,NANA,NA,3.798033975,2,2.621599751,2,2.800605769,3.302386011,8.624702426,8.413374536,7.824499281,7.306633193,8.216029881,8.117360908,7.929262239,8.143424328,8.468071449,7.48122549,8.327167846,8.638237987
Up,ENSG00000100077,6.467537217,1.21E-04,GRK3	ADRBK2,22q12.1,protein_coding,2,2,2,2.182676175,2,2,2,4.697122503,2.874993043,4.687175358,3.031890778,5.393368373,3.056554307,2,2,3.949941471,5.562232683,5.248075875
Up,ENSG00000100077,6.467537217,1.21E-04,GRK3	GRK3,22q12.1,protein_coding,2,2,2,2.182676175,2,2,2,4.697122503,2.874993043,4.687175358,3.031890778,5.393368373,3.056554307,2,2,3.949941471,5.562232683,5.248075875
Up,AMEX60DDU001035010,6.465209567,1.42E-13,NA,NANA,NA,2,2,2.621599751,2,3.312470415,2.406927109,8.208893409,6.007549573,6.334996,7.427616871,5.593813153,5.953756192,5.097561092,8.634402826,6.537885064,5.430810812,6.55002398,6.902233848
Up,AMEX60DD013912,6.463318677,6.71E-24,NA,NANA,NA,5.391895614,2.58298203,4.198662428,2.959704296,3.689521491,3.097951676,11.53284528,10.99749469,10.73938272,9.184090433,9.422026141,8.597767018,11.16605668,10.22543485,10.2021171,8.846321281,9.25903519,9.005789073
Up,EOD39_5762,6.460777846,1.21E-62,NA,NANA,NA,5.742793188,3.696323387,4.864619399,4.766479527,3.689521491,5.058632077,11.83743628,11.13855757,11.12009139,10.7392348,10.81917177,11.15456617,11.41115817,11.29509306,11.33772071,9.671275846,11.27265156,10.69400081
Up,LOC111735491,6.455339344,9.65E-04,NA,NANA,NA,2,2,2,2,2.318782419,2.217763497,2.471022444,2.258091226,2.502839373,2,2,2,2,5.029336725,4.04475112,2.308748067,2,6.529979583
Up,ENSG00000150681,6.452015639,8.14E-28,RGS18	RGS18,1q31.2,protein_coding,6.435995294,2,5.466431241,4.876645392,4.157653097,4.77935594,10.92001483,11.44017497,11.13086265,10.73589144,11.5207953,12.35768478,11.46322294,11.26027421,10.68248927,10.94561932,11.9267658,11.74084588
Up,ENSG00000182511,6.451220159,1.57E-34,FES	FES,15q26.1,protein_coding,3.709734018,2,5.124270412,2.855929036,4.3795424,3.563232643,10.52272619,10.0576576,10.32664165,9.863961013,9.722425682,9.635103747,9.417121462,10.22543485,10.40200122,9.419074386,9.697922272,10.11373376
Up,PARPI_0000816,6.450770399,2.29E-06,NA,NANA,NA,2.270774118,2.169265146,2,2,2,2,4.031653358,2.258091226,4.370163224,4.687175358,3.031890778,3.440683592,4.256966113,6.26577506,4.858387231,3.282021191,4.001243813,2
Up,ENSG00000197050,6.448815121,4.56E-36,ZNF420	ZNF420,19q13.12,protein_coding,3.615675295,2.457811436,3.38721966,2.74410647,2,2,8.38583773,8.027987711,8.333547668,8.251302175,7.949573951,8.38286784,7.277929919,8.409699804,8.523592394,6.607979651,8.323565558,8.52738035
Up,ENSG00000169379,6.445259808,9.79E-21,ARL13B	ARL13B,3q11.1,protein_coding,2,2,2,3.313164848,2.318782419,2,7.812782556,7.024105178,6.895931427,6.842835633,7.105614064,7.434258297,6.37845805,7.676673568,5.827692509,6.32844806,7.309044854,6.665021326
Up,AMEX60DD018093,6.444200613,7.85E-09,NA,NANA,NA,2.498669594,2,2,2,2,2,3.551125788,5.557562989,5.015960213,5.155987478,4.04757565,5.16172974,5.321877444,5.140066371,4.36961384,3.282021191,5.037079974,3.707934305
Up,AMEX60DDU001039258,6.443215631,1.73E-09,NA,NANA,NA,2.270774118,2,2,2,2,2,3.888554341,3.466266227,3.298364278,4.687175358,4.731485696,4.464676398,4.144002823,4.778573381,3.778776108,3.857963559,4.32325479,4.608947876
Up,ENSG00000120949,6.441862115,3.06E-02,TNFRSF8	TNFRSF8,1p36.22,protein_coding,2,2,2,2,2,2,2,3.826453054,3.524313616,2,2,2,3.056554307,4.29508329,5.639472578,2,2,2
Up,AMEX60DD029761,6.43528102,8.20E-36,NA,NANA,NA,3.615675295,2,3.174206582,2.959704296,4.075398052,2,9.312078837,9.111893972,9.42950587,8.909253112,9.089418405,8.971941824,8.53319618,9.092452776,8.853256718,7.300849039,8.92050772,8.741181743
Up,ENSG00000170477,6.433308301,1.66E-05,KRT4	KRT4,12q13.13,protein_coding,2.498669594,3.455648357,4.081162983,4.482736978,5.445077495,3.850747492,4.031653358,3.565087338,2,8.435702165,7.915020992,2,8.91091664,8.485061708,7.506492886,12.20904155,4.071652875,10.96988776
Up,ENSG00000169083,6.432837441,9.26E-02,AR	AR,Xq12,protein_coding,2,2,2,2,2,2,2,2,2,2,2,2.391466706,2,2,5.05207652,2,2,5.331663487
Up,ENSG00000169083,6.432837441,9.26E-02,AR	NR3C4,Xq12,protein_coding,2,2,2,2,2,2,2,2,2,2,2,2.391466706,2,2,5.05207652,2,2,5.331663487
Up,ENSG00000243067,6.411672913,7.78E-10,PSMB9	PSMB9,CHR_HSCHR6_MHC_COX_CTG1,protein_coding,2,2.58298203,2,2.182676175,2,2,6.726942117,5.143363469,5.255272941,6.939015867,4.537452726,5.258891655,5.035574494,3.850085496,4.634601351,5.493287688,4.537425322,7.175419671
Up,ENSG00000128815,6.408799425,1.66E-42,WDFY4	WDFY4,10q11.23,protein_coding,4.846724034,3.084316116,5.854445323,4.794819641,4.157653097,6.523277593,11.81101582,11.59911406,11.90390313,10.9472384,11.2557723,11.19962472,11.53708453,12.14173627,11.44944719,10.61162958,11.32042433,11.71481183
Up,ENSG00000143578,6.405783163,7.35E-19,CREB3L4	CREB3L4,1q21.3,protein_coding,2.270774118,2,2,3.461965968,2.57971589,2,7.644825758,6.715372217,7.298803647,7.324550233,7.207024384,7.434258297,6.163445594,7.712953549,5.168115692,7.734993834,6.724061428,7.985056304
Up,D9C73_028282,6.40406267,4.82E-02,NA,NANA,NA,2,2,2,2,2,2,2.471022444,2,2,2,2,2,2,2,5.679132369,2.308748067,2,4.312410355
Up,ENSG00000163701,6.403777069,2.40E-19,IL17RE	IL17RE,3p25.3,protein_coding,2.270774118,2,3.284640962,2,2.800605769,2,6.343732742,6.188938627,6.812753646,5.792792037,6.229583184,6.065415257,5.666704744,6.572625084,6.171482831,7.434225598,6.487011021,8.166745065
Up,AMEX60DD009132,6.398783051,2.06E-08,NA,NANA,NA,2,2.169265146,2,2,2,2,2.825527504,3.65757121,3.970484597,2.992176718,3.893838191,3.986010272,4.970804554,4.29508329,3.624809275,2.966821377,4.138785011,4.608947876
Up,ENSG00000128578,6.398730319,9.51E-20,STRIP2	STRIP2,7q32.1,protein_coding,3.289943667,2,2.238208162,2,2.800605769,2.574138483,7.899318253,7.714808579,8.525355072,7.427616871,6.438632504,6.3672841,7.983622305,7.123823493,8.110149979,5.745117242,6.724061428,6.25817348
Up,ENSG00000138115,6.39769378,4.48E-12,CYP2C8	CYP2C8,10q23.33,protein_coding,3.406884969,2,2,3.147232344,2,2,5.1246307,7.543608211,6.529882146,4.446607705,6.815691142,7.811870495,8.016084293,5.428887149,8.117385935,5.398527581,7.969722457,6.846486204
Up,AMEX60DD009830,6.396383678,1.68E-67,NA,NANA,NA,3.515053921,2.804808102,2.924201651,3.147232344,3.449398748,4.247130277,9.34328545,8.701008193,8.751569539,9.565593735,9.007449116,9.861785613,9.459047737,9.211349803,9.261910164,8.591753493,9.490292491,8.630006434
Up,ENSG00000160219,6.393927812,2.03E-28,GAB3	GAB3,Xq28,protein_coding,2.498669594,3.388637239,2,3.461965968,2,3.850747492,9.770627461,8.503350321,9.241538607,9.149327632,7.784388211,8.489317992,8.942927776,8.061380724,9.515730442,7.360723851,8.143230983,8.378097325
Up,ENSG00000161640,6.391870403,9.60E-58,SIGLEC11	SIGLEC11,19q13.33,protein_coding,4.034506326,4.580006216,3.953238535,2.344799679,3.16117002,3.784060335,10.29162189,9.62558539,10.03938114,9.617385446,9.520531897,9.387688532,9.350264501,10.25033445,9.683561016,8.887612163,9.657001787,10.12256185
Up,LOC102565955,6.390137651,8.59E-22,NA,NANA,NA,3.023095674,2,2.238208162,3.147232344,2,2,7.175297912,7.772818474,7.861184897,5.985296371,6.836941058,6.53185341,6.365918878,7.881812521,7.318374443,5.981414995,7.211066754,7.385592885
Up,AMEX60DD005315,6.38496165,1.02E-24,NA,NANA,NA,3.798033975,2,5.958069479,2.62288282,4.571810024,4.090375063,11.3545862,10.91851205,11.063871,10.72243998,10.57783433,10.78565966,9.950762262,10.51720274,10.87087775,9.82796822,10.83580953,10.56177155
Up,AMEX60DD027543,6.37656609,2.12E-06,NA,NANA,NA,2,2,2,2.182676175,2,2,3.109878262,4.047652372,3.415757847,2,3.893838191,4.791355541,4.718039858,2,5.111262452,3.857963559,3.766705423,4.137631655
Up,LOC102684371,6.374822111,1.84E-06,NA,NANA,NA,2.270774118,2,2,2,2.318782419,2,2,3.466266227,6.001080387,6.628797826,5.349560587,7.191278234,2.92597276,5.593612626,4.787580007,4.33821059,4.927439525,3.707934305
Up,AMEX60DD001299,6.364524929,9.33E-06,NA,NANA,NA,2,2,2.621599751,2,2,2,5.304526128,4.937428029,4.370163224,2,4.819519634,5.717794307,5.035574494,6.405340283,2,3.133012319,5.610331577,4.608947876
Up,LOC108803548,6.363659053,3.00E-02,NA,NANA,NA,2,2,2,2.855929036,2.57971589,2,2,2,2.273217247,4.893303156,6.292465219,2,5.560663445,2,2,7.950731013,2,7.197869455
Up,AMEX60DD010729,6.363581588,1.18E-17,NA,NANA,NA,2.868544578,2,3.572789996,2,2,2,8.712301374,8.546317815,8.138127128,7.995782586,6.749996285,6.356347571,7.626967965,7.324746977,7.87424905,6.474973426,6.898842992,6.817783192
Up,AMEX60DD028033,6.362304923,8.07E-04,NA,NANA,NA,2,2,2,2.344799679,2,2,2.825527504,2.834777268,2.273217247,2.992176718,2.273743184,2.208970588,2,4.634693391,4.713117399,2,2,6.38097964
Up,AMEX60DD015994,6.355368178,2.73E-21,NA,NANA,NA,7.437070476,2,6.483086066,5.027565945,3.98816818,6.191445383,12.68689635,12.70430291,12.59080278,11.76896351,12.19412204,12.33471011,12.96396687,12.26292615,12.29173749,11.42731261,12.55988644,11.5993966
Up,AMEX60DD015126,6.352870015,7.57E-15,NA,NANA,NA,3.88123983,2,2,2.74410647,2,2,7.144133635,7.997347241,7.637753851,6.657354611,7.968953189,8.620798453,7.540344236,5.140066371,6.494083411,7.473497737,8.171560163,8.27628808
Up,ENSG00000196405,6.346358667,1.97E-44,EVL	EVL,14q32.2,protein_coding,7.574671704,4.421423926,6.216736041,5.366549503,5.629328947,4.878577441,12.48055412,12.55638015,12.87170914,11.16921323,12.13985027,12.28168419,12.54847671,12.38107538,12.7145614,11.554543,12.40082805,12.16070943
Up,ENSG00000181847,6.3445664,9.49E-06,TIGIT	TIGIT,3q13.31,protein_coding,2,2,2,2,2,2,4.493928412,4.460898363,4.585922885,2.579751696,2.273743184,4.423354413,4.36172303,3.850085496,2,2.966821377,4.379851069,4.137631655
Up,ENSG00000100505,6.338052389,7.29E-02,TRIM9	TRIM9,14q22.1,protein_coding,2,2,2,2.344799679,2,2,2,2,2,2,2,2,2,2,3.624809275,2,2,6.846486204
Up,ENSG00000033327,6.335256657,1.54E-24,GAB2	GAB2,11q14.1,protein_coding,2,2.457811436,2,3.147232344,2.800605769,2,6.726942117,7.140848069,7.067207189,7.81747752,6.727415972,6.764739338,6.691480064,7.480179783,7.997015793,6.106599738,6.019477785,7.08195501
Up,ENSG00000133063,6.335031883,2.30E-32,CHIT1	CHIT1,1q32.1,protein_coding,4.17304272,2.457811436,3.657329594,2,2,3.302386011,8.853860453,8.639974288,8.694628212,7.726072594,8.373381239,8.446129118,8.606978644,9.064645668,8.529028756,8.413411812,9.076322571,7.777144064
Up,LOC102568417,6.333794867,2.24E-16,NA,NANA,NA,5.391895614,5.549146568,6.697897284,4.954078247,2,4.247130277,12.95781659,12.22513693,12.7148246,10.32865523,10.46634767,10.13246619,12.7760971,12.15827604,11.97169495,9.42909745,9.990336341,9.43701518
Up,AMEX60DD031459,6.331504482,7.57E-21,NA,NANA,NA,2.270774118,2.58298203,4.081162983,2,3.57445013,2,7.998486769,8.805767142,9.34692014,7.324550233,8.115273165,7.737957529,7.540344236,8.536578986,8.916844439,7.134402927,8.147312227,8.654561518
Up,AMEX60DD015917,6.330951747,6.94E-16,NA,NANA,NA,3.289943667,2,2.780819955,2.182676175,2,2,7.44195016,7.203548114,7.637753851,4.446607705,6.479743153,6.492437338,7.038206009,6.313812683,7.87424905,6.780740232,7.037231562,5.159345849
Up,AMEX60DDU001017552,6.330133793,4.30E-04,NA,NANA,NA,2,2,2,2,2,2,2,4.511338981,4.310775307,2,3.972753787,5.435545647,3.739808674,2,2.430109305,2.308748067,4.808776335,4.854803529
Up,AMEX60DD019043,6.329837985,9.05E-02,NA,NANA,NA,2,2,2,2,2,2,2,2,2,2,2,2,2,3.203268667,2,3.857963559,2,5.624643236
Up,ENSG00000173261,6.329092937,3.01E-21,PLAC8L1	PLAC8L1,5q32,protein_coding,3.615675295,2,2.924201651,4.447468492,2.992122912,2,9.625858929,8.714526678,9.411950265,7.984557241,8.11091833,8.205316012,9.747062799,8.769724711,7.749400697,9.152491414,8.785623554,7.777144064
Up,ENSG00000169508,6.326484523,1.57E-19,GPR183	EBI2,13q32.3,protein_coding,4.57408219,2,5.642668454,4.129178447,2,2.859688873,10.13597801,10.2114517,10.65160295,9.283618953,9.914573608,10.11148018,9.840658957,10.45964796,10.56699976,9.083092742,10.1401801,10.1400576
Up,ENSG00000169508,6.326484523,1.57E-19,GPR183	GPR183,13q32.3,protein_coding,4.57408219,2,5.642668454,4.129178447,2,2.859688873,10.13597801,10.2114517,10.65160295,9.283618953,9.914573608,10.11148018,9.840658957,10.45964796,10.56699976,9.083092742,10.1401801,10.1400576
Up,ENSG00000125538,6.324382037,1.06E-43,IL1B	IL1B,2q14.1,protein_coding,4.761442792,4.69540705,5.394365806,4.03727969,5.509145111,4.196747555,10.49211375,10.05447191,9.960666778,9.511873285,11.24835682,10.61722528,10.52075896,9.957075753,10.81634265,9.190698681,11.40253516,12.14129357
Up,ENSG00000187796,6.322813253,2.52E-34,CARD9	CARD9,9q34.3,protein_coding,3.023095674,2.698154318,2.442602293,2.855929036,2.57971589,2,7.335616443,7.270974372,7.48494242,7.324550233,7.033817151,7.524955302,7.381228444,8.089250229,8.187816831,5.610667218,7.037231562,7.498413014
Up,LOC101939893,6.313995589,2.93E-08,NA,NANA,NA,2,2,2,2.182676175,2,2,4.16183063,3.826453054,3.298364278,3.796165774,5.226141345,4.336980765,2.92597276,4.634693391,4.463455969,3.949941471,4.679471119,3.707934305
Up,LOC115469568,6.31357267,7.33E-51,NA,NANA,NA,4.299433763,4.387502983,3.953238535,3.5968444,2.318782419,3.714140604,10.66811243,10.37786528,10.57716124,8.967429052,9.631102727,9.762761907,10.43707173,9.000047961,10.08150901,8.825224049,9.644062657,9.675651643
Up,LOC102364268,6.312874078,2.66E-02,NA,NANA,NA,2,2,2,2,2,2,2.471022444,2,2,2,2,2,2,5.140066371,2.430109305,2.308748067,2,4.963618681
Up,ENSG00000250722,6.312403964,3.24E-100,SELENOP	SELENOP,5p12,protein_coding,11.41818917,10.24199754,10.68627912,10.81324513,10.63708701,11.22982152,17.23966116,17.44295279,17.4723764,15.82705503,16.86660532,16.86589709,17.77554989,17.31247573,17.41203921,16.38002876,17.01704705,16.91676374
Up,ENSG00000101336,6.311335809,2.18E-21,HCK	HCK,20q11.21,protein_coding,5.178196011,2,5.621780716,3.313164848,4.157653097,2.217763497,10.1922881,10.75609493,10.64485541,10.04506579,10.79833376,10.69632996,10.28719454,10.2032895,9.902509324,9.714533791,10.90191775,10.64173551
Up,ENSG00000167851,6.308176624,5.00E-37,CD300A	CD300A,17q25.1,protein_coding,5.07593995,5.735963077,5.872241176,3.989037598,3.312470415,2.574138483,11.34776329,11.16882565,11.21779527,10.70373703,11.0567583,10.76513308,10.69691138,11.66047393,10.93882467,10.37496604,10.95002206,11.01325549
Up,AMEX60DD004573,6.306540894,5.88E-03,NA,NANA,NA,2,2,2,2,2,2,2,2,2.502839373,2,3.17225881,2,2,2.72360563,5.598691643,3.133012319,3.264001908,2.647758234
Up,AMEX60DD050673,6.304857766,3.39E-44,NA,NANA,NA,3.289943667,2,3.572789996,2.855929036,3.312470415,3.394675389,9.367099011,8.281531392,8.851329238,8.017974599,8.412832357,8.241429218,8.047831901,8.65319609,8.969774032,7.57809176,8.383613786,9.168084527
Up,AMEX60DD031799,6.302589618,2.85E-07,NA,NANA,NA,2,2,2,2,2,2,4.493928412,4.560075468,4.045267222,4.687175358,5.845207897,5.0302839,3.056554307,4.29508329,2,4.643835964,4.001243813,3.433063811
Up,AMEX60DD046667,6.302495394,1.14E-23,NA,NANA,NA,3.023095674,2,2.924201651,2.182676175,3.16117002,2.723966994,6.474762425,6.943738656,6.915997585,6.23306831,7.182332227,6.906435804,6.843929524,7.74834352,6.812096726,6.593792426,6.366150161,9.168084527
Up,AMEX60DD028857,6.298031603,9.27E-09,NA,NANA,NA,2,2,2,2,2,2,3.888554341,3.65757121,4.370163224,3.312535052,4.25124285,4.543930704,3.389532013,4.474858371,3.452425835,3.857963559,3.379532266,4.137631655
Up,ENSG00000119227,6.291920842,7.91E-19,PIGZ	PIGZ,3q29,protein_coding,2.498669594,2.698154318,2.621599751,2,2,2,7.633649822,6.157610134,6.304874806,6.270521739,5.926753856,6.265735995,6.37845805,6.791994205,7.379838271,4.697894949,6.337859523,6.123932844
Up,AMEX60DD017847,6.285916651,1.32E-12,NA,NANA,NA,3.162680586,2.169265146,2.442602293,2.855929036,3.16117002,2.983733368,7.720723194,7.915432714,10.16416901,7.154673905,5.965861067,5.592909427,7.556987331,8.047241447,9.77333345,4.52923316,5.701970412,6.25817348
Up,LOC115075845,6.285420223,2.91E-06,NA,NANA,NA,2,2,2,2,2,2,2.825527504,3.65757121,4.370163224,4.446607705,3.300172445,3.804801265,3.575274937,3.203268667,4.858387231,2,3.766705423,3.938722016
Up,LOC568735,6.284895436,1.69E-83,NA,NANA,NA,5.552827145,5.486433355,4.456324974,4.876645392,5.843278622,5.243719044,12.1688807,11.36673326,11.76491671,11.52057924,11.25182212,10.85237044,10.81865383,12.18192683,11.44944719,10.57869175,11.22469174,11.77110476
Up,AMEX60DD029342,6.284687818,2.28E-22,NA,NANA,NA,5.273681553,2,3.657329594,2.344799679,3.689521491,3.302386011,9.461770148,9.942896612,10.06206912,7.867221175,9.446426421,9.385000487,9.392604936,9.89921137,9.979973944,8.40124362,9.314530711,9.873404131
Up,ENSG00000140795,6.284478439,1.68E-08,MYLK3	MYLK3,16q11.2,protein_coding,2.498669594,2,2.238208162,2,2.318782419,2,5.187121686,6.04227116,4.682796893,2.579751696,4.37262036,6.420756684,5.666704744,5.140066371,2.761005479,6.258221984,5.808894723,4.608947876
Up,ENSG00000107738,6.284279516,7.37E-60,VSIR	VSIR,10q22.1,protein_coding,8.223122065,5.652734045,7.67997252,6.613990849,5.843278622,7.475802999,13.1011235,13.58167144,13.71179707,12.86543311,13.21611001,13.29307243,13.43192182,13.57046601,14.05958551,12.67836601,13.39687035,13.23560163
Up,ENSG00000114013,6.276712355,2.27E-19,CD86	CD86,3q13.33,protein_coding,3.515053921,2,2,2.74410647,2.57971589,3.203786939,6.788701889,7.494302578,7.31400636,6.508558436,7.87962013,7.970895153,7.68868468,8.556681603,4.36961384,7.613682177,7.525184108,8.482366886
Up,ENSG00000092295,6.27536929,1.53E-20,TGM1	TGM1,14q12,protein_coding,5.040177985,2,2.621599751,5.923497989,5.115299794,4.144541466,12.18619562,10.88960532,11.49500624,10.61188455,10.92590649,9.933444151,11.52515137,10.76410321,10.71981139,10.2115325,10.93416484,9.506108747
Up,ENSG00000171954,6.267271218,1.19E-94,CYP4F22	CYP4F22,19p13.12,protein_coding,5.829151449,4.280675061,5.991020363,5.366549503,5.343303432,5.939018332,11.07056942,11.60275346,11.8419946,11.17539698,11.79908307,12.23000882,11.42104084,11.8857603,11.53163541,11.16898988,12.20671689,11.7274054
Up,LOC114645960,6.26447459,1.44E-45,NA,NANA,NA,6.408208533,3.995540111,5.292312317,5.051252899,3.895322762,4.247130277,12.36662218,11.90173855,11.08618004,11.02188775,10.81449265,11.80252406,11.29814388,11.5469823,11.14495161,10.46052497,11.6906058,10.60650891
Up,LOC115474154,6.263405188,4.25E-02,NA,NANA,NA,2,2,2,2,2,2,2,3.744481886,2,2,2,3.440683592,3.286847934,5.810039696,2,2,2.263310901,2
Up,LOC113746826,6.257942414,4.27E-18,NA,NANA,NA,4.57408219,2,4.198662428,3.5968444,2,2,9.628676198,9.19525204,9.322697527,8.184197733,8.220079144,9.175424335,9.30171461,8.306635277,9.572116064,8.078491019,9.110170627,9.465050925
Up,ENSG00000137261,6.256085868,6.66E-40,KIAA0319	KIAA0319,6p22.3,protein_coding,3.515053921,2,3.174206582,2.855929036,3.16117002,2,7.128295359,8.187720585,7.931870838,8.103478812,8.391447409,7.952857437,7.916421297,8.282696611,8.462400004,7.134402927,7.834519118,7.806658771
Up,ENSG00000132514,6.254870799,4.17E-23,CLEC10A	CLEC10A,17p13.1,protein_coding,3.289943667,2.320740139,2.238208162,2.490531057,2,2.217763497,7.917863332,7.579512176,7.985077838,6.444459259,6.410559813,6.58902907,7.804721106,7.521677924,6.580395949,5.959452582,6.869497887,6.123932844
Up,ENSG00000100678,6.252460664,1.33E-04,SLC8A3	SLC8A3,14q24.2,protein_coding,2,2,2,2,2.57971589,2,5.1246307,3.245658664,4.585922885,2,3.526301259,2.952466907,2.92597276,2.72360563,6.226055173,2,3.849194671,4.854803529
Up,ENSG00000172724,6.248714538,4.03E-04,CCL19	CCL19,9p13.3,protein_coding,2,2,2,2.182676175,2.800605769,2,2,2.258091226,2,2.579751696,2.273743184,2,2,3.203268667,2.430109305,7.668861379,3.138408221,5.159345849
Up,ENSG00000183615,6.24652481,1.43E-03,FAM167B	FAM167B,1p35.2,protein_coding,2,2,2,2,2,2,5.304526128,2.834777268,3.03033541,2,2.503736356,2.391466706,3.176291396,5.741442565,2.430109305,2,2.263310901,2.647758234
Up,AMEX60DD007226,6.246365145,1.88E-02,NA,NANA,NA,2,2.997028273,2,2,2,2,2,2,3.03033541,7.879393643,5.0553546,2,3.389532013,2,2.430109305,7.064106978,3.379532266,7.443105499
Up,LOC108803450,6.244738871,1.61E-34,NA,NANA,NA,3.515053921,2.457811436,2.442602293,2.855929036,2,2,6.808714608,7.314235805,7.667649615,7.359730278,7.597813682,7.725261983,7.061721603,7.601256236,7.786187588,6.184401817,7.918107385,7.516387506
Up,AMEX60DDU001003458,6.244541281,1.60E-04,NA,NANA,NA,2,2,2,2,2,2,5.187121686,2,2.874993043,5.155987478,3.893838191,2.553448414,3.056554307,4.089674195,3.624809275,4.195185589,2,4.468284685
Up,ENSG00000186407,6.244443707,2.90E-18,CD300E	CD300E,17q25.1,protein_coding,3.798033975,2,2.780819955,2.490531057,2,2.574138483,8.669166663,7.614544263,7.970760353,8.333232478,7.174006692,7.490358523,8.906594316,7.176738013,8.221783496,5.820156588,7.656977126,5.485577838
Up,ENSG00000104312,6.244393157,1.51E-05,RIPK2	RIPK2,8q21.3,protein_coding,2,2,2,2,2,2,3.347306097,3.65757121,3.415757847,3.574522002,2.702055834,3.928099877,4.411380545,5.140066371,3.029987782,2.308748067,3.138408221,2
Up,AMEX60DD024227,6.24404002,1.12E-06,NA,NANA,NA,2,2.169265146,2.621599751,2,2,2,3.729682707,3.904016117,5.842374269,4.571900028,4.04757565,5.305124069,3.286847934,2.72360563,3.029987782,3.949941471,5.434464131,7.197869455
Up,LOC102358329,6.243628503,5.77E-22,NA,NANA,NA,2.868544578,2,2,2.959704296,3.895322762,2,8.074842119,7.714808579,7.781397773,7.81747752,7.286406657,7.495352006,7.362414978,8.516192295,8.356305947,6.1653411,7.163499569,7.716239009
Up,ENSG00000276085,6.243176313,4.88E-19,CCL3L1	CCL3L1,17q12,protein_coding,3.615675295,2.804808102,3.174206582,3.056513146,5.985195001,4.635461953,8.555325959,9.237066443,9.201225764,9.460132832,11.66478317,9.740853722,8.833340348,9.669278426,9.796057855,9.015517873,11.47779448,10.984489
Up,ENSG00000276085,6.243176313,4.88E-19,CCL3L3	CCL3L1,17q12,protein_coding,3.615675295,2.804808102,3.174206582,3.056513146,5.985195001,4.635461953,8.555325959,9.237066443,9.201225764,9.460132832,11.66478317,9.740853722,8.833340348,9.669278426,9.796057855,9.015517873,11.47779448,10.984489
Up,ENSG00000165025,6.24225135,1.45E-19,SYK	SYK,9q22.2,protein_coding,3.515053921,2,3.737188334,2,2,4.38851029,8.647105837,8.475036895,8.832977299,7.671117583,8.471756322,8.613927547,8.519108784,9.356020249,8.754612042,7.48891207,8.390516741,9.234742673
Up,ENSG00000092068,6.242179019,9.33E-62,SLC7A8	SLC7A8,14q11.2,protein_coding,6.9703423,6.510010855,7.580642592,5.998519764,5.792691642,5.984277088,12.76579508,13.45128818,13.44847201,11.73503608,12.64085789,12.70736668,13.39633446,12.9703681,12.89143185,11.63425074,12.99261222,12.33730438
Up,ENSG00000151702,6.239978371,8.04E-43,FLI1	FLI1,11q24.3,protein_coding,4.57408219,2,4.828613342,5.027565945,3.57445013,3.975530752,10.79892943,10.51783015,10.39704007,10.17665753,10.113796,10.21802273,10.00534393,10.28990156,10.29598358,9.698049258,10.33167354,10.41139382
Up,AMEX60DD029461,6.234565819,2.23E-49,NA,NANA,NA,4.57408219,2.169265146,5.063606063,3.659831902,3.796088728,4.635461953,10.55121843,10.54683609,10.74920275,10.15178379,10.37396455,10.60745757,10.02342109,9.903142043,10.35226789,9.657700483,10.52521563,10.08391044
Up,ENSG00000169403,6.233948787,1.66E-07,PTAFR	PTAFR,1p35.3,protein_coding,2.695428231,2,5.557239281,2,2,2,9.436268349,9.416513175,9.217486324,9.237079651,8.726396745,9.159783785,9.110140306,10.05218422,9.332007322,8.195851732,9.132988897,8.387893988
Up,ENSG00000072135,6.232320482,3.52E-33,PTPN18	PTPN18,2q21.1,protein_coding,2.868544578,2,3.953238535,2.62288282,4.075398052,3.784060335,10.48124407,9.167997687,9.554775547,9.60277656,8.610868772,8.595443523,8.590905546,9.204995298,9.32577374,8.368284243,8.759199551,9.043465312
Up,ENSG00000104432,6.231372029,1.00E-02,IL7	IL7,8q21.13,protein_coding,2,2,2,2,2,2,2,3.466266227,2.273217247,2,2.273743184,2,3.956014878,2,2.430109305,5.493287688,2,2.647758234
Up,AMEX60DD051228,6.227920688,1.69E-03,NA,NANA,NA,2,2,2,2.490531057,2.318782419,2,2,2,2.273217247,2,2.503736356,2,2,4.089674195,2.761005479,6.045364748,2,6.902233848
Up,CEEL,6.219434521,5.68E-19,NA,NANA,NA,2.498669594,2.457811436,4.899748674,4.03727969,5.115299794,4.034095364,10.10191705,9.57756895,8.291924522,8.915177414,10.50668692,7.160173186,10.47624455,9.607985328,9.177887506,11.38262454,7.512583755,9.298456492
Up,AMEX60DD001593,6.218582478,2.50E-32,NA,NANA,NA,4.470409377,2,4.307308716,3.389482997,3.98816818,2.983733368,10.26289595,9.432961731,9.902768726,8.613826734,8.952531428,9.156635224,9.97160245,9.776017092,9.87288759,8.630491509,8.874472798,8.771433658
Up,LOC115094232,6.218383721,2.37E-33,NA,NANA,NA,4.415638409,6.154255242,6.636744116,4.615773633,4.741441382,4.744705446,11.69350069,10.86678219,10.70879635,11.77386225,10.71398995,10.43106219,9.769847924,12.67172999,11.73053976,10.40676078,10.63392222,12.1854954
Up,ENSG00000123338,6.213999085,5.88E-20,NCKAP1L	NCKAP1L,12q13.13,protein_coding,4.358705761,2,4.25400807,3.313164848,2,3.097951676,8.260664109,9.791672376,9.779498101,8.561904781,9.228573815,9.728183749,9.80858644,7.277078118,9.676229973,7.828834068,9.58360328,8.035787197
Up,AMEX60DD042963,6.213278017,2.58E-19,NA,NANA,NA,3.515053921,2,5.442807161,2,3.895322762,4.517263641,10.46083764,10.35214971,10.70879635,9.315325636,9.886823427,10.09348119,9.641779004,10.07326967,10.27833825,8.769513487,10.0709675,10.04109414
Up,ENSG00000141505,6.208598102,3.65E-19,ASGR1	ASGR1,17p13.1,protein_coding,3.709734018,2.320740139,2.442602293,2.182676175,2,2.574138483,8.607668562,8.462272557,8.249064741,6.444459259,6.987059155,7.221726774,8.569192343,7.79985212,6.775972855,6.106599738,7.512583755,5.922987022
Up,ENSG00000100228,6.204639815,9.52E-16,RAB36	RAB36,22q11.23,protein_coding,3.023095674,2,2.238208162,2.855929036,2,2,5.187121686,7.172538685,7.275694911,5.792792037,5.258000021,6.541541433,6.948546391,5.029336725,7.633053089,5.610667218,6.724061428,6.75860501
Up,AMEX60DDU001031193,6.189610818,1.13E-02,NA,NANA,NA,2,2.169265146,2,2,2,2,2,2,2.273217247,2,2.702055834,2.208970588,2,4.089674195,2.430109305,2,2,6.076258963
Up,ENSG00000145358,6.189250401,5.27E-09,DDIT4L	DDIT4L,4q24,protein_coding,2.270774118,2,2,2.490531057,2,2,5.739300115,3.744481886,6.618266769,3.312535052,4.637728775,5.0302839,5.625218771,4.089674195,5.55672433,4.697894949,5.486937032,4.854803529
Up,LOC106531958,6.184990971,2.32E-22,NA,NANA,NA,6.213244301,2,5.36952121,4.03727969,4.157653097,3.975530752,10.24648265,11.20949349,10.56052642,9.561822197,10.9271455,11.71346162,10.60386688,10.45161862,10.69463448,9.722705958,11.6218759,10.92517586
Up,ENSG00000179148,6.18117565,2.54E-41,ALOXE3	ALOXE3,17p13.1,protein_coding,5.720371027,3.318361287,6.271405547,4.374234579,3.895322762,6.013679571,11.46668289,11.8615954,11.94659505,10.82983512,11.15203164,11.77327193,11.39774677,10.98972293,11.81863121,10.69290843,11.66485841,11.2532251
Up,AMEX60DDU001037709,6.180611634,3.13E-12,NA,NANA,NA,2,2,2,2.182676175,2.57971589,2.217763497,5.739300115,5.111018147,5.1908507,4.793917493,5.0553546,4.885650267,5.347614906,5.338888488,6.114764767,4.58767222,4.379851069,4.737106538
Up,AMEX60DD035399,6.180032757,4.11E-02,NA,NANA,NA,2,2,2,2,2,2,2.471022444,2,3.03033541,2,2,2,2.622910617,4.90939654,2,2,2,4.963618681
Up,ENSG00000112494,6.17816538,8.52E-08,UNC93A	UNC93A,6q27,protein_coding,2,2.320740139,2,2,2,2,4.843474024,4.861688085,4.585922885,3.98824911,4.588461799,4.291774026,5.515963787,4.474858371,4.04475112,4.036405199,4.537425322,2
Up,AMEX60DDU001013762,6.17718166,1.45E-04,NA,NANA,NA,2,2,2,2,2,2,2.825527504,2,3.03033541,2,2,2.553448414,3.176291396,2.72360563,4.36961384,3.949941471,2.84873411,4.312410355
Up,ENSG00000116031,6.172993639,1.11E-26,CD207	CD207,2p13.3,protein_coding,3.023095674,2.904117174,3.284640962,2.855929036,2,2,8.049836677,8.136416516,9.110539429,7.599342524,7.853791172,8.380170789,7.517850503,5.242899757,8.167046222,7.114665432,8.171560163,8.27628808
Up,ENSG00000164509,6.170747382,1.96E-20,IL31RA	IL31RA,5q11.2,protein_coding,4.299433763,2,4.591380116,3.313164848,2,2.217763497,8.607668562,9.341825017,8.851329238,7.726072594,8.732079047,9.140788515,9.439733382,8.985291475,9.347474449,8.372445579,9.010634095,8.47319317
Up,ENSG00000198142,6.167610979,2.70E-30,SOWAHC	SOWAHC,2q13,protein_coding,2.498669594,2,3.482986456,2.344799679,2,3.097951676,8.310641209,7.263636309,7.667649615,7.270117426,7.198840532,7.263303159,7.324035642,7.79985212,7.159207959,6.622028718,7.139114621,8.211565214
Up,ENSG00000269855,6.166490577,6.01E-02,RNF225	RNF225,19q13.43,protein_coding,2,2.904117174,2,2,2.318782419,2,2,2,2,2,5.289170343,2.208970588,3.815535138,2,2,5.261646002,2,8.15531903
Up,AMEX60DD003158,6.166251503,1.12E-07,NA,NANA,NA,2,2,2,2,2,2.406927109,4.589569077,5.581368506,5.404765723,5.570587253,4.37262036,4.245104787,5.765482605,3.850085496,4.161357746,3.759719934,4.32325479,2.647758234
Up,LOC115078639,6.164918495,1.59E-03,NA,NANA,NA,3.289943667,2.698154318,2,2,2.57971589,2,9.577103941,6.350047821,6.905999393,2.579751696,2,3.597517274,9.112018679,6.858282763,5.962372947,3.133012319,2.84873411,2
Up,ENSG00000164120,6.159774545,2.63E-52,HPGD	HPGD,4q34.1,protein_coding,7.344805852,4.722870491,6.230598858,6.284903648,5.509145111,5.632856456,12.08418505,12.34035795,12.53228935,11.3163718,12.21151402,13.03767805,12.72054714,11.35227848,12.55617844,11.63900827,12.68043334,12.09045455
Up,ENSG00000110031,6.159482252,7.32E-15,LPXN	LPXN,11q12.1,protein_coding,5.742793188,2,4.018618185,4.03727969,2,2.406927109,11.14033752,10.21811057,10.35815096,9.472238694,9.349947207,10.13006025,10.41517861,10.04508669,10.03832139,7.816669135,9.679721992,9.768569957
Up,ENSG00000125046,6.155255906,3.16E-42,SSUH2	SSUH2,3p25.3,protein_coding,7.222498633,4.486963008,4.25400807,6.372126639,4.844372839,6.139043541,12.18953841,12.19459299,12.30839973,11.10198228,11.73897339,11.90692953,12.22635596,11.91135576,12.5350575,11.14851032,12.17608314,11.7274054
Up,ENSG00000125046,6.155255906,3.16E-42,SSUH2	C3orf32,3p25.3,protein_coding,7.222498633,4.486963008,4.25400807,6.372126639,4.844372839,6.139043541,12.18953841,12.19459299,12.30839973,11.10198228,11.73897339,11.90692953,12.22635596,11.91135576,12.5350575,11.14851032,12.17608314,11.7274054
Up,ENSG00000104938,6.154553255,5.40E-18,CLEC4M	CLEC4M,19p13.2,protein_coding,5.870466392,2,5.182486469,4.583646811,2.800605769,2.406927109,10.99507353,10.78007984,10.2085696,9.464179416,10.12139323,10.69687194,10.83011042,9.598320139,10.65291671,9.476261997,10.86087877,10.14295304
Up,LOC108719454,6.152106345,5.02E-17,NA,NANA,NA,6.777485018,2.169265146,5.182486469,2.74410647,3.796088728,3.394675389,11.55966485,11.72867489,11.10378218,9.769017166,10.72257836,11.60156044,11.43761266,11.09485003,10.75271138,9.3658014,11.10073992,10.67412221
Up,AMEX60DD038749,6.143957072,3.04E-04,NA,NANA,NA,2,2,2.780819955,2,2,2.574138483,3.347306097,2.258091226,2.273217247,3.796165774,2,2.208970588,2,4.634693391,4.713117399,2.308748067,2.678693946,8.233463718
Up,AMEX60DD026576,6.142901936,2.62E-06,NA,NANA,NA,2,2,2,2,2,2,3.888554341,4.460898363,3.03033541,3.574522002,4.04757565,3.986010272,3.286847934,4.90939654,3.256613739,2.778963075,4.202931728,2
Up,AMEX60DD016039,6.142582117,7.56E-52,NA,NANA,NA,7.292567428,6.673763151,8.415785399,5.593229447,5.600208512,6.395084358,13.14384472,13.0864412,13.57641548,12.697277,13.05245596,13.13627628,12.91423918,13.44430402,13.39807884,12.40077049,13.24614026,13.09241635
Up,AMEX60DD010820,6.136297181,3.44E-02,NA,NANA,NA,2,2,2.238208162,2,2,2,2.471022444,2,2,2,2,2,2,6.111248104,2,2,2.263310901,3.707934305
Up,ENSG00000186472,6.136056478,3.10E-02,PCLO	PCLO,7q21.11,protein_coding,2,2,2,2,2.57971589,2,2,2,2,2,2,2.391466706,2,2.72360563,4.269240311,2,2,6.494147297
Up,AMEX60DDU001005563,6.128020806,4.05E-04,NA,NANA,NA,2,2.457811436,2,2,2,2,6.137661907,4.29804483,5.863193892,2.992176718,4.37262036,2,5.687008779,6.26577506,3.624809275,2.308748067,2.678693946,2
Up,ENSG00000065833,6.126863899,6.74E-38,ME1	ME1,6q14.2,protein_coding,2.695428231,2,2.621599751,3.147232344,2.992122912,2.406927109,7.44195016,7.410403109,7.358676293,6.569930417,7.278662124,6.898918457,6.834859122,7.658185611,8.221783496,6.805574106,7.287017904,7.129444094
Up,LOC115917689,6.124307134,2.54E-04,NA,NANA,NA,2,2,2,2,2,2.217763497,2.825527504,2.834777268,3.03033541,2.992176718,3.81035484,2.553448414,2.782385006,5.938162053,4.161357746,2,2.485900787,2
Up,ENSG00000164199,6.121702874,3.10E-02,ADGRV1	ADGRV1,5q14.3,protein_coding,2,2,2,2,2,2,2,2,2.273217247,2,2,2,2,3.203268667,3.256613739,2,2.485900787,5.485577838
Up,ENSG00000015285,6.120930756,4.85E-153,WAS	WAS,Xp11.23,protein_coding,5.304155504,4.35276524,5.394365806,5.097491078,4.986186742,5.140878512,11.48623095,11.11173342,11.12978914,11.03554946,11.1111896,11.30434156,10.77959755,11.25720639,10.93575811,10.29062324,11.09968724,11.45891394
Up,ENSG00000183484,6.12033943,5.24E-19,GPR132	GPR132,14q32.33,protein_coding,3.162680586,2,4.081162983,2,2.318782419,2.217763497,7.279358444,7.966041871,8.538358382,7.306633193,7.838068879,7.862991198,7.809359169,7.913335904,7.427190935,6.635942294,8.756530336,7.461777918
Up,LOC115074559,6.120237616,1.67E-10,NA,NANA,NA,9.872177199,6.52568966,7.9962615,5.22792796,5.445077495,4.813193685,14.99549301,14.48967589,15.07997715,12.27951829,12.97804287,12.35322216,14.89132874,14.4823172,14.6037562,12.20262852,12.49731222,12.69089125
Up,ENSG00000118017,6.11949735,4.45E-37,A4GNT	A4GNT,3q22.3,protein_coding,3.615675295,2,3.482986456,3.313164848,3.689521491,2,7.945241492,8.120256439,8.208964594,7.584548841,8.610868772,8.002805396,8.714739268,7.676673568,8.117385935,8.499640911,8.930014896,8.108687868
Up,ENSG00000196189,6.119412895,6.75E-46,SEMA4A	SEMA4A,1q22,protein_coding,3.289943667,3.696323387,4.198662428,5.22792796,5.307718222,5.844004902,10.80392323,10.8758345,10.86016695,11.07180262,11.0601505,11.47045141,9.958090621,10.48609419,10.55639048,10.09549291,11.31453853,11.54242364
Up,AMEX60DDU001038154,6.117988632,3.50E-09,NA,NANA,NA,2.498669594,2.320740139,2,2,2,2,5.970069072,6.109303668,6.242677475,4.15773705,4.902489247,5.305124069,6.427552509,5.140066371,4.551565023,3.417070266,5.171399032,3.938722016
Up,ENSG00000185436,6.117084607,2.05E-04,IFNLR1	IFNLR1,1p36.11,protein_coding,2,2,2,2,2,2.406927109,4.493928412,3.904016117,2,2,3.031890778,2,4.310295188,2.72360563,3.624809275,4.895898634,4.43431066,5.159345849
Up,AMEX60DDU001038821,6.115076517,1.16E-05,NA,NANA,NA,2,2,2.238208162,2.182676175,2,2,4.031653358,4.697122503,4.728898953,2.579751696,4.861600808,6.118162836,3.575274937,2,2.761005479,2.966821377,5.460939133,5.689452122
Up,ENSG00000150045,6.114260702,2.08E-25,KLRF1	KLRF1,12p13.31,protein_coding,3.515053921,2,5.063606063,3.5968444,2,3.975530752,9.878710074,9.593752649,9.661142581,9.350728597,9.139450079,9.45971282,9.93174518,9.508289803,9.332007322,8.584597085,9.585108448,8.830098461
Up,LOC115480960,6.109802007,5.99E-10,NA,NANA,NA,6.892257268,4.204792256,7.212759227,3.389482997,5.073532943,4.295812712,14.24317162,12.05172811,13.03958505,11.37019676,9.437759333,8.25031802,12.18791436,13.13567868,12.35355641,10.41888272,7.894021305,10.94355941
Up,ENSG00000008438,6.106487601,3.36E-08,PGLYRP1	PGLYRP1,19q13.32,protein_coding,3.515053921,2,3.482986456,2,2,2,7.416092415,8.383219904,8.70907562,5.685963438,5.126113309,5.848420655,7.578883611,8.364799747,8.427895,4.52923316,6.829418849,3.433063811
Up,ENSG00000137841,6.105078816,2.45E-03,PLCB2	PLCB2,15q15.1,protein_coding,2,2,2,2,2,2,2,3.826453054,4.427202812,3.574522002,2.503736356,2.699065234,2.238778275,5.593612626,2,2.562928415,2,3.433063811
Up,ENSG00000172023,6.098953905,1.93E-03,REG1B	REG1B,2p12,protein_coding,2,2,2,2,2,2,2,3.245658664,4.116363749,2,2,3.597517274,3.887484202,2,4.634601351,2.562928415,2.678693946,4.312410355
Up,ENSG00000167363,6.098809255,1.95E-06,FN3K	FN3K,17q25.3,protein_coding,2,2,2,2,2,2,3.551125788,3.904016117,4.116363749,3.574522002,2.702055834,3.064222034,4.144002823,2.72360563,4.161357746,2.308748067,3.679212108,3.938722016
Up,ENSG00000111262,6.097168879,2.17E-17,KCNA1	KCNA1,12p13.32,protein_coding,2,2.169265146,2,2.855929036,2,2,6.61774387,6.430888623,5.982170975,6.539570746,6.307766618,5.476524811,5.560663445,4.778573381,6.354085132,6.106599738,5.679600607,5.689452122
Up,AMEX60DD041085,6.096006268,5.50E-24,NA,NANA,NA,3.615675295,2,3.174206582,2.74410647,2,2.406927109,8.066555035,8.331517813,8.13384989,7.134502193,6.715991887,8.672415665,8.40423445,6.313812683,7.130885331,7.682332613,7.203247006,8.048196005
Up,ENSG00000269404,6.08857321,1.09E-28,SPIB	SPIB,19q13.33,protein_coding,4.299433763,2,4.502762384,3.530980844,4.446519352,4.247130277,11.56629256,10.35732963,10.39525433,10.08503059,9.598812083,9.014303575,9.851942801,10.24104739,9.917095195,8.330282003,9.434607996,9.859389262
Up,ENSG00000188761,6.087757773,1.04E-02,BCL2L15	BCL2L15,1p13.2,protein_coding,2,2,2,2.490531057,2,2.217763497,4.16183063,2,2,5.073628293,6.410559813,2,5.035574494,2.72360563,2,7.104694492,2,2
Up,ENSG00000138622,6.087201029,1.01E-07,HCN4	HCN4,15q24.1,protein_coding,2,2.169265146,2.238208162,2,2.800605769,2,3.729682707,3.744481886,5.316941013,5.073628293,5.126113309,5.002493954,4.67802442,4.29508329,2.761005479,3.133012319,5.486937032,7.424188235
Up,ENSG00000138161,6.085645493,1.89E-04,CUZD1	CUZD1,10q26.13,protein_coding,3.162680586,2,2,2,3.312470415,2,9.656550379,8.091533282,8.653388392,4.687175358,5.51690049,4.09529185,7.863883138,7.348003484,8.248392537,3.133012319,4.586344449,2
Up,THDL20.L,6.084195186,1.24E-02,NA,NANA,NA,2,2,2,2,2,2,2,2,2,2,3.031890778,2,3.389532013,3.203268667,3.029987782,3.654294118,2,4.963618681
Up,AMEX60DD045059,6.081564995,2.21E-37,NA,NANA,NA,3.023095674,2,3.482986456,3.147232344,2,2,7.720723194,7.494302578,7.926935103,8.072005586,7.354297919,7.750542329,7.223367777,8.208400864,7.517474104,7.300849039,7.480592826,7.305159319
Up,ENSG00000126759,6.080266606,2.90E-22,CFP	CFP,Xp11.23,protein_coding,6.024822372,2.457811436,4.25400807,3.056513146,2.57971589,3.914487814,10.95073365,10.26847138,10.54369756,9.227588885,9.441232419,9.742954608,10.4593755,10.55016352,10.28638562,9.435078033,9.832007645,9.32928838
Up,DR999_PMT08309,6.077897513,4.47E-13,NA,NANA,NA,2.270774118,2,2,2.344799679,2.318782419,2.406927109,4.493928412,5.971971684,5.255272941,3.796165774,5.319681429,5.574152374,5.397752022,6.216082664,5.791961891,3.654294118,5.562232683,6.123932844
Up,ENSG00000183813,6.077886294,7.36E-21,CCR4	CCR4,3p22.3,protein_coding,3.615675295,2,5.210736626,2.62288282,4.571810024,2.406927109,10.32152921,10.18353275,9.878687258,9.588018228,9.93811749,10.32986963,9.261662937,9.099321608,9.482492196,8.330282003,10.05150047,10.03798665
Up,ENSG00000144119,6.069850161,2.89E-09,C1QL2	C1QL2,2q14.2,protein_coding,2,2,2.442602293,2.855929036,2,2,2.825527504,4.114441004,5.157527677,6.657354611,5.018629786,4.581982794,4.459385572,6.055828427,5.827692509,6.716718367,3.849194671,6.599079931
Up,ENSG00000144119,6.069850161,2.89E-09,C1QL2	ADII,2q14.2,protein_coding,2,2,2.442602293,2.855929036,2,2,2.825527504,4.114441004,5.157527677,6.657354611,5.018629786,4.581982794,4.459385572,6.055828427,5.827692509,6.716718367,3.849194671,6.599079931
Up,AMEX60DD006873,6.068390865,3.57E-35,NA,NANA,NA,2.695428231,2.457811436,2.924201651,2.344799679,2.318782419,2.574138483,7.029430745,7.417033008,7.444069399,6.307027402,6.621188641,6.607594932,7.100082033,7.277078118,7.653107686,6.607979651,7.019528937,6.123932844
Up,AMEX60DD041298,6.066777242,3.56E-02,NA,NANA,NA,2,2,2,2,2,2,2,2,2,2,2.876378878,2,2.782385006,3.203268667,2,4.941426873,2,4.312410355
Up,AMEX60DD008169,6.065621998,7.27E-04,NA,NANA,NA,2,2,2,2,2,2,2,2.258091226,3.298364278,2.992176718,2.702055834,2.208970588,2.443591754,2,3.029987782,2.966821377,2.485900787,5.485577838
Up,LOC106706246,6.062536136,2.46E-23,NA,NANA,NA,4.523176831,2.457811436,3.38721966,3.389482997,2.57971589,2.406927109,9.210436032,8.25587334,9.668553985,9.288191366,7.604024547,8.438371505,8.388822731,9.297493441,9.811754612,7.134402927,7.808983507,7.777144064
Up,AMEX60DD047035,6.061407013,1.30E-08,NA,NANA,NA,2,2,2.238208162,2,2,2,4.589569077,4.511338981,5.088479699,4.986281289,4.25124285,3.804801265,3.575274937,4.474858371,4.634601351,3.417070266,3.766705423,3.707934305
Up,AMEX60DD018419,6.060918839,1.06E-06,NA,NANA,NA,2,2,2,2.490531057,2,2.859688873,6.229603813,4.937428029,7.012343921,2,5.226141345,5.414611136,5.765482605,6.921658845,6.278638244,4.117978678,6.474071298,2
Up,ENSG00000099866,6.058932076,3.06E-05,MADCAM1	MADCAM1,19p13.3,protein_coding,2,2,2,2,2.800605769,2,5.359829631,4.740056936,5.255272941,5.073628293,6.094946664,6.388911541,2,2.72360563,4.787580007,2.778963075,6.713089831,4.137631655
Up,ENSG00000176834,6.052172285,5.93E-03,VSIG10	VSIG10,12q24.23,protein_coding,2,2,2,2,2,2,3.551125788,3.121262452,2.502839373,2,2.503736356,2,3.056554307,2,2.761005479,2,2.263310901,5.556785501
Up,NPPA.S,6.048188031,1.52E-03,NA,NANA,NA,2,2,2,2,2,2,5.05930985,4.29804483,3.808178148,2,2.702055834,2.208970588,5.214074591,2,2.761005479,2,3.379532266,3.433063811
Up,ENSG00000153162,6.047385378,3.73E-09,BMP6	BMP6,6p24.3,protein_coding,2.498669594,2,2,2,2.318782419,2,4.679261701,5.581368506,4.184120551,6.307027402,5.160232415,5.110579389,4.636867349,4.474858371,4.463455969,3.654294118,5.234142624,5.41067224
Up,ENSG00000077984,6.046422043,3.21E-14,CST7	CST7,20p11.21,protein_coding,3.615675295,2,2.780819955,2.182676175,2,2.859688873,7.49231549,7.04992903,8.184358356,5.629428406,5.463248615,6.906435804,6.520996909,7.521677924,8.831422365,5.430810812,6.139067539,7.152615018
Up,LOC105374299,6.046357526,5.05E-04,NA,NANA,NA,2,2,2.621599751,2,2,2,6.705753695,3.360175078,5.255272941,5.307815498,2.876378878,2,4.02143731,5.938162053,3.256613739,2,2.485900787,6.214799806
Up,ENSG00000175946,6.044141064,6.43E-05,KLHL38	KLHL38,8q24.13,protein_coding,2,2,2,2,2.318782419,2,5.897171886,4.652871052,6.449560124,2.992176718,3.893838191,2.952466907,3.739808674,2.72360563,5.422959317,4.404734994,2.263310901,2
Up,AMEX60DD025027,6.039447222,9.18E-38,NA,NANA,NA,3.709734018,3.750703315,4.633727934,3.833804547,2,2.574138483,9.744891484,9.222001056,9.819995714,8.113819135,8.932928828,9.105300672,9.046740756,9.879395745,9.177887506,8.55926635,8.969735694,9.074127595
Up,AMEX60DD041737,6.038796753,4.39E-06,NA,NANA,NA,2.498669594,2,2,2,2,2,3.729682707,3.360175078,2.700883052,2,3.17225881,3.167939214,2.782385006,5.029336725,5.168115692,3.759719934,2.84873411,4.737106538
Up,ORF2P,6.037942002,3.48E-16,NA,NANA,NA,3.515053921,2,5.094257076,2,2.318782419,4.846255935,10.39452044,9.238938603,9.787689078,9.542815178,9.276023067,9.278955919,9.441228317,9.356020249,10.03832139,8.95020061,9.346831434,9.308807173
Up,ENSG00000169252,6.037879542,1.12E-12,ADRB2	ADRB2,5q32,protein_coding,5.391895614,2.698154318,5.00027842,2.182676175,2,2.723966994,11.01135584,9.674823878,10.38088828,7.961841077,9.135167722,9.735588082,11.15516684,8.877540508,9.258641555,7.682332613,9.725481906,8.166745065
Up,AMEX60DD034076,6.03585317,3.55E-48,NA,NANA,NA,8.162041086,4.827776938,8.375799409,7.563788086,7.007059054,6.930274596,13.94620537,13.61376891,14.01800391,12.74087622,13.43473629,13.65125651,13.70907064,13.58858039,13.80991546,12.8562246,13.55413461,13.31444687
Up,ENSG00000189152,6.035201564,1.92E-14,GRAPL	GRAPL,17p11.2,protein_coding,3.515053921,2.169265146,2,2.344799679,2,3.203786939,6.788701889,8.12431346,7.563370429,6.270521739,7.207024384,8.143042833,8.116808289,4.778573381,7.795239591,4.941426873,8.101770692,6.75860501
Up,ENSG00000138642,6.03173099,7.71E-31,HERC6	HERC6,4q22.1,protein_coding,2.695428231,3.166622704,3.884754803,3.778112543,3.689521491,2.723966994,10.19038252,9.064118576,9.298061266,7.642834603,8.585982628,7.418571894,8.259216943,8.940094195,9.688427764,7.599551194,8.821822475,8.378097325
Up,ENSG00000272899,6.029896499,1.31E-03,ATP6V1FNB	ATP6V1FNB,7q32.1,protein_coding,2,2,2,2,2,2,2.471022444,2.258091226,2.273217247,3.312535052,2,2,4.93729546,2,2.430109305,3.654294118,3.486493018,3.093197496
Up,AMEX60DD039198,6.027576651,1.08E-38,NA,NANA,NA,3.515053921,2.58298203,2.924201651,4.447468492,3.796088728,5.292514798,9.883435655,10.25280583,9.445125312,9.301822293,9.896976268,10.17743287,9.089315162,9.784565525,10.07222976,9.464614624,10.11539436,9.403602998
Up,LOC115463444,6.026622562,6.34E-09,NA,NANA,NA,3.023095674,2,2,2,2,2,6.5240143,5.820178222,5.923908571,5.233897849,4.861600808,6.181495826,5.560663445,6.649514485,5.717731015,4.117978678,5.351992944,2.647758234
Up,ENSG00000007908,6.022787657,1.09E-04,SELE	SELE,1q24.2,protein_coding,2.498669594,2,2,2,2,2,3.551125788,3.904016117,5.052675572,2,4.37262036,4.464676398,5.12758344,2,4.990358252,3.282021191,5.071850204,2
Up,AMEX60DD024419,6.019407343,2.06E-02,NA,NANA,NA,2,2,2,2,2,2,2,2.985119356,2,2,2.273743184,2.391466706,3.056554307,2,2,2,3.679212108,5.331663487
Up,ENSG00000162511,6.018594767,7.29E-25,LAPTM5	LAPTM5,1p35.2,protein_coding,6.043005476,2.804808102,5.941307449,3.147232344,5.570488158,5.472698558,11.87766234,11.77586127,11.87696449,10.52738489,10.12463698,10.50905044,11.60668211,11.57681845,11.74053248,9.518182124,10.82055618,10.5596062
Up,LOC112114046,6.012484967,5.69E-04,NA,NANA,NA,2,2,2,2,2,2,6.28779655,2.476942406,3.89161265,2.579751696,3.17225881,3.264697521,4.970804554,2,2,2.778963075,3.379532266,3.938722016
Up,LOC115094422,6.012297263,5.19E-18,NA,NANA,NA,3.615675295,2,5.557239281,3.313164848,2.318782419,2.406927109,9.072402127,9.124101226,9.819995714,9.591721989,9.272128026,9.41165819,9.156381184,8.505889891,9.784740394,8.941824035,9.736360019,9.446421094
Up,ENSG00000168918,6.009697517,3.84E-24,INPP5D	INPP5D,2q37.1,protein_coding,5.363237741,2,5.621780716,4.336174676,2.57971589,4.635461953,10.56010031,10.87823889,10.84258318,10.37452675,10.4756922,10.57951572,10.06958166,10.63533381,10.7665849,9.32344031,10.63101061,10.22994543
Up,ENSG00000160326,6.0072892,1.41E-14,SLC2A6	SLC2A6,9q34.2,protein_coding,3.515053921,2,2,3.313164848,2.57971589,3.394675389,7.871045852,8.070660881,8.167717907,8.017974599,8.145394407,8.46915477,8.968034922,3.850085496,8.065955122,5.331709583,8.639715377,7.652649013
Up,ENSG00000137976,6.003003094,1.01E-29,DNASE2B	DNASE2B,1p31.1,protein_coding,5.210731797,2,3.953238535,4.615773633,2.992122912,4.144541466,9.902184695,9.756816886,9.584855997,8.621093933,9.757674057,10.0525667,10.13478091,10.15795215,9.501974115,9.026122258,10.07311438,9.492552223
Up,AMEX60DD041062,6.000516414,4.66E-04,NA,NANA,NA,2.270774118,2.320740139,2.442602293,2.182676175,4.157653097,2.217763497,3.551125788,2.476942406,2.700883052,5.985296371,9.171168883,2.391466706,6.816545424,3.203268667,2,8.910686982,2.678693946,9.127729128
Up,ENSG00000110400,5.993468886,6.36E-16,NECTIN1	NECTIN1,11q23.3,protein_coding,3.289943667,2,3.572789996,3.887426353,6.712722313,3.563232643,10.50136588,9.673440137,10.22776143,9.879194823,10.59664432,10.9936101,10.40525557,9.918758508,9.545540424,9.497374313,10.97147306,11.34534901
Up,AMEX60DD052404,5.993155142,1.57E-02,NA,NANA,NA,2,2,2,2,2,2,2,2.258091226,2,3.574522002,2.273743184,2,2.443591754,5.242899757,3.452425835,2,2,3.433063811
Up,LOC115096098,5.992208411,2.93E-18,NA,NANA,NA,2.498669594,2,2.621599751,2.182676175,2,3.203786939,7.666921211,6.649335857,6.379030485,6.23306831,6.519714709,6.70564432,6.206277417,7.096620186,7.087330744,5.110402699,5.486937032,7.716239009
Up,AMEX60DD008208,5.985828477,6.89E-04,NA,NANA,NA,2,2,2.621599751,2,2,2.723966994,5.304526128,2,3.719620638,4.571900028,2,2.391466706,2.238778275,7.096620186,5.326354263,3.282021191,2,7.057611107
Up,AMEX60DD017318,5.981295238,5.57E-07,NA,NANA,NA,2,2,2.442602293,2.182676175,2,2,3.109878262,4.560075468,3.970484597,4.15773705,5.091167717,4.245104787,3.659886089,6.216082664,4.551565023,3.654294118,2.678693946,4.854803529
Up,ENSG00000071054,5.978790397,1.24E-48,MAP4K4	MAP4K4,2q11.2,protein_coding,5.930301697,4.749820884,7.177409449,5.884471544,7.072132527,6.741080934,13.26309304,12.48126398,12.7456352,12.43501782,12.02592598,11.8735198,12.17965385,13.34051187,12.39917004,11.24244639,12.15799266,12.18409047
Up,LOC108700307,5.977746074,7.06E-05,NA,NANA,NA,2,2,2,2,2,2,3.888554341,4.460898363,6.177677414,2.579751696,2.876378878,3.804801265,4.256966113,2,3.624809275,2.308748067,4.264347288,3.433063811
Up,ENSG00000136943,5.977646214,1.17E-59,CTSV	CTSL2,9q22.33,protein_coding,7.497656187,6.123674067,7.53109277,8.083611681,7.642728566,7.296031715,14.37338082,14.40955638,13.69619904,12.69038449,13.25511162,13.61019983,13.81152715,13.51182378,13.65475902,12.02799186,13.76536804,13.04560689
Up,ENSG00000136943,5.977646214,1.17E-59,CTSV	CTSV,9q22.33,protein_coding,7.497656187,6.123674067,7.53109277,8.083611681,7.642728566,7.296031715,14.37338082,14.40955638,13.69619904,12.69038449,13.25511162,13.61019983,13.81152715,13.51182378,13.65475902,12.02799186,13.76536804,13.04560689
Up,AMEX60DD041088,5.977627721,3.84E-20,NA,NANA,NA,3.162680586,2.169265146,2.924201651,2,2,2.574138483,7.321756271,7.469003115,7.524689298,5.892252649,6.11247956,7.677731807,7.381228444,5.029336725,6.775972855,6.957342605,6.407572365,7.40501962
Up,AMEX60DD043476,5.977430963,7.70E-02,NA,NANA,NA,2,2,2,2,2,2,2,2,2.273217247,2,2,2,2,4.089674195,3.256613739,2,2,5.064798955
Up,AMEX60DD025966,5.977336736,3.76E-06,NA,NANA,NA,2,2,2,2,2,2,3.109878262,3.744481886,3.970484597,2.992176718,3.031890778,2.699065234,3.887484202,4.634693391,2.430109305,3.282021191,3.264001908,3.093197496
Up,LOC115094424,5.968885981,4.16E-34,NA,NANA,NA,5.040177985,3.388637239,4.198662428,3.389482997,5.073532943,5.908037288,11.50398419,10.19322113,11.00478517,10.93853889,10.00887046,9.533175786,10.11805443,11.32029918,11.02887525,9.832506473,10.04276342,10.15447704
Up,ENSG00000100065,5.96489891,3.35E-02,CARD10	CARD10,22q13.1,protein_coding,2,2,2,2.344799679,2,2,2,2,2,2,4.731485696,2,2.782385006,2,2,5.331709583,2.263310901,5.810939827
Up,AMEX60DD008022,5.959784652,1.97E-05,NA,NANA,NA,2,2,2,2,2,2,3.109878262,2,3.298364278,2.992176718,3.17225881,2.391466706,3.056554307,3.203268667,3.029987782,3.417070266,3.486493018,4.608947876
Up,ENSG00000113302,5.954951948,1.39E-02,IL12B	IL12B,5q33.3,protein_coding,2,2,2,2,2,2,7.23567681,2,2,3.98824911,3.031890778,2,4.201589817,2,3.624809275,2,2.485900787,4.737106538
Up,AMEX60DD028493,5.951357556,7.95E-05,NA,NANA,NA,2.270774118,2,2,2,2,2,2,2.258091226,2.502839373,2.579751696,2.503736356,2.699065234,2.238778275,4.474858371,3.029987782,2.778963075,2.84873411,5.41067224
Up,AMEX60DD033259,5.949432617,8.30E-07,NA,NANA,NA,2.498669594,2,2.238208162,2,2,2,6.137661907,4.047652372,4.635172847,4.893303156,4.37262036,4.336980765,5.214074591,5.513599635,5.05207652,2.966821377,4.766949195,2
Up,ENSG00000132199,5.948699538,6.48E-31,ENOSF1	ENOSF1,18p11.32,protein_coding,4.415638409,2.320740139,4.408342985,5.206991085,2.57971589,4.744705446,10.27733041,9.983662865,9.469091005,9.188988869,9.802921106,10.27357723,9.864253938,10.09060849,8.853256718,9.503078999,10.08805373,10.57683867
Up,LOC115476779,5.948079714,9.57E-17,NA,NANA,NA,3.515053921,2.169265146,5.621780716,2.74410647,2.800605769,2.217763497,9.24021484,8.714526678,9.174405117,8.006921263,8.366090947,8.282449607,8.965959268,9.907062035,9.06266378,8.057968005,8.967429206,9.845236911
Up,ENSG00000164691,5.942758914,7.89E-22,TAGAP	TAGAP,6q25.3,protein_coding,4.034506326,2,5.238444209,3.887426353,3.689521491,2,9.373831308,9.454068268,9.597336187,9.667382125,9.384634047,9.888601996,9.331040154,9.895269959,9.344394261,8.747253676,9.332564763,9.501604045
Up,ENSG00000196616,5.94128746,6.99E-15,ADH1B	ADH1B,4q23,protein_coding,4.105436773,2.804808102,2,5.62514592,2.992122912,2,9.499197047,9.747641114,9.943662207,7.6570454,9.080537331,10.16495149,9.765080869,9.185762104,9.623842314,9.446965332,9.488685021,8.741181743
Up,ENSG00000188305,5.938704948,3.55E-18,PEAK3	PEAK3,19p13.3,protein_coding,4.470409377,2,5.318510418,3.887426353,3.449398748,2,10.69389758,9.902126797,9.271050803,8.698706527,9.073840462,10.10822429,9.415601325,9.204995298,9.600794721,9.259719342,9.817994532,9.711200984
Up,LOC115481999,5.938471005,1.68E-05,NA,NANA,NA,2.868544578,2,2,2,2,2,4.031653358,5.953848221,6.001080387,2.992176718,5.258000021,5.894509272,6.206277417,4.474858371,5.513499536,2.308748067,5.829360493,2
Up,AMEX60DDU001019039,5.937385036,7.75E-03,NA,NANA,NA,2,2,2,2.182676175,2,2.723966994,2,2,2,5.939524464,2.273743184,2,2.238778275,5.428887149,3.452425835,7.011712183,2,4.854803529
Up,ENSG00000181143,5.935547513,2.20E-02,MUC16	MUC16,19p13.2,protein_coding,2,2,3.05461278,4.297083442,3.16117002,2,2,2,3.415757847,9.715704044,6.163834939,2,4.93729546,4.474858371,2.761005479,9.603855236,2,9.469671034
Up,ENSG00000169313,5.929998662,1.47E-22,P2RY12	P2RY12,3q25.1,protein_coding,3.023095674,2,2.924201651,2.959704296,3.796088728,2,6.10566474,8.132393435,7.336514208,7.569601886,7.316975632,8.650199955,7.823184559,6.982367642,7.94102186,6.817832556,8.337921056,7.731708012
Up,ENSG00000205336,5.928662095,2.26E-05,ADGRG1	GPR56,16q21,protein_coding,2,2,2,2,2.57971589,2,6.61774387,4.29804483,2.273217247,4.986281289,4.819519634,5.327696305,3.176291396,4.90939654,2.430109305,3.133012319,3.766705423,5.624643236
Up,ENSG00000205336,5.928662095,2.26E-05,ADGRG1	ADGRG1,16q21,protein_coding,2,2,2,2,2.57971589,2,6.61774387,4.29804483,2.273217247,4.986281289,4.819519634,5.327696305,3.176291396,4.90939654,2.430109305,3.133012319,3.766705423,5.624643236
Up,ENSG00000147168,5.928214947,1.83E-04,IL2RG	IL2RG,Xq13.1,protein_coding,2.498669594,2,2,2,2,2,2.825527504,3.744481886,2.502839373,2,3.031890778,3.167939214,3.485390648,3.203268667,3.778776108,2,3.264001908,6.076258963
Up,AMEX60DD014414,5.923555354,3.08E-29,NA,NANA,NA,3.406884969,2,3.284640962,2.490531057,2.800605769,2.574138483,9.420097733,7.519166018,8.264797832,8.306436047,7.762343902,7.449775975,7.471782751,7.79985212,7.813174973,6.550373947,7.55621177,7.684794342
Up,ENSG00000110876,5.922621153,1.53E-24,SELPLG	SELPLG,12q24.11,protein_coding,3.289943667,2.904117174,5.094257076,2.490531057,2.800605769,2.406927109,7.190631186,8.172128145,8.623192509,8.297392148,8.913056204,8.928298481,8.003996482,9.198612681,8.683266196,8.507230255,8.937104387,9.33942097
Up,LOC110168009,5.922399271,2.12E-03,NA,NANA,NA,2,2.320740139,2.442602293,2,2.57971589,2,2,2.258091226,2,2,2,2,2,5.669420246,4.551565023,2.308748067,2,7.636303705
Up,ENSG00000023839,5.920291355,8.68E-30,ABCC2	ABCC2,10q24.2,protein_coding,4.415638409,3.519684574,4.547751563,3.989037598,2.992122912,2.723966994,10.22243995,9.629872304,9.953403633,7.6570454,8.132562232,8.627636792,9.97056756,9.563972769,9.855683749,8.393074098,8.543898447,8.7180691
Up,ENSG00000100055,5.91970202,3.24E-11,CYTH4	CYTH4,22q13.1,protein_coding,2.695428231,2,2,2,2,2.406927109,4.679261701,6.157610134,6.605967102,5.792792037,4.776174045,4.724884468,5.268982705,5.513599635,5.468939572,3.949941471,5.323420541,5.689452122
Up,ENSG00000166961,5.91526587,3.50E-18,MS4A15	MS4A15,11q12.2,protein_coding,3.88123983,2.169265146,3.284640962,2.855929036,2,3.203786939,6.867139134,8.429858711,7.655765546,7.174567462,8.119614895,9.132799406,8.851443411,5.242899757,8.028062877,6.459408634,8.668398459,8.166745065
Up,AMEX60DD040656,5.910205119,5.38E-02,NA,NANA,NA,2,2,2,2.855929036,5.073532943,3.850747492,3.109878262,2,2,2.579751696,9.568960618,2,7.771830329,2.72360563,2,10.74278299,2,9.403602998
Up,ENSG00000221866,5.909830534,5.24E-58,PLXNA4	PLXNA4,7q32.3,protein_coding,5.210731797,3.696323387,5.958069479,6.022684435,5.713321345,4.744705446,12.21647375,11.18639528,11.67541682,11.16673228,11.19792166,11.36459442,11.07076246,11.66047393,11.06581167,10.41283448,11.05367962,11.52143885
Up,ENSG00000221866,5.909830534,5.24E-58,PLXNA4	PLXNA4B,7q32.3,protein_coding,5.210731797,3.696323387,5.958069479,6.022684435,5.713321345,4.744705446,12.21647375,11.18639528,11.67541682,11.16673228,11.19792166,11.36459442,11.07076246,11.66047393,11.06581167,10.41283448,11.05367962,11.52143885
Up,ENSG00000103365,5.909025664,1.12E-48,GGA2	GGA2,16p12.2,protein_coding,4.887545807,3.455648357,4.408342985,3.833804547,4.075398052,5.742290117,10.69120495,10.39895024,10.47096051,9.791736124,9.865008443,9.867574091,10.34344055,10.95416997,10.5172643,9.398816904,9.729570816,10.09591385
Up,ENSG00000135605,5.907341354,1.89E-42,TEC	TEC,4p11,protein_coding,4.299433763,2.804808102,5.265629668,4.73757153,3.16117002,4.090375063,10.63206363,9.942896612,10.3763694,9.274430422,9.533606004,9.926066582,9.793449746,10.1645168,10.26047443,8.977776395,10.1554577,9.572043967
Up,AMEX60DDU001013326,5.902698814,4.00E-05,NA,NANA,NA,2,2,2,2,2,2.217763497,3.109878262,3.466266227,4.045267222,2.992176718,3.417662769,4.423354413,4.594501588,3.850085496,4.463455969,2,4.138785011,2
Up,ENSG00000140030,5.896397089,1.79E-18,GPR65	GPR65,14q31.3,protein_coding,4.299433763,2.457811436,5.094257076,2.344799679,2,3.48141429,7.23567681,9.32781994,9.225548388,8.288291196,9.093838525,9.328762162,9.024972947,9.719182395,9.371882034,8.433466805,9.479002406,7.863936264
Up,AMEX60DD018097,5.89597323,1.21E-20,NA,NANA,NA,5.00350696,2,3.737188334,3.056513146,4.075398052,2,9.710733314,9.218209998,9.460577458,8.684902172,8.986207849,9.113443086,9.288487213,9.466399098,9.125020006,8.133468801,9.189493722,8.793713442
Up,ENSG00000152778,5.892485406,5.33E-26,IFIT5	IFIT5,10q23.31,protein_coding,7.430178948,7.213378974,6.054746825,6.55721902,6.232965861,5.954262887,13.676453,12.67590688,13.94389567,11.51180916,11.7967126,10.67668197,13.82296857,12.30140965,12.96145836,10.69706201,11.41443727,11.7541623
Up,ENSG00000130830,5.888916316,1.77E-50,MPP1	MPP1,Xq28,protein_coding,4.105436773,3.639813141,3.737188334,2.959704296,2.992122912,3.563232643,9.168459882,9.231435343,9.129997733,8.978787936,8.505325586,8.883293576,9.778152554,8.221052238,9.255365524,7.58528043,8.901303325,8.286798455
Up,ENSG00000105612,5.886551808,2.02E-10,DNASE2	DNASE2,19p13.13,protein_coding,3.406884969,2.804808102,2.442602293,3.232582886,2.57971589,2.217763497,8.139478924,7.687649096,6.964974881,6.072701255,6.229583184,7.160173186,9.498354481,5.140066371,7.981238049,2.308748067,6.724061428,4.854803529
Up,AMEX60DD036953,5.88485821,6.16E-03,NA,NANA,NA,2,2,2,2,2,2,4.16183063,2.258091226,2.502839373,2,2.702055834,2,2.782385006,4.634693391,4.36961384,2,3.138408221,2
Up,ENSG00000137101,5.884189234,1.19E-24,CD72	CD72,9p13.3,protein_coding,2.868544578,2.169265146,2,3.778112543,3.98816818,2.723966994,7.516853786,7.882277258,8.762693,8.69182086,8.644401051,8.935664674,6.475031134,7.816620933,8.05091744,8.186428188,8.71863332,8.416891041
Up,LOC115094418,5.884018043,1.30E-20,NA,NANA,NA,3.798033975,3.084316116,3.657329594,4.411316172,5.27123303,2,10.81138167,9.029925066,8.924965558,9.087713311,9.834958995,8.313881126,9.960177618,8.853365475,9.258641555,7.734993834,10.22758305,9.816508784
Up,ENSG00000145569,5.883622994,4.26E-22,OTULINL	OTULINL,5p15.2,protein_coding,3.515053921,2,2,3.313164848,3.16117002,2,8.488660138,7.992916421,8.253014128,7.81747752,8.011627515,7.160173186,7.658156318,6.649514485,7.813174973,7.798227216,7.884273139,6.214799806
Up,ENSG00000127074,5.883371821,1.57E-16,RGS13	RGS13,1q31.2,protein_coding,3.023095674,2,2,3.313164848,3.449398748,2,8.058220073,7.823604107,7.228336437,4.893303156,6.977522914,7.3973878,7.418134985,8.221052238,6.794147852,6.535605808,7.616334202,6.929320132
Up,ENSG00000119714,5.881261944,6.90E-02,GPR68	GPR68,14q32.11,protein_coding,2,2,2.238208162,2,2,2,2,2,2,2,2,2,2,2,2.761005479,4.195185589,2,5.624643236
Up,AMEX60DD010603,5.880911002,1.31E-04,NA,NANA,NA,2,2,2,2,2,2,3.551125788,3.360175078,3.03033541,2,3.17225881,4.146977453,3.659886089,3.203268667,2.761005479,2,4.486789042,3.707934305
Up,ENSG00000124780,5.879937435,1.09E-22,KCNK17	KCNK17,6p21.2,protein_coding,2.868544578,2.997028273,2.238208162,2.182676175,2.318782419,3.394675389,7.479888036,7.519166018,7.409101089,5.892252649,6.847449784,6.714236118,7.304456187,7.79985212,5.468939572,6.146025181,7.610433461,8.222556015
Up,AMEX60DD053738,5.879827436,4.74E-08,NA,NANA,NA,8.905905455,4.204792256,5.418789788,2.855929036,4.157653097,3.394675389,13.54617394,13.6190797,13.94091494,10.92245227,10.99724623,11.06713824,13.57420612,13.01917568,12.56975956,10.91313739,11.26281015,10.61487524
Up,ENSG00000249437,5.879048327,1.00E-16,NAIP	NAIP,5q13.2,protein_coding,2.695428231,2,4.828613342,2.62288282,2,4.247130277,8.007173017,8.524994023,9.132143656,8.848632325,8.179065801,8.38286784,8.499152434,9.133183619,9.722042922,7.402019547,8.480611405,8.348301753
Up,ENSG00000122585,5.878805412,9.98E-07,NPY	NPY,7p15.3,protein_coding,3.709734018,2,2.621599751,2,2,2,8.131555929,8.564347802,7.613383028,7.359730278,5.736332831,4.196875246,7.804721106,8.330183203,6.226055173,3.857963559,4.679471119,2.647758234
Up,ENSG00000276907,5.87831346,4.88E-55,ARHGAP27	ARHGAP27,CHR_HSCHR17_2_CTG5,protein_coding,4.358705761,3.166622704,3.284640962,3.989037598,4.3795424,2.723966994,9.765516863,9.062005061,9.418998163,9.584304934,8.5250985,9.140788515,9.479562645,9.315302124,9.611083578,8.570176884,8.659853253,8.830098461
Up,ENSG00000124203,5.87721375,1.69E-15,ZNF831	ZNF831,20q13.32,protein_coding,3.615675295,2,2.442602293,2.182676175,2,3.714140604,7.69944256,6.469671427,6.160959276,7.19419043,7.148737876,6.860732699,6.981798155,8.845216262,6.829825036,6.066066549,6.52514808,8.20049004
Up,ENSG00000271605,5.876196991,1.33E-07,MILR1	MILR1,17q23.3,protein_coding,3.88123983,2,2.924201651,2,2,2,6.137661907,7.3631206,7.252209991,2,6.727415972,7.862991198,7.647834934,5.428887149,7.711651188,5.028387288,7.879374244,6.929320132
Up,ENSG00000133135,5.875456387,3.04E-02,RNF128	RNF128,Xq22.3,protein_coding,2,2.169265146,2.238208162,2.182676175,3.449398748,2,2,2,2,7.174567462,6.545760122,2,2.782385006,2.72360563,2,7.840897283,2,8.096790708
Up,LOC115476040,5.872811011,3.58E-08,NA,NANA,NA,5.333999048,2,5.991020363,2,2.57971589,4.846255935,10.94396355,10.72837665,11.47992039,8.950221258,9.809654591,9.385000487,10.85499917,10.25956211,11.40283126,7.978296757,9.281490208,9.086212335
Up,ENSG00000172794,5.867125718,1.57E-41,RAB37	RAB37,17q25.1,protein_coding,4.470409377,2.457811436,5.032289687,4.336174676,3.312470415,4.090375063,10.80641366,10.25187901,9.937540244,9.688290011,9.819028982,10.1380645,10.14674168,9.303454128,9.265171385,8.760015592,10.07525807,9.954749226
Up,AMEX60DD026447,5.866780995,5.00E-03,NA,NANA,NA,2,2,2.924201651,2.182676175,2,2,2.825527504,2,2,5.378129787,6.11247956,2,4.411380545,5.428887149,2,7.022344475,2,5.97590773
Up,AMEX60DD056051,5.860421125,2.00E-02,NA,NANA,NA,2,2,2,2,2,2,2.471022444,2,2,2,2.273743184,2,2,4.634693391,3.029987782,2.966821377,2,4.312410355
Up,AMEX60DDU001024571,5.859346909,1.93E-05,NA,NANA,NA,2.498669594,2,2,2,2,2,3.347306097,3.121262452,3.970484597,3.796165774,4.313207702,3.521230535,3.887484202,2,3.029987782,2.562928415,5.001451011,5.485577838
Up,ENSG00000139974,5.857366323,2.78E-04,SLC38A6	SLC38A6,14q23.1,protein_coding,2,2.169265146,2,2.182676175,2,2.406927109,5.562005535,2.834777268,3.970484597,5.307815498,2.273743184,2.208970588,3.739808674,7.011790174,3.624809275,2.966821377,2,2.647758234
Up,AMEX60DD022823,5.854973662,9.26E-02,NA,NANA,NA,2,2,2,2,2,2,2,2,2,2,2.503736356,2,2.443591754,2,2,5.297103075,2,3.433063811
Up,AMEX60DDU001012307,5.851681536,5.07E-06,NA,NANA,NA,2,2,2,2,2,2.406927109,5.696976971,3.245658664,4.248837367,3.98824911,3.300172445,3.597517274,3.485390648,5.140066371,2.761005479,4.036405199,3.138408221,5.064798955
Up,AMEX60DD010876,5.844301409,5.19E-08,NA,NANA,NA,2.270774118,2.320740139,2,2,2,2,5.464456246,5.351498932,4.816905724,5.570587253,3.417662769,5.476524811,5.295672477,2.72360563,4.269240311,4.697894949,4.202931728,4.737106538
Up,ENSG00000223953,5.843850949,1.15E-11,C1QTNF5	C1QTNF5,11q23.3,protein_coding,2,2.457811436,2,2.855929036,3.796088728,2,8.338440993,6.961988761,6.258479995,3.796165774,6.493190432,5.939170998,8.2960347,7.176738013,6.580395949,6.024361559,6.849597542,6.457402326
Up,ENSG00000140675,5.839996466,9.81E-03,SLC5A2	SLC5A2,16p11.2,protein_coding,2,2,2.238208162,2,2,2,4.763703001,2.666925836,2,2,2.503736356,2,4.084021259,2,3.029987782,5.398527581,2,3.093197496
Up,AMEX60DD051818,5.83458203,4.02E-03,NA,NANA,NA,2,2,2,2,2.318782419,2,3.551125788,2.476942406,2.502839373,2.579751696,2,2,2,4.778573381,3.917884342,2.562928415,2,4.854803529
Up,LOC115374818,5.833499574,1.13E-56,NA,NANA,NA,6.604629799,5.060851292,5.818181219,4.73757153,5.74026621,5.001075051,12.12016447,11.66395552,11.71747035,10.87308731,10.65389297,11.34674677,11.42369003,11.93650503,11.67338702,10.32323551,11.15292555,11.06149169
Up,AMEX60DDU001014383,5.832351907,2.07E-04,NA,NANA,NA,2,2.169265146,2.780819955,2,2.800605769,2,4.391494422,2,3.03033541,3.312535052,2.273743184,2.391466706,2,5.029336725,6.143402507,2.966821377,2.263310901,7.985056304
Up,AMEX60DDU001015031,5.828838838,1.90E-03,NA,NANA,NA,2,2.320740139,2,2,2,2,4.919064414,3.977621079,5.157527677,2.579751696,3.81035484,2,5.493083641,5.338888488,3.256613739,2,2.263310901,2
Up,LOC115073646,5.823592946,1.25E-03,NA,NANA,NA,2.270774118,3.580998836,3.812857481,7.425629,8.023363132,4.295812712,6.847925987,4.40863011,3.970484597,13.29436167,7.494621544,2.831322515,6.042591473,8.671747687,9.600794721,14.30750665,2.678693946,12.12087875
Up,ENSG00000184922,5.820322879,7.48E-33,FMNL1	FMNL1,17q21.31,protein_coding,3.515053921,2.457811436,4.018618185,2,3.895322762,3.714140604,9.790890719,8.386601713,8.610934944,9.154345325,8.5250985,8.385559858,8.282754883,8.786845293,8.804777323,7.840897283,8.674067273,8.763929942
Up,AMEX60DD028222,5.818285553,7.05E-04,NA,NANA,NA,2,2,2,2,2,2,2.825527504,2.476942406,2.700883052,2.579751696,2,2.208970588,2.622910617,4.474858371,3.624809275,2.562928415,2,4.137631655
Up,ENSG00000126860,5.806838077,5.12E-12,EVI2A	EVI2A,17q11.2,protein_coding,6.476697032,2,6.746949847,4.129178447,2.318782419,2.723966994,10.77877955,10.99084403,11.03147246,8.984434016,10.4958726,10.82734276,10.96145141,11.03520686,11.20816267,9.952717265,11.13813375,10.82236447
Up,AMEX60DD028611,5.806522415,1.48E-04,NA,NANA,NA,2,2,2,2,2,2,3.551125788,2.666925836,2.502839373,2,2.273743184,3.355372336,3.739808674,2,3.256613739,2.966821377,3.766705423,4.137631655
Up,LOC115356824,5.806310395,2.81E-04,NA,NANA,NA,2.695428231,2,2,2,2,2,5.187121686,3.65757121,2.273217247,2.579751696,4.42968277,2.391466706,4.970804554,5.428887149,5.55672433,2,4.001243813,2.647758234
Up,AMEX60DD021377,5.804248486,4.18E-09,NA,NANA,NA,2.270774118,2,2.238208162,2.74410647,2.318782419,2,4.763703001,3.744481886,4.773573304,2,5.542996301,5.136381242,4.02143731,7.068894062,6.055725318,5.770566503,4.537425322,4.737106538
Up,LOC109396274,5.803825572,3.72E-26,NA,NANA,NA,3.615675295,2.698154318,2.621599751,4.173021936,3.449398748,4.144541466,9.262152384,9.659529236,8.978423166,8.759241895,8.136852318,6.813534266,8.835615693,10.06276547,8.180926467,8.359925387,7.537675362,8.500541152
Up,ENSG00000135697,5.802914062,3.70E-30,BCO1	BCO1,16q23.2,protein_coding,4.237621901,4.317170389,4.899748674,4.03727969,2,2.723966994,9.840337629,9.336589033,9.90778769,9.082458004,9.381021826,9.019512394,10.18739497,9.000047961,10.1483811,8.595318429,8.847133819,8.646422839
Up,AMEX60DDU001020699,5.8003792,4.34E-06,NA,NANA,NA,2,2.169265146,2,2,2,2,5.653374607,4.511338981,3.89161265,3.312535052,2.702055834,3.804801265,3.815535138,3.562626662,4.551565023,2.778963075,3.264001908,4.137631655
Up,AMEX60DD053708,5.797926915,1.17E-19,NA,NANA,NA,3.959907428,2,4.899748674,2.959704296,2.318782419,4.557748651,8.457308245,9.713039412,9.24352498,7.394072842,9.204250845,9.863717688,8.959714328,8.845216262,9.242186496,8.5665492,9.48223717,9.635097006
Up,ENSG00000108381,5.79758222,9.64E-13,ASPA	ASPA,17p13.2,protein_coding,4.523176831,2,2,3.313164848,2.318782419,2,7.851885009,8.410054978,7.770418145,6.476864811,7.640738497,7.945578727,8.458391988,8.003972661,8.663629311,6.780740232,7.788224518,6.599079931
Up,AMEX60DD026661,5.797292986,5.62E-06,NA,NANA,NA,2,2,2,2,2,2,3.729682707,3.904016117,2.874993043,3.98824911,3.721742295,2.553448414,3.389532013,3.562626662,4.269240311,3.133012319,2.485900787,3.433063811
Up,AMEX60DDU001028321,5.793441745,5.24E-05,NA,NANA,NA,2,2,2.238208162,2.344799679,2,2,3.109878262,4.239401974,3.03033541,2,3.031890778,3.738961102,3.176291396,6.26577506,3.029987782,2.308748067,3.379532266,4.854803529
Up,AMEX60DDU001024786,5.792356805,4.68E-07,NA,NANA,NA,2,2,2,2,2,2.406927109,5.247017853,5.009389261,5.487549469,4.793917493,3.526301259,3.928099877,3.056554307,4.29508329,4.858387231,3.417070266,3.766705423,4.737106538
Up,ENSG00000088992,5.785024869,1.22E-53,TESC	TESC,12q24.22,protein_coding,4.17304272,4.243232511,5.032289687,4.647200592,3.689521491,3.097951676,9.31557976,9.920907496,10.07104535,8.531373945,9.046737726,9.379609323,9.542202072,10.07675415,10.36903688,9.299600394,9.523642119,9.298456492
Up,AMEX60DD004379,5.782284484,8.49E-04,NA,NANA,NA,2,2,2,2,2,2,2.471022444,2.258091226,3.625269604,2.992176718,2.273743184,3.669971913,4.02143731,2,2,4.33821059,3.766705423,2.647758234
Up,ENSG00000142765,5.771631236,5.69E-02,SYTL1	SYTL1,1p36.11,protein_coding,2,2,2,2,2,2,2,2,2,2,3.17225881,2,2.443591754,4.474858371,3.256613739,4.33821059,2,2
Up,ENSG00000169220,5.770194118,1.22E-17,RGS14	RGS14,5q35.3,protein_coding,3.406884969,2.457811436,2,2.182676175,2.57971589,2,6.64025476,6.74729043,6.109610061,6.23306831,5.758775088,6.431217418,5.295672477,7.437452536,7.214237818,5.069977724,6.407572365,6.494147297
Up,LOC101949915,5.767171294,4.29E-28,NA,NANA,NA,5.577986532,4.549653694,4.502762384,3.720184051,3.312470415,2.574138483,9.895182328,10.06083626,10.1818864,8.51586277,9.520531897,9.579760152,10.36565392,9.953289501,10.50352266,8.282432885,9.686749298,8.960552627
Up,AMEX60DD004040,5.766931732,2.69E-03,NA,NANA,NA,2,2,2.238208162,2,2.318782419,2,3.109878262,2,2.502839373,2.579751696,2.273743184,2,2.443591754,5.513599635,3.452425835,2,2,5.159345849
Up,AMEX60DDU001013911,5.766567926,1.91E-03,NA,NANA,NA,2,2,2,2.74410647,2,2,2,4.822272867,5.1908507,2,3.031890778,4.655202243,5.994526976,2,3.917884342,2,4.537425322,6.170081604
Up,AMEX60DD052395,5.764855316,2.11E-07,NA,NANA,NA,2,2,2,2,2.57971589,2.406927109,4.679261701,3.466266227,4.482072745,3.312535052,3.526301259,3.264697521,3.389532013,6.313812683,5.222813163,3.54055258,3.927221419,4.854803529
Up,ENSG00000164588,5.764095194,7.65E-04,HCN1	HCN1,5p12,protein_coding,2,2,2,2,3.312470415,2,2,4.047652372,7.343939461,3.312535052,2.876378878,2.952466907,3.485390648,6.532587,7.293036473,5.365505379,3.927221419,2
Up,AMEX60DD004003,5.761788755,3.32E-05,NA,NANA,NA,2,2.320740139,2,2,2.318782419,2,4.16183063,3.466266227,2.700883052,6.377379191,2.876378878,3.440683592,2.782385006,5.593612626,2.761005479,4.117978678,3.766705423,5.331663487
Up,AMEX60DDU001001447,5.752865558,8.52E-05,NA,NANA,NA,2,2,2,2,2,2,2,3.121262452,3.89161265,2,2.876378878,3.521230535,3.389532013,3.562626662,3.917884342,2.778963075,3.000829328,3.707934305
Up,ENSG00000276776,5.751333103,8.82E-09,TC2N	TC2N,CHR_HSCHR14_1_CTG1,protein_coding,2,2,2,2.74410647,2,2,4.679261701,4.822272867,5.22342138,2.579751696,4.902489247,5.084307666,4.55085399,4.778573381,5.468939572,4.404734994,5.745695595,4.468284685
Up,AMEX60DD008929,5.751031312,6.84E-02,NA,NANA,NA,2,2,2,2,2,2,2,2,3.03033541,2,3.300172445,2,2.443591754,2,2,2,3.264001908,5.248075875
Up,ENSG00000197943,5.749208259,2.71E-75,PLCG2	PLCG2,16q23.3,protein_coding,4.034506326,4.280675061,3.884754803,5.051252899,4.309304026,4.709202197,10.12205016,10.05659648,10.06206912,9.012337652,9.623479776,9.774106212,9.165454131,10.36021435,10.31499005,9.241634286,9.858387785,10.07787108
Up,ENSG00000158109,5.749145294,3.04E-40,TPRG1L	TPRG1L,1p36.32,protein_coding,3.289943667,2.457811436,3.953238535,4.297083442,2,4.034095364,8.789859268,9.034243838,8.835613341,8.854810322,8.947655692,8.920894484,8.770509028,7.658185611,9.036183173,8.861204053,8.553156529,9.201798549
Up,AMEX60DD031803,5.743215042,3.57E-06,NA,NANA,NA,2,2,2,2,2,2.217763497,3.347306097,4.40863011,3.170565329,4.309390399,3.893838191,3.804801265,4.02143731,2.72360563,2.430109305,3.417070266,3.486493018,4.963618681
Up,ENSG00000108387,5.743178408,7.81E-28,SEPTIN4	C17orf47,17q22,protein_coding,3.023095674,2.320740139,3.884754803,3.530980844,2,2.406927109,7.666921211,8.459063749,8.200809057,7.879393643,8.006947782,8.995042045,7.48343833,7.676673568,7.101995526,7.043376837,8.601553936,8.35830214
Up,ENSG00000108387,5.743178408,7.81E-28,SEPTIN4	SEPTIN4,17q22,protein_coding,3.023095674,2.320740139,3.884754803,3.530980844,2,2.406927109,7.666921211,8.459063749,8.200809057,7.879393643,8.006947782,8.995042045,7.48343833,7.676673568,7.101995526,7.043376837,8.601553936,8.35830214
Up,TREES_T100003204,5.742376449,1.40E-03,NA,NANA,NA,2,2,2,2,2.57971589,2.406927109,6.726942117,2.834777268,3.298364278,5.629428406,2.273743184,2,2.443591754,4.778573381,4.787580007,2,2.485900787,6.902233848
Up,ENSG00000183067,5.741680925,2.06E-02,IGSF5	IGSF5,21q22.2,protein_coding,2,2,2.238208162,2,2,2,2,3.121262452,2,2,2,4.655202243,3.887484202,2.72360563,5.326354263,3.417070266,2,2
Up,LOC104623206,5.739856561,4.50E-06,NA,NANA,NA,2.695428231,2,2,2,2,2,4.281227754,5.143363469,5.73351583,3.796165774,4.484573822,3.597517274,5.666704744,4.089674195,4.787580007,3.949941471,4.379851069,2
Up,LOC115080300,5.739033263,5.11E-02,NA,NANA,NA,2,2.169265146,2.924201651,2.182676175,3.689521491,2,2,2,2,2,7.04298961,2,6.37845805,2.72360563,2,8.176942684,2,8.463960747
Up,AMEX60DD034003,5.730291951,1.48E-04,NA,NANA,NA,2,2,2.621599751,2.182676175,2.318782419,2,4.031653358,3.65757121,5.015960213,5.307815498,2.702055834,2.553448414,3.575274937,7.437452536,2,2.562928415,2.485900787,3.938722016
Up,ENSG00000160255,5.727863725,1.24E-15,ITGB2	ITGB2,21q22.3,protein_coding,3.023095674,3.244486006,3.38721966,2,2.318782419,2.217763497,8.779755968,7.328372728,6.945583027,8.315423606,6.352720536,6.868451136,7.637439177,8.270576655,7.721181571,4.52923316,6.574478214,7.057611107
Up,AMEX60DD026591,5.726068092,6.17E-04,NA,NANA,NA,2,2,2,2,2,2,2.825527504,2.476942406,3.03033541,3.574522002,2.876378878,3.264697521,3.739808674,4.90939654,2,2.308748067,3.138408221,2
Up,AMEX60DD041183,5.723446225,1.36E-02,NA,NANA,NA,2,2,2,2.959704296,2.800605769,2.859688873,2,2.476942406,2,2,5.349560587,2,3.286847934,3.203268667,3.256613739,7.876493278,2,8.15531903
Up,AMEX60DD042874,5.723283569,1.71E-21,NA,NANA,NA,2,2,2,3.056513146,2,3.097951676,5.464456246,6.469671427,6.605967102,6.307027402,6.596481404,7.298010602,6.274953675,6.722512532,6.641902037,6.345483159,6.393896684,6.419696958
Up,AMEX60DD039677,5.706540027,2.35E-04,NA,NANA,NA,2,2,2,2,2,2,4.493928412,4.047652372,3.298364278,3.98824911,3.031890778,2.699065234,2,2,4.36961384,3.133012319,3.138408221,4.137631655
Up,AMEX60DD010740,5.705338814,6.76E-02,NA,NANA,NA,2,2,2,2,2,2,2,2.258091226,2.700883052,2,2,2,2,4.634693391,3.256613739,2,2,4.137631655
Up,AMEX60DD025789,5.705204632,3.61E-03,NA,NANA,NA,2,2,2.238208162,2,2.992122912,2,3.551125788,2.258091226,2,2.992176718,2.503736356,2.553448414,2,5.998194518,3.256613739,2,2,7.385592885
Up,LOC111192960,5.703201334,4.73E-03,NA,NANA,NA,2,2,2,2,2,2,2,2,2.874993043,5.073628293,2.876378878,2,2.443591754,3.850085496,3.624809275,2.308748067,2.84873411,4.312410355
Up,AMEX60DD034997,5.69858494,3.72E-03,NA,NANA,NA,2,2,2,2,2.318782419,2,3.888554341,2,2,5.892252649,3.300172445,2.391466706,3.176291396,5.242899757,2,2.778963075,2.263310901,4.137631655
Up,AMEX60DDU001000173,5.697566742,8.37E-02,NA,NANA,NA,2,2,2,2,2,2,2,2.834777268,2,2,3.627328785,2.391466706,2,5.428887149,2,2,2.263310901,2
Up,LOC115084224,5.696529208,2.58E-24,NA,NANA,NA,4.415638409,4.877501625,4.96754072,3.720184051,2.318782419,2,9.648244527,9.374552125,9.543533245,8.739344339,9.067112362,9.697097278,9.66115203,9.859304155,8.953693852,8.480491025,9.514192058,9.805586519
Up,AMEX60DD046746,5.695768118,2.24E-04,NA,NANA,NA,2,2,2,2,2,2,4.031653358,2.834777268,3.415757847,3.312535052,2.503736356,2.952466907,2.92597276,4.90939654,3.452425835,2,2.678693946,2.647758234
Up,LOC106549225,5.689055315,5.41E-15,NA,NANA,NA,10.87291202,4.802256779,9.639355767,6.498121311,7.061488742,7.76661738,15.52081799,15.38675199,15.55419654,13.855065,13.82678441,14.76172965,14.91881814,15.06489471,15.7694495,12.98376308,14.07063755,13.81979936
Up,ENSG00000007264,5.68346645,5.03E-24,MATK	MATK,19p13.3,protein_coding,3.162680586,2,2.442602293,3.778112543,2,2,7.49231549,7.410403109,7.22028998,6.712826389,7.024586001,7.292283703,6.981798155,7.562015698,7.057546263,6.900843535,7.301739841,7.305159319
Up,ENSG00000136379,5.680051384,4.14E-20,ABHD17C	ABHD17C,15q25.1,protein_coding,4.57408219,2,4.591380116,3.232582886,4.510524367,2,8.784816462,9.550688571,9.108361105,8.69182086,9.3628238,8.661350571,8.846938897,8.962869822,9.117822334,8.620029331,9.089108834,9.635097006
Up,ENSG00000133106,5.679932523,3.82E-44,EPSTI1	EPSTI1,13q14.11,protein_coding,4.470409377,4.165299666,4.633727934,4.550788243,5.843278622,3.784060335,11.04443463,10.26847138,10.64560669,9.823583453,9.531978206,9.593796356,10.75215722,10.58238805,9.807287224,9.431093733,9.309076242,10.44697295
Up,AMEX60DD008209,5.679303398,2.33E-03,NA,NANA,NA,2,2,2,2,2.57971589,2,4.281227754,2.258091226,2.874993043,2.992176718,2.273743184,2,2,5.140066371,4.36961384,2.308748067,2.263310901,4.963618681
Up,AMEX60DDU001027006,5.67809407,3.99E-02,NA,NANA,NA,2,2,2,2,2,2,2,2,2.273217247,2,2,2.208970588,2,2.72360563,2,2.562928415,2.263310901,5.248075875
Up,AMEX60DD041263,5.67782115,5.06E-04,NA,NANA,NA,2,2,2,2,2,2.217763497,3.729682707,2.258091226,2.502839373,4.986281289,2.503736356,2.208970588,2,4.634693391,3.624809275,3.654294118,3.000829328,4.137631655
Up,ENSG00000168631,5.67624845,1.55E-02,MUCL3	MUCL3,6p21.33,protein_coding,2,2,2.442602293,2,2,2,2,2,2.874993043,2.579751696,2.273743184,2.208970588,2,2.72360563,3.256613739,2,2,6.170081604
Up,ENSG00000069122,5.666397355,3.18E-02,ADGRF5	ADGRF5,6p12.3,protein_coding,2,2.457811436,2,3.939126371,2.318782419,2,2,2,2,7.19419043,6.003936115,2,4.36172303,2.72360563,3.256613739,8.181693232,2,8.646422839
Up,AMEX60DD016060,5.664670323,6.07E-02,NA,NANA,NA,2,2.169265146,2,2,2,2,2,2,2,2,2.702055834,2,2.622910617,5.593612626,2,3.54055258,2,2
Up,AMEX60DD043158,5.660972621,1.77E-04,NA,NANA,NA,2,2,2,2,2,2,2,3.466266227,4.184120551,2.992176718,3.300172445,2.699065234,3.956014878,3.850085496,2.761005479,3.417070266,3.379532266,2
Up,ENSG00000166359,5.65861915,1.71E-43,WDR88	WDR88,19q13.11,protein_coding,5.07593995,3.949784451,5.958069479,4.677957531,4.446519352,5.19321494,9.992440353,10.90501568,10.95897763,8.909253112,10.91533171,10.53595558,10.88826091,10.37160706,10.64292293,9.243907355,10.90974707,10.35757069
Up,ENSG00000135519,5.651753015,9.66E-13,KCNH3	KCNH3,12q13.12,protein_coding,2.270774118,2,2.780819955,2,2,2.723966994,8.139478924,5.840049065,6.274111295,7.671117583,5.946439967,5.800810956,6.073767296,4.474858371,6.114764767,5.868098596,6.309003003,5.159345849
Up,ENSG00000110934,5.64896215,6.68E-13,BIN2	BIN2,12q13.13,protein_coding,2.695428231,2,4.081162983,2,2,4.475609656,7.972109756,8.512665981,8.538358382,7.726072594,7.66470547,8.661350571,7.324035642,8.258354018,8.916844439,6.411680618,8.268423197,8.544999711
Up,AMEX60DD016402,5.646408722,3.83E-06,NA,NANA,NA,2.498669594,2,2,2,2,2,3.729682707,4.511338981,3.719620638,4.793917493,3.972753787,3.738961102,4.867847894,3.562626662,4.551565023,2.562928415,4.264347288,2.647758234
Up,LOC114644086,5.641602115,1.96E-04,NA,NANA,NA,2,2,2,2,2,2,2.825527504,2.258091226,3.89161265,3.98824911,4.37262036,2.952466907,3.815535138,3.203268667,4.04475112,2,3.486493018,2.647758234
Up,ENSG00000162931,5.640946706,6.34E-04,TRIM17	TRIM17,1q42.13,protein_coding,2,2,2,2,2,2,4.679261701,2.666925836,3.03033541,5.233897849,2.503736356,3.355372336,4.201589817,3.562626662,3.917884342,2,3.000829328,2
Up,ENSG00000138378,5.636569826,6.20E-03,STAT4	STAT4,2q32.3,protein_coding,2,2,2,2,2,2,2,3.121262452,2,2.579751696,2,4.041685549,3.485390648,3.562626662,4.04475112,2.562928415,3.586068165,2
Up,ENSG00000118849,5.636046153,1.23E-65,RARRES1	RARRES1,3q25.32,protein_coding,7.359390168,5.722420749,6.893570116,7.118809419,6.194514295,7.005378096,12.149395,12.39574114,12.12284674,11.34846937,12.22492562,12.22005127,13.06329838,12.84008378,11.55979457,11.4372788,12.44584365,12.34675329
Up,ENSG00000115607,5.633697321,1.18E-07,IL18RAP	IL18RAP,2q12.1,protein_coding,2,2,3.284640962,2,2,2,6.5240143,6.377501164,6.724485307,4.793917493,4.25124285,6.502392773,4.970804554,7.011790174,5.513499536,4.117978678,6.155370409,3.433063811
Up,ENSG00000157111,5.632579085,2.93E-02,TMEM171	TMEM171,5q13.2,protein_coding,2,2,2,2,2,2,2,2,2,2,2,2.553448414,2,2.72360563,3.624809275,4.58767222,3.000829328,2.647758234
Up,ENSG00000186891,5.632557417,1.22E-05,TNFRSF18	TNFRSF18,1p36.33,protein_coding,2,2,2,2.344799679,2,2,5.739300115,3.904016117,2.273217247,4.446607705,3.300172445,4.146977453,4.02143731,4.778573381,3.917884342,3.282021191,4.202931728,3.433063811
Up,AMEX60DD029246,5.628743867,1.08E-19,NA,NANA,NA,2.695428231,2,2,2,2.800605769,3.714140604,8.024390173,7.091967406,7.32154806,7.726072594,7.247261439,6.965204759,6.807300653,6.757671617,6.898636897,6.045364748,7.574513031,6.955907234
Up,LOC115482636,5.627171581,8.43E-09,NA,NANA,NA,2,2.169265146,2,2.344799679,2,2.983733368,4.919064414,6.092835264,4.534932049,2,4.861600808,6.399604882,5.446205114,4.089674195,6.171482831,5.261646002,5.829360493,6.341194551
Up,AMEX60DD018604,5.626676547,2.92E-12,NA,NANA,NA,2.498669594,2.169265146,2.621599751,2.490531057,4.844372839,5.218687979,9.755241032,7.762443238,9.147076397,9.722476925,7.832789807,7.454911664,7.393635824,10.20647401,9.556229497,7.804400753,7.616334202,9.308807173
Up,ENSG00000240592,5.625023089,1.39E-15,EGFL8	EGFL8,CHR_HSCHR6_MHC_MCF_CTG1,protein_coding,3.615675295,2,4.547751563,2.490531057,6.194514295,3.784060335,9.433048693,9.592288882,9.740646349,9.998392274,9.653732848,9.287617174,8.729497022,10.80669286,9.702930272,9.080551401,9.700702048,9.757277215
Up,ENSG00000106785,5.621680656,1.61E-36,TRIM14	TRIM14,9q22.33,protein_coding,3.023095674,2.904117174,3.812857481,3.313164848,2.318782419,4.557748651,9.180029578,8.58215524,9.27494054,8.184197733,8.668307757,8.501778386,8.694824457,8.624913586,9.235551559,7.967333582,8.559295741,7.551678297
Up,AMEX60DD052265,5.620434663,7.74E-10,NA,NANA,NA,3.959907428,2,2.442602293,2,2,2,7.389762744,6.264406832,7.637753851,5.985296371,6.245562505,5.555148236,7.405937408,7.370891031,7.305761084,5.430810812,5.323420541,5.868050922
Up,ENSG00000180448,5.612586883,1.66E-50,ARHGAP45	ARHGAP45,19p13.3,protein_coding,5.144909511,3.696323387,6.054746825,4.173021936,4.844372839,4.597128509,11.1618913,10.60895736,10.77071213,10.38523689,10.30701416,10.41270384,10.70564535,10.43542463,10.71981139,9.803520111,10.56542208,9.506108747
Up,ENSG00000166828,5.6074359,4.30E-02,SCNN1G	SCNN1G,16p12.2,protein_coding,2,2,2,2.344799679,2,2,2,2,2,4.309390399,3.300172445,2,3.575274937,2,2,5.493287688,2,4.737106538
Up,ENSG00000160712,5.605842843,1.15E-12,IL6R	IL6R,1q21.3,protein_coding,6.113529308,2,7.010675034,3.659831902,2.318782419,5.113980663,11.38406281,11.42422034,11.24729726,10.12135793,10.5410816,10.88222287,11.09565731,11.17668813,11.10455945,9.293029642,10.98692762,10.8720707
Up,AMEX60DD012315,5.599496545,1.30E-06,NA,NANA,NA,2,2,2.238208162,2,2,2,4.589569077,4.047652372,3.625269604,4.309390399,3.893838191,4.09529185,2.782385006,2.72360563,3.256613739,4.268469755,3.486493018,4.468284685
Up,ROHU_001730,5.594858755,1.22E-10,NA,NANA,NA,2.868544578,2,2,2,3.689521491,2.217763497,7.49231549,5.405839276,8.171896048,9.677873943,7.309393897,7.141183077,6.119303136,7.30110942,5.994166322,7.377384242,5.946409008,6.076258963
Up,ENSG00000113749,5.591567619,1.64E-08,HRH2	HRH2,5q35.2,protein_coding,2.868544578,3.166622704,2,2,2,2,6.571640133,6.322061912,6.242677475,4.986281289,4.902489247,5.683202235,6.554534967,7.712953549,3.029987782,5.261646002,6.122578334,4.312410355
Up,ENSG00000130427,5.589976332,2.78E-06,EPO	EPO,7q22.1,protein_coding,2.498669594,2.804808102,2,2,2.57971589,2,2,5.758868812,5.22342138,2,3.526301259,4.91576027,5.268982705,7.521677924,5.168115692,4.895898634,4.927439525,4.608947876
Up,ENSG00000125508,5.584439668,3.45E-03,SRMS	SRMS,20q13.33,protein_coding,2,2,2,2,2,2,4.391494422,2.258091226,2,2,2.876378878,2.831322515,2.443591754,4.29508329,2.761005479,3.759719934,3.486493018,2
Up,AMEX60DD014079,5.582630939,2.29E-03,NA,NANA,NA,2,2,2,2,2,2,2,3.121262452,2.874993043,3.574522002,2.876378878,4.041685549,3.056554307,4.474858371,2,2,4.001243813,2.647758234
Up,ENSG00000146833,5.578700834,7.88E-04,TRIM4	TRIM4,7q22.1,protein_coding,2,2,2,2,2,2.217763497,3.109878262,3.565087338,4.427202812,2,2.702055834,3.867767371,4.794887493,3.562626662,4.04475112,2,3.264001908,2
Up,EOD39_13458,5.578293606,2.06E-02,NA,NANA,NA,2,2,2.238208162,2,2.318782419,2,2,2,2.502839373,2.579751696,3.031890778,2.208970588,2,3.562626662,2,2,2,6.076258963
Up,AMEX60DD013254,5.576838452,4.80E-02,NA,NANA,NA,2,2,2,2,2,2,2,2,2.273217247,2,2.273743184,2.831322515,2.443591754,5.029336725,2,2,2,3.433063811
Up,ENSG00000188596,5.576660999,5.10E-02,CFAP54	CFAP54,12q23.1,protein_coding,2,2,2,2,2,2,2,2,2,2,2,2.391466706,3.286847934,2,3.778776108,2,3.138408221,4.312410355
Up,LOC115082697,5.576606462,4.92E-27,NA,NANA,NA,4.57408219,2.457811436,4.307308716,3.056513146,2,4.247130277,8.933486655,8.259566833,8.595465067,8.508044192,8.043967378,8.54335637,8.654150658,9.55899856,9.16047938,8.368284243,8.707620207,7.821192741
Up,AMEX60DD006869,5.57495512,1.31E-03,NA,NANA,NA,2,2,2,2,2,2,4.391494422,2,3.415757847,3.796165774,2.702055834,2.699065234,3.286847934,2.72360563,4.551565023,3.282021191,2,2.647758234
Up,AMEX60DD014891,5.57305338,2.68E-02,NA,NANA,NA,2,2,2,2,2,2,3.347306097,2,2.273217247,2,2,2.553448414,2.443591754,2,3.452425835,2.308748067,2,4.963618681
Up,AMEX60DD047040,5.570110551,8.30E-04,NA,NANA,NA,2,2,2,2,2,2,2,3.121262452,3.03033541,2,3.17225881,2.952466907,2.92597276,4.089674195,3.778776108,2.562928415,3.586068165,2
Up,ENSG00000135439,5.569423761,6.71E-25,AGAP2	AGAP2,12q14.1,protein_coding,3.88123983,2.169265146,3.284640962,3.389482997,4.157653097,2.217763497,9.603120502,8.44291177,8.352077454,8.973119673,8.528367798,8.339098033,8.210956674,8.003972661,8.012622851,6.579464299,8.994866638,8.407289969
Up,ENSG00000135439,5.569423761,6.71E-25,AGAP2	CENTG1,12q14.1,protein_coding,3.88123983,2.169265146,3.284640962,3.389482997,4.157653097,2.217763497,9.603120502,8.44291177,8.352077454,8.973119673,8.528367798,8.339098033,8.210956674,8.003972661,8.012622851,6.579464299,8.994866638,8.407289969
Up,ENSG00000129988,5.566753837,6.09E-06,LBP	LBP,20q11.23,protein_coding,2,2,2,2.182676175,2,2,4.391494422,4.29804483,3.89161265,3.796165774,3.031890778,3.064222034,4.02143731,3.850085496,3.256613739,3.54055258,4.071652875,2
Up,ENSG00000176092,5.566146919,1.12E-02,CRYBG2	CRYBG2,1p36.11,protein_coding,2,2,2,2,2,2.217763497,2,2,2,2,2.273743184,2,2.92597276,4.90939654,2.430109305,2.562928415,2,4.468284685
Up,DPX16_9183,5.564650628,2.79E-22,NA,NANA,NA,3.515053921,2.457811436,3.284640962,2.344799679,2.57971589,2.723966994,9.312078837,7.256260731,6.955311535,8.213339787,7.419137386,6.625924905,7.387445472,8.003972661,6.964315533,6.411680618,7.019528937,7.636303705
Up,LOC115482310,5.556400337,3.91E-31,NA,NANA,NA,3.406884969,2.58298203,4.714867501,4.083960681,3.796088728,2.723966994,9.810873308,8.63429555,8.333547668,9.274430422,8.964649162,9.058833896,9.108259484,8.13007032,7.484276471,8.778949261,9.381892822,9.061940771
Up,LOC102931330,5.556202697,6.66E-07,NA,NANA,NA,2,2.320740139,2.238208162,2,2,2,6.005181365,4.354396782,4.427202812,4.309390399,3.893838191,4.655202243,4.084021259,4.474858371,5.222813163,2.778963075,4.138785011,4.137631655
Up,ENSG00000145416,5.554373353,2.26E-34,MARCHF1	MARCH1,4q32.3,protein_coding,3.162680586,2,3.737188334,3.989037598,2.992122912,2.983733368,7.5647127,8.252170367,7.813844023,7.476514386,7.751194134,8.189997899,8.617595413,7.202484841,8.608207671,7.785800319,7.98348461,7.777144064
Up,ENSG00000145416,5.554373353,2.26E-34,MARCHF1	MARCHF1,4q32.3,protein_coding,3.162680586,2,3.737188334,3.989037598,2.992122912,2.983733368,7.5647127,8.252170367,7.813844023,7.476514386,7.751194134,8.189997899,8.617595413,7.202484841,8.608207671,7.785800319,7.98348461,7.777144064
Up,ENSG00000176435,5.553482022,8.19E-02,CLEC14A	CLEC14A,14q21.1,protein_coding,2,2.457811436,2,2,2,2,2,2,2,2,2,2,2,2.72360563,5.275512397,5.719210982,2,2
Up,ENSG00000135677,5.553173298,1.02E-38,GNS	GNS,12q14.3,protein_coding,7.300146867,7.038625183,8.063639367,6.104208986,6.11439298,6.383869114,13.82216984,12.98230376,12.85215246,12.00669376,12.06415826,11.99704336,13.04104159,12.96896244,12.83329506,11.13754935,12.30338168,12.09868032
Up,ENSG00000177301,5.549356598,1.60E-02,KCNA2	KCNA2,1p13.3,protein_coding,2,2.169265146,2,2,2,2,2,3.245658664,3.03033541,2,3.031890778,2.391466706,2,2.72360563,2,2,2.678693946,5.624643236
Up,ENSG00000187098,5.547652561,4.98E-39,MITF	MITF,3p13,protein_coding,5.333999048,2.698154318,3.884754803,4.849882506,5.155891415,3.563232643,9.702734468,9.570152278,10.52094928,9.870073854,9.767391212,10.14919636,10.1096179,9.367445995,9.925364244,9.286428826,9.682537023,10.08692067
Up,ENSG00000147443,5.547462949,6.20E-28,DOK2	DOK2,8p21.3,protein_coding,3.515053921,2,3.657329594,2.959704296,3.312470415,3.302386011,6.594876159,8.406727765,8.579827508,8.15445486,7.015295405,7.686490945,7.448185235,7.694927599,8.623535032,7.084543462,7.992586982,8.211565214
Up,ENSG00000138449,5.543858369,3.50E-46,SLC40A1	SLC40A1,2q32.2,protein_coding,5.273681553,5.316574571,6.230598858,7.770563853,7.306527724,7.470511372,11.63865414,12.13199769,11.90358911,11.75829217,11.80751737,11.85007818,12.11626174,12.9285553,12.16652926,11.91128281,12.11487793,12.73281368
Up,ENSG00000197471,5.54144483,4.02E-04,SPN	SPN,16p11.2,protein_coding,2,2,2,2,2,2,4.031653358,2,2.700883052,3.574522002,3.17225881,3.597517274,3.485390648,3.562626662,4.04475112,2.562928415,3.264001908,2
Up,ENSG00000213413,5.537096038,2.80E-03,PVRIG	PVRIG,7q22.1,protein_coding,2,2,2,2,2,2,2.471022444,2.476942406,2.700883052,2,3.031890778,2.699065234,3.575274937,4.089674195,2,2,2.485900787,4.137631655
Up,ENSG00000136250,5.535799222,3.35E-33,AOAH	AOAH,7p14.2,protein_coding,4.523176831,3.639813141,4.591380116,6.324321816,5.74026621,6.922544651,11.4484617,10.71968813,11.0900489,11.54561961,10.99015037,11.18037524,10.52921824,11.62283224,11.00566597,10.6169007,11.01400016,11.63890318
Up,ENSG00000175538,5.535564816,3.77E-21,KCNE3	KCNE3,11q13.4,protein_coding,4.716834065,2,3.284640962,2.344799679,3.689521491,2.859688873,8.641537515,9.377954289,8.688808494,7.73949038,8.544604075,8.834870979,8.292726188,8.143424328,8.445250657,7.377384242,8.894035255,8.143801779
Up,ENSG00000234154,5.534520341,1.80E-04,HLA-DMB	HLA-DMB,CHR_HSCHR6_MHC_COX_CTG1,protein_coding,2,2,2,2.182676175,2,2,3.109878262,2.666925836,2.700883052,4.15773705,2.273743184,3.355372336,3.056554307,3.203268667,4.269240311,2,3.138408221,4.608947876
Up,ENSG00000172175,5.533790803,3.96E-32,MALT1	MALT1,18q21.32,protein_coding,3.162680586,2,3.812857481,3.313164848,4.309304026,3.203786939,8.47620102,8.673585167,8.647399564,7.961841077,8.228143733,8.776585813,7.790716775,7.79985212,8.603062149,7.393854431,8.434598405,9.098196687
Up,AMEX60DD009786,5.532917123,1.44E-05,NA,NANA,NA,2,2,2.238208162,2,2,2,3.109878262,2.985119356,2.874993043,2,3.417662769,4.196875246,4.084021259,3.562626662,3.624809275,3.654294118,3.000829328,3.433063811
Up,ENSG00000104763,5.53254026,1.15E-80,ASAH1	ASAH1,8p22,protein_coding,9.607831177,8.279529063,8.686097153,9.165375407,8.092957223,8.451466712,14.62900231,14.62861221,14.63264191,13.32277472,14.37113422,14.4765044,14.63708933,14.23149877,14.59479251,13.7642868,14.53294188,14.03711777
Up,ENSG00000189350,5.531140005,5.54E-04,TOGARAM2	TOGARAM2,2p23.2,protein_coding,2,2,2,2.490531057,2.318782419,2,2.471022444,2,5.052675572,6.712826389,3.031890778,2.952466907,3.739808674,5.875522688,4.858387231,4.33821059,4.264347288,2
Up,ENSG00000172382,5.530483026,1.64E-02,PRSS27	PRSS27,16p13.3,protein_coding,2,2,2,2,2,2.723966994,2,2,2,2,2,2,2.238778275,2.72360563,6.252586262,4.195185589,2,5.248075875
Up,ENSG00000104611,5.527741235,2.63E-06,SH2D4A	SH2D4A,8p21.3,protein_coding,2,2,2.780819955,2.344799679,2.57971589,2.406927109,2.471022444,4.354396782,3.524313616,5.985296371,5.64290079,4.146977453,4.867847894,3.203268667,3.029987782,7.41821244,2.678693946,6.982013221
Up,ENSG00000186642,5.524025643,3.21E-14,PDE2A	PDE2A,11q13.4,protein_coding,3.289943667,4.518648843,2,2,5.073532943,2.217763497,8.572985341,8.949891236,8.879704467,8.746007396,8.674223044,8.72862472,8.196866222,9.350273263,8.241786145,8.300016729,8.976633117,8.830098461
Up,AMEX60DD040095,5.522732952,5.76E-10,NA,NANA,NA,2,2.457811436,2.780819955,2,2,2,5.82039438,5.694837888,5.052675572,5.50924381,4.588461799,3.440683592,4.084021259,6.405340283,4.787580007,5.297103075,5.294270813,4.854803529
Up,ENSG00000102854,5.522312427,3.00E-03,MSLN	MSLN,16p13.3,protein_coding,2,2,5.489674701,4.708072425,4.986186742,4.034095364,2.825527504,3.65757121,3.415757847,9.656813448,8.380634878,2,7.122618055,4.089674195,6.516150464,10.77378953,3.586068165,11.42601088
Up,ENSG00000185101,5.519587169,2.38E-02,ANO9	ANO9,11p15.5,protein_coding,2.695428231,2,2,2,2,2,2,2,2.273217247,2,5.018629786,2,2.622910617,2.72360563,2.430109305,6.258221984,2,5.064798955
Up,ENSG00000102032,5.518358227,5.61E-69,RENBP	RENBP,Xq28,protein_coding,5.210731797,5.57950965,5.742798197,5.328283599,6.46064973,5.57486067,12.35092714,11.3290006,11.41486676,11.29948511,10.83839662,11.15811289,11.76428463,11.46824933,10.75154921,10.54774688,11.07900494,10.60650891
Up,AMEX60DDU001029938,5.517585628,3.43E-03,NA,NANA,NA,2,2.169265146,2,2,2,2,2.825527504,2,3.03033541,3.98824911,2,2.699065234,2,4.90939654,4.269240311,2.778963075,2.263310901,3.093197496
Up,AMEX60DD004022,5.511795186,1.38E-02,NA,NANA,NA,2,2,2,2,2.318782419,2,2,2,3.03033541,2,3.526301259,2.831322515,2,4.29508329,3.256613739,2,2.263310901,4.963618681
Up,AMEX60DD002123,5.51161216,8.26E-04,NA,NANA,NA,2,2,2.238208162,2,2.992122912,3.302386011,4.391494422,2.258091226,3.524313616,2.579751696,2.503736356,2.391466706,2,6.890318782,4.858387231,2,2.263310901,8.407289969
Up,ENSG00000132170,5.507649525,1.28E-15,PPARG	PPARG,3p25.2,protein_coding,2.498669594,2,3.737188334,2.74410647,2,2.217763497,5.653374607,7.475369695,7.856000864,7.377003746,6.545760122,6.852972746,7.2164001,7.782886103,6.775972855,5.795574606,5.98340594,6.341194551
Up,AMEX60DDU001016610,5.506051179,3.61E-02,NA,NANA,NA,2,2,2.780819955,3.056513146,2.57971589,2.406927109,2,2,2,4.793917493,5.193563225,2,4.256966113,2,2,7.741443358,2,7.997907246
Up,ENSG00000146232,5.500958437,1.42E-49,NFKBIE	NFKBIE,6p21.1,protein_coding,3.162680586,4.082915365,4.633727934,3.778112543,4.793824893,3.850747492,10.93829743,9.873489231,10.00466581,9.406467525,9.699406205,9.33852035,9.692873279,8.955317827,9.436948714,8.40124362,9.222750797,9.589129385
Up,AMEX60DD003160,5.499707803,4.53E-02,NA,NANA,NA,2,2,2,2,2,2,3.729682707,3.245658664,3.03033541,2,2,2.553448414,4.144002823,4.634693391,2,2,2,2
Up,ENSG00000110975,5.496653957,3.32E-02,SYT10	SYT10,12p11.1,protein_coding,2,2,2,2,2,2.217763497,2,2,2,4.893303156,2,2.208970588,4.02143731,2,2,4.468326616,4.202931728,2.647758234
Up,ENSG00000147251,5.493775735,1.41E-83,DOCK11	DOCK11,Xq24,protein_coding,3.406884969,4.518648843,5.265629668,4.615773633,5.307718222,4.813193685,10.25562419,10.34695114,10.61601263,9.876160903,9.862420151,9.95806854,10.07054793,10.15135749,10.35838828,9.464614624,10.01846007,10.01288282
Up,ENSG00000142867,5.476847709,3.19E-27,BCL10	BCL10,1p22.3,protein_coding,3.88123983,2,2,3.232582886,2.992122912,3.097951676,7.335616443,7.741466205,7.491643411,7.154673905,7.628604029,8.136665084,7.460032239,7.30110942,8.29380913,6.842041337,7.380129964,7.305159319
Up,AMEX60DD038860,5.474020124,5.94E-03,NA,NANA,NA,2,2,2,2.344799679,2.318782419,2,2.471022444,2.666925836,2,2.992176718,2,2.553448414,2.238778275,3.203268667,3.452425835,2,2,6.341194551
Up,AMEX60DD041264,5.470425164,4.92E-05,NA,NANA,NA,2,2,2,2,2.800605769,2,6.005181365,3.826453054,3.524313616,7.134502193,3.721742295,3.867767371,3.056554307,4.90939654,4.858387231,4.117978678,2.84873411,4.854803529
Up,AMEX60DD016894,5.469775209,8.38E-06,NA,NANA,NA,2.498669594,2,2,2,2,2,5.359829631,4.460898363,3.524313616,4.15773705,3.893838191,4.464676398,4.084021259,2.72360563,4.634601351,2.778963075,3.000829328,4.737106538
Up,ENSG00000165806,5.461623143,6.92E-02,CASP7	CASP7,10q25.3,protein_coding,2.695428231,2.804808102,2,2,2.57971589,2,2,2,2,2,6.761155278,2,3.956014878,2,2,7.668861379,3.486493018,6.817783192
Up,ENSG00000019582,5.458778632,1.80E-109,CD74	CD74,5q33.1,protein_coding,8.182690089,7.279605491,8.275722332,7.341675677,6.891622551,8.065796338,13.22054337,13.31439116,13.7401239,13.14859609,13.18666829,13.50155408,13.62491278,12.8354631,13.00160548,13.06892211,13.36710514,13.14174073
Up,ENSG00000163823,5.454055587,2.88E-04,CCR1	CCR1,3p21.31,protein_coding,2,2,2,2,2,2.406927109,2.825527504,3.826453054,3.89161265,2.992176718,2.702055834,2.952466907,3.056554307,3.850085496,5.513499536,2.308748067,3.486493018,2
Up,AMEX60DD015433,5.445074343,1.64E-05,NA,NANA,NA,2,2,2,2,2,2,2.825527504,2.985119356,3.298364278,2.579751696,3.721742295,2.952466907,2.92597276,3.562626662,3.624809275,2.778963075,3.379532266,3.093197496
Up,LOC115075658,5.441324171,6.65E-18,NA,NANA,NA,4.358705761,2,4.791685611,2.62288282,2.992122912,3.48141429,7.429079218,10.02439464,9.426011797,8.213339787,8.793150387,8.496807135,9.066248643,7.974388615,8.749963867,8.472759326,8.988056044,7.905449758
Up,ENSG00000028277,5.438670291,2.58E-16,POU2F2	POU2F2,19q13.2,protein_coding,2.695428231,4.580006216,4.25400807,2.182676175,3.98816818,2.983733368,7.012273996,7.828585711,8.348390487,9.251199752,8.65041497,8.385559858,5.538486728,8.752398514,8.912691351,7.292088976,9.155451877,9.403602998
Up,XELAEV_18035495MG,5.437501218,5.33E-13,NA,NANA,NA,3.162680586,2,3.884754803,2.62288282,2.57971589,2,6.788701889,7.256260731,6.642555922,4.15773705,6.506513527,7.215688259,7.733299119,8.221052238,6.114764767,5.959452582,7.163499569,6.38097964
Up,ENSG00000237808,5.435407674,8.41E-03,NCR3	NCR3,CHR_HSCHR6_MHC_COX_CTG1,protein_coding,2,2,2,2,2,2,4.281227754,5.111018147,3.170565329,3.312535052,2,3.804801265,4.902989515,2,3.029987782,2,2.485900787,2
Up,ENSG00000188001,5.433908867,2.63E-26,TPRG1	TPRG1,3q28,protein_coding,3.162680586,2,4.018618185,3.389482997,3.689521491,2.723966994,8.853860453,8.692835878,8.307199515,7.69885674,7.884730891,8.117360908,8.286086315,8.769724711,7.560581738,6.520684929,8.089096649,7.684794342
Up,AB205_0198000,5.421591749,1.64E-03,NA,NANA,NA,2,2,2,2,2,2,2,2.476942406,2.874993043,3.312535052,2.702055834,3.804801265,2.92597276,4.634693391,2,2.308748067,3.000829328,3.093197496
Up,AMEX60DD041086,5.421195405,1.57E-15,NA,NANA,NA,3.023095674,2,3.482986456,2.959704296,2,2.217763497,7.741694483,7.2782753,7.260080852,5.939524464,5.349560587,7.3973878,7.653004856,5.428887149,6.580395949,6.805574106,6.249498467,7.385592885
Up,AMEX60DD038825,5.419144901,6.02E-03,NA,NANA,NA,2,2,2.238208162,2,2,2,3.729682707,2,2.502839373,3.312535052,2.273743184,2.391466706,2,4.778573381,3.029987782,2.308748067,2,4.468284685
Up,AMEX60DD029120,5.416906857,1.91E-04,NA,NANA,NA,2,2,2,2,2,2.406927109,2.471022444,3.65757121,4.585922885,3.312535052,3.300172445,2.952466907,4.310295188,5.242899757,3.452425835,2.562928415,3.264001908,2
Up,AMEX60DD010932,5.414336731,1.82E-03,NA,NANA,NA,2,2,2,2,2,2,2.471022444,3.121262452,3.03033541,2,3.417662769,2.831322515,3.389532013,2,2,2.778963075,3.927221419,3.938722016
Up,ENSG00000074706,5.414290524,6.04E-62,IPCEF1	IPCEF1,6q25.2,protein_coding,4.57408219,3.803107722,4.141108584,4.550788243,3.689521491,5.451368399,9.556539411,9.717074531,10.24372727,9.431484404,9.360991308,9.604234612,9.52397635,9.797293945,10.119843,8.884701687,9.608979994,9.671647097
Up,ENSG00000167889,5.412071612,3.88E-02,MGAT5B	MGAT5B,17q25.2,protein_coding,2,2,2.442602293,2,2,2,2,2,2,3.98824911,4.42968277,2,2.622910617,2.72360563,2,3.654294118,2,5.751474389
Up,AMEX60DD026561,5.410561244,6.39E-02,NA,NANA,NA,2,2,2,2.855929036,2.318782419,3.097951676,2,2.666925836,3.03033541,2,8.659389102,2,5.875727618,2,2,7.911232109,2,6.457402326
Up,AMEX60DD002842,5.410089206,1.83E-09,NA,NANA,NA,2.498669594,2,2.238208162,2,2,2.406927109,5.359829631,6.059323531,4.682796893,4.446607705,4.861600808,4.464676398,5.493083641,4.089674195,4.787580007,3.857963559,5.434464131,4.312410355
Up,ENSG00000122432,5.409821259,2.61E-04,SPATA1	,1p22.3,protein_coding,2.498669594,2,2,2,2,2,4.281227754,3.565087338,3.970484597,2,2.876378878,2.952466907,3.176291396,5.513599635,3.256613739,2.308748067,3.486493018,3.093197496
Up,ENSG00000166340,5.408123681,3.63E-52,TPP1	TPP1,11p15.4,protein_coding,7.471042803,6.027837452,7.519846707,7.43915825,6.324836774,7.547917324,13.41992476,13.31860208,12.90471986,12.07245096,12.33916645,12.47276098,13.10256251,12.13339472,13.14680102,11.71019536,12.59784686,11.93542893
Up,ENSG00000135905,5.407707633,9.29E-24,DOCK10	DOCK10,2q36.2,protein_coding,4.299433763,2,5.124270412,4.876645392,4.23547027,6.125640186,10.3162963,10.40563285,10.37365125,9.389545308,10.08077555,10.40873933,9.7840553,10.21598558,10.40496097,9.767633839,10.24958024,9.951449859
Up,AMEX60DD031986,5.403940631,1.68E-05,NA,NANA,NA,2,2,2,2,2,2.406927109,3.729682707,4.114441004,4.682796893,5.843379286,3.972753787,4.09529185,2.782385006,3.562626662,5.111262452,3.857963559,3.586068165,2.647758234
Up,ENSG00000164125,5.400670311,1.19E-16,GASK1B	GASK1B,4q32.1,protein_coding,3.515053921,2,2,3.939126371,3.895322762,4.090375063,8.933486655,7.767640183,7.582328905,7.377003746,6.958259218,6.722777051,8.842420274,8.364799747,8.879029091,7.760620718,7.400790001,7.385592885
Up,AMEX60DDU001018279,5.399897308,1.06E-05,NA,NANA,NA,2,2,2.238208162,2,2,2,3.551125788,3.65757121,3.524313616,3.574522002,3.627328785,2.699065234,3.176291396,4.474858371,3.917884342,2.562928415,3.000829328,3.433063811
Up,FLJ45337,5.394951416,8.78E-09,NA,NANA,NA,3.959907428,2,4.547751563,2,2,4.878577441,8.978351577,8.852982828,9.184779842,6.072701255,6.987059155,8.282449607,8.416446373,9.938044338,8.853256718,6.203213985,7.79864135,8.297232813
Up,AMEX60DD006871,5.394855375,3.91E-19,NA,NANA,NA,3.959907428,2,4.502762384,3.720184051,3.16117002,5.451368399,9.353539431,9.552195138,10.33784133,8.915177414,9.1415865,9.254129492,9.216980892,9.350273263,10.03832139,7.994586878,9.518924826,8.108687868
Up,AMEX60DD030554,5.393924925,1.41E-02,NA,NANA,NA,2.695428231,2,2,2,2,2,2,2,2,2,3.17225881,3.440683592,2.238778275,3.850085496,4.269240311,2,3.000829328,6.170081604
Up,ENSG00000151882,5.393679104,5.14E-02,CCL28	CCL28,5p12,protein_coding,2,2,2,2,2,2.574138483,2,2,2.273217247,2.579751696,2.876378878,2,2,2,2,5.770566503,2,5.41067224
Up,ENSG00000140749,5.391401784,1.57E-21,IGSF6	IGSF6,16p12.2,protein_coding,5.89068849,2.169265146,4.358710119,3.778112543,3.796088728,4.144541466,9.909153239,10.0787176,9.964284685,9.500096818,9.723852277,9.449457403,10.10396601,10.16778795,9.63396868,8.661430383,9.47088362,8.010644726
Up,ENSG00000064270,5.389453467,1.60E-06,ATP2C2	ATP2C2,16q24.1,protein_coding,3.709734018,2,2.238208162,2.490531057,2.318782419,2.574138483,4.763703001,2.476942406,3.415757847,2.579751696,5.435655424,4.041685549,5.604019673,2.72360563,2.761005479,7.58528043,6.249498467,8.15531903
Up,AMEX60DD026601,5.386838679,3.25E-04,NA,NANA,NA,2,2,2.238208162,2.182676175,2,2,2.825527504,4.40863011,3.808178148,2,3.627328785,5.186640537,4.144002823,2,3.778776108,2.778963075,5.138973369,2.647758234
Up,LOC115481879,5.38610945,6.10E-04,NA,NANA,NA,3.515053921,5.298434768,6.583725255,8.550535731,8.484223971,4.635461953,5.562005535,5.458206923,4.427202812,13.13755305,9.647732773,4.543930704,8.186207329,11.3276297,10.65291671,14.38421391,4.537425322,13.42116107
Up,AMEX60DDU001000269,5.384649219,3.19E-05,NA,NANA,NA,2,2,3.05461278,2,2,2,4.281227754,2.476942406,5.316941013,4.893303156,3.17225881,4.041685549,2.238778275,5.938162053,4.551565023,4.58767222,4.138785011,6.170081604
Up,ENSG00000169605,5.378600719,1.72E-05,GKN1	GKN1,2p13.3,protein_coding,2.498669594,2,2,2,2,2,4.493928412,4.354396782,3.808178148,5.685963438,2.876378878,3.597517274,4.256966113,3.203268667,3.452425835,2.966821377,3.586068165,4.737106538
Up,ENSG00000169605,5.378600719,1.72E-05,GKN1	FOV,2p13.3,protein_coding,2.498669594,2,2,2,2,2,4.493928412,4.354396782,3.808178148,5.685963438,2.876378878,3.597517274,4.256966113,3.203268667,3.452425835,2.966821377,3.586068165,4.737106538
Up,AMEX60DD026768,5.37840978,2.12E-02,NA,NANA,NA,2,2,2.238208162,2,2,2,2.471022444,2,2,2.579751696,2.273743184,2,2,5.242899757,2.430109305,2,2.263310901,3.707934305
Up,ENSG00000120057,5.376382947,5.29E-02,SFRP5	SFRP5,10q24.2,protein_coding,2,2,2,2,2,2,2,2,2,2,2.273743184,3.264697521,2.622910617,2,4.161357746,2,4.071652875,2.647758234
Up,AMEX60DD055849,5.372725575,3.35E-02,NA,NANA,NA,2,2,2,2,2,2.406927109,2.471022444,2,2,4.309390399,2,2,2,5.875522688,2.430109305,2.778963075,2.263310901,2.647758234
Up,ENSG00000188389,5.366056921,1.66E-04,PDCD1	PDCD1,2q37.3,protein_coding,2,2,2,2,2,2,5.653374607,3.466266227,3.170565329,3.312535052,4.186496652,3.521230535,3.286847934,2,3.029987782,2.778963075,4.202931728,2.647758234
Up,AMEX60DD041344,5.36270439,3.04E-03,NA,NANA,NA,2,2,2,2,2,2,3.109878262,2.666925836,2.874993043,3.796165774,2.702055834,2.553448414,3.286847934,2,2,3.133012319,4.537425322,2
Up,ENSG00000175463,5.362233757,3.11E-07,TBC1D10C	TBC1D10C,11q13.2,protein_coding,2,2,2.442602293,4.411316172,2,2,7.540981689,6.580131218,6.780282586,5.445175763,6.749996285,6.928755644,5.707031022,8.195637564,4.551565023,5.844326727,5.908438288,8.387893988
Up,ENSG00000172367,5.35884502,1.30E-02,PDZD3	PDZD3,11q23.3,protein_coding,2,2,2,2,2,2,3.729682707,2.985119356,2.502839373,2,2.503736356,2,2,2,4.04475112,2.966821377,4.001243813,2.647758234
Up,LOC115462780,5.355008764,1.40E-04,NA,NANA,NA,5.144909511,2,6.471457949,2,2.57971589,2.217763497,9.553577545,9.908022071,10.96741518,7.85494513,6.996532775,7.539532231,8.484726972,11.07233548,10.93882467,7.465728367,6.474071298,7.129444094
Up,AMEX60DD028679,5.352825005,6.92E-02,NA,NANA,NA,2.270774118,2,2,2,2,2,2.471022444,2,2.273217247,2.992176718,2,2,2,4.778573381,2,2,2,4.608947876
Up,ENSG00000115604,5.351848127,2.69E-04,IL18R1	IL18R1,2q12.1,protein_coding,2.868544578,2,2,2,2,2,2.471022444,4.560075468,2.502839373,2.579751696,3.300172445,3.521230535,5.493083641,5.140066371,4.463455969,2,5.037079974,3.093197496
Up,LOC113997443,5.349471784,7.35E-02,NA,NANA,NA,2,2,2,2,2,2,2.471022444,2,2,2.992176718,2.273743184,2,2,3.562626662,2,2.308748067,2,4.737106538
Up,AMEX60DDU001018431,5.346894592,7.76E-06,NA,NANA,NA,2,2,2.238208162,2,2.318782419,2,4.679261701,3.466266227,3.625269604,4.15773705,3.17225881,3.440683592,3.056554307,4.90939654,3.917884342,2.966821377,3.138408221,4.137631655
Up,PARPI_0009075,5.346513239,4.55E-52,NA,NANA,NA,5.552827145,5.124014625,6.528683375,4.978992392,3.98816818,6.229534321,11.50321683,10.81501202,11.19334047,11.0039319,11.10463384,11.6718889,10.42200865,10.67954637,11.11363372,10.44677734,11.21013362,11.06607524
Up,LOC115076060,5.344892678,1.98E-03,NA,NANA,NA,2.498669594,2,2.238208162,3.232582886,2.318782419,2,2,2,2,5.685963438,4.537452726,2.391466706,3.659886089,4.474858371,3.256613739,6.003048077,2,8.084794622
Up,ENSG00000090932,5.337905646,2.32E-05,DLL3	DLL3,19q13.2,protein_coding,2,2.320740139,2,3.313164848,4.309304026,2,5.859293817,2,2.700883052,6.23306831,7.390678982,6.722777051,5.397752022,6.611581958,6.559297081,5.331709583,6.756484301,9.092216955
Up,ENSG00000110013,5.336979232,3.19E-24,SIAE	SIAE,11q24.2,protein_coding,3.162680586,2.804808102,3.572789996,3.659831902,2.318782419,2,7.159799921,8.116187977,7.22028998,7.050870785,7.354297919,7.500328265,8.357496412,7.415604814,6.378382067,7.300849039,7.92763034,6.419696958
Up,LOC104153710,5.332153546,1.80E-04,NA,NANA,NA,2,2.698154318,2.238208162,2,2.992122912,2,4.281227754,3.121262452,5.015960213,7.69885674,4.980945644,2.208970588,3.286847934,2.72360563,6.354085132,6.703565866,6.610399501,2
Up,ENSG00000174151,5.331969525,2.35E-15,CYB561D1	CYB561D1,1p13.3,protein_coding,2,2.169265146,2.442602293,2.62288282,2,2.859688873,7.159799921,5.077930977,6.019745157,6.342632084,5.568628459,5.235207727,5.214074591,5.593612626,6.580395949,5.365505379,5.51247472,6.170081604
Up,AMEX60DD038018,5.32950124,3.71E-02,NA,NANA,NA,2,2,2.238208162,2,2.318782419,2.217763497,2,2,3.298364278,2,2,2,2,2.72360563,4.990358252,2,2,5.97590773
Up,ENSG00000160994,5.328491889,6.39E-05,CCDC105	CCDC105,19p13.12,protein_coding,2,2,2,2.182676175,2.57971589,2.217763497,2,5.077930977,4.427202812,3.796165774,5.226141345,3.867767371,2.622910617,3.203268667,4.634601351,2.778963075,3.927221419,6.300281122
Up,LOC106576363,5.326781785,9.86E-03,NA,NANA,NA,2,2.169265146,2.238208162,2,2,2.723966994,2,2,2.273217247,2,2.273743184,2,2,5.242899757,4.36961384,2,2,6.78849751
Up,ENSG00000151229,5.323244127,1.40E-30,SLC2A13	SLC2A13,12q12,protein_coding,3.615675295,4.749820884,3.05461278,5.003483584,3.895322762,5.984277088,9.818295994,9.5671749,10.75269377,9.237079651,10.36027045,9.969776482,9.846311911,9.285497673,9.92330142,9.204769507,10.03727577,10.30941425
Up,ENSG00000105808,5.322286056,4.50E-27,RASA4	RASA4,7q22.1,protein_coding,4.237621901,3.803107722,3.812857481,3.147232344,3.57445013,4.672803158,10.3162963,9.396524118,9.4329915,7.628482433,8.380634878,8.155714366,9.481016893,9.242709149,9.353615166,7.519255287,8.183532995,8.407289969
Up,AMEX60DD029338,5.321585959,3.19E-05,NA,NANA,NA,2.270774118,2,2.442602293,2,2,2.217763497,3.109878262,3.245658664,3.415757847,4.893303156,2.503736356,2.208970588,2.92597276,5.669420246,4.463455969,3.417070266,3.000829328,5.331663487
Up,ENSG00000147588,5.320167464,1.61E-07,PMP2	PMP2,8q21.13,protein_coding,4.299433763,3.166622704,3.812857481,7.896865062,7.984450748,3.48141429,12.60879228,11.78453944,13.00311705,13.08957172,9.371951506,9.374197938,12.12163269,11.8145034,12.77328953,12.06091746,9.485464698,9.639204156
Up,LOC115082468,5.319699584,2.55E-23,NA,NANA,NA,5.00350696,2,5.621780716,4.708072425,3.98816818,5.339714003,10.44813484,10.33999043,10.15575552,9.500096818,9.504020867,10.36234677,9.960177618,10.20647401,9.754892639,8.870060576,10.46762796,9.703376486
Up,ENSG00000156171,5.318882255,1.73E-34,DRAM2	DRAM2,1p13.3,protein_coding,7.300146867,5.533721981,7.33329358,6.597997002,5.867922123,7.547917324,12.97036405,12.68125237,12.73278894,10.99836176,11.75126731,11.98066757,12.95940964,12.19240435,12.54850341,10.64898714,11.93799997,11.61616299
Up,ENSG00000156171,5.318882255,1.73E-34,DRAM2	TMEM77,1p13.3,protein_coding,7.300146867,5.533721981,7.33329358,6.597997002,5.867922123,7.547917324,12.97036405,12.68125237,12.73278894,10.99836176,11.75126731,11.98066757,12.95940964,12.19240435,12.54850341,10.64898714,11.93799997,11.61616299
Up,AMEX60DD020814,5.318151981,2.74E-04,NA,NANA,NA,2.270774118,2,2.924201651,2,3.796088728,3.394675389,5.562005535,2.476942406,3.89161265,4.15773705,2,2.208970588,2.238778275,6.921658845,6.329371984,3.417070266,2.84873411,9.277529645
Up,LOC115073103,5.315253898,1.66E-03,NA,NANA,NA,2,2,2,2,2,2.217763497,4.843474024,2.985119356,4.248837367,2,2.503736356,3.804801265,2.443591754,2,5.05207652,2.966821377,2.263310901,3.433063811
Up,AMEX60DD039315,5.312690257,1.15E-02,NA,NANA,NA,2,2,2,2,2,2,3.551125788,3.360175078,2.700883052,2,2.273743184,3.669971913,3.286847934,4.474858371,2,3.417070266,2,2
Up,ENSG00000010810,5.306627383,1.74E-31,FYN	FYN,6q21,protein_coding,4.716834065,4.387502983,5.683557997,5.142293235,6.007547551,6.302821992,12.77154213,10.824394,10.96741518,11.19744158,10.28977958,10.25455963,10.51153842,11.29359655,10.85148175,10.08538811,10.0623479,11.00213658
Up,AMEX60DD002419,5.304150722,1.21E-02,NA,NANA,NA,2,2,2,2,2.318782419,2,2,3.466266227,2,2,3.526301259,3.738961102,4.594501588,2,2,3.759719934,3.679212108,2.647758234
Up,AMEX60DD010017,5.30293669,2.65E-03,NA,NANA,NA,2,2.320740139,2,2,2.318782419,2,2,3.826453054,2.273217247,2.992176718,2,2.553448414,3.575274937,4.474858371,2.430109305,2,2.84873411,5.689452122
Up,ENSG00000187808,5.298694001,5.65E-11,SOWAHD	SOWAHD,Xq24,protein_coding,2,2,2.780819955,2.182676175,2.318782419,2.406927109,5.247017853,4.900055033,4.534932049,3.574522002,5.319681429,5.0302839,5.321877444,5.029336725,4.36961384,3.949941471,5.460939133,6.494147297
Up,ENSG00000113600,5.298539424,4.84E-37,C9	C9,5p13.1,protein_coding,6.096218907,3.388637239,4.934042853,4.708072425,3.895322762,5.534859702,10.63626937,10.67405969,10.56926381,9.839247304,9.997120021,10.35687012,10.64336718,10.3687673,10.3476605,9.491646981,10.24101255,9.33436357
Up,ENSG00000173706,5.289795194,5.14E-49,HEG1	HEG1,3q21.2,protein_coding,3.798033975,4.204792256,2.780819955,4.411316172,4.571810024,3.714140604,9.413578393,8.884420354,9.530576704,8.500183011,8.974270595,8.597767018,9.134370442,8.485061708,9.471240403,8.098726174,9.191471387,8.638237987
Up,AMEX60DD009418,5.289409145,8.35E-04,NA,NANA,NA,2,2,2.238208162,2,2.992122912,2,4.493928412,2.258091226,2.502839373,3.796165774,2.273743184,2.208970588,2.238778275,6.405340283,4.551565023,2.562928415,2.263310901,6.076258963
Up,ENSG00000157423,5.286932612,4.96E-02,HYDIN	HYDIN,16q22.2,protein_coding,2,2,2,2.182676175,2.318782419,2,2,2,2,2.579751696,2,2,2,3.562626662,2.761005479,2,2,5.689452122
Up,ENSG00000122679,5.284976915,2.50E-17,RAMP3	RAMP3,7p13,protein_coding,4.523176831,2,2,3.5968444,2.57971589,3.640658873,8.754183766,7.952414502,8.13384989,8.241904816,7.174006692,8.217454467,7.567977012,8.485061708,7.159207959,8.042381853,7.696506378,8.297232813
Up,AMEX60DDU001015932,5.281570121,2.73E-04,NA,NANA,NA,2,2,2.780819955,2,2.992122912,2.406927109,5.1246307,2,3.298364278,4.986281289,2.876378878,2.208970588,2.238778275,6.26577506,5.791961891,3.282021191,2.84873411,7.461777918
Up,ENSG00000184584,5.278923453,1.63E-08,STING1	TMEM173,5q31.2,protein_coding,2.695428231,2.169265146,2,2.74410647,2,3.203786939,8.764467104,7.436741836,7.365988641,4.446607705,5.490323943,5.057548643,7.899120294,4.778573381,4.713117399,5.868098596,5.745695595,5.556785501
Up,ENSG00000184584,5.278923453,1.63E-08,STING1	STING1,5q31.2,protein_coding,2.695428231,2.169265146,2,2.74410647,2,3.203786939,8.764467104,7.436741836,7.365988641,4.446607705,5.490323943,5.057548643,7.899120294,4.778573381,4.713117399,5.868098596,5.745695595,5.556785501
Up,AMEX60DD001097,5.278812179,1.45E-06,NA,NANA,NA,2,2,2,3.056513146,2,2,5.859293817,5.779596127,4.978286024,2.992176718,5.226141345,4.945254682,5.185816451,2.72360563,6.143402507,5.430810812,5.171399032,3.938722016
Up,ENSG00000160791,5.272113243,2.01E-15,CCR5	CCR5,3p21.31,protein_coding,4.965879451,2,6.961646357,3.778112543,5.27123303,5.472698558,9.514509497,10.83680913,10.53561429,9.826729858,10.68278805,10.76306426,9.759099814,11.12881593,10.41527251,9.487816089,10.90131374,10.88769074
Up,LOC101949575,5.270747129,7.31E-03,NA,NANA,NA,2,2,2,2,2,2,2.825527504,5.077930977,3.298364278,2,5.435655424,4.041685549,2.92597276,4.29508329,2,2,3.849194671,2
Up,AMEX60DD054085,5.266947195,8.88E-03,NA,NANA,NA,2,2,2,2,2,2.574138483,2.825527504,3.121262452,2.502839373,2.579751696,2.503736356,2.208970588,2,6.26577506,3.624809275,2,2.485900787,2
Up,AMEX60DDU001022345,5.26476298,9.37E-04,NA,NANA,NA,2,2,2,2,2,2,5.51405522,2.834777268,3.524313616,4.571900028,3.417662769,2.699065234,2.238778275,3.562626662,3.029987782,2,2.678693946,4.312410355
Up,AMEX60DD039197,5.262557986,3.29E-03,NA,NANA,NA,2,2,2.442602293,2,2,2,2,2,3.170565329,2.579751696,2.273743184,2.391466706,2.92597276,2,4.269240311,2.778963075,2.485900787,5.248075875
Up,AMEX60DD048550,5.26200205,4.38E-08,NA,NANA,NA,2,2,2.780819955,2.74410647,2,2.574138483,6.788701889,4.822272867,5.883717335,3.312535052,6.213424892,5.611425739,6.119303136,6.405340283,5.513499536,6.276101569,5.323420541,2
Up,ENSG00000131037,5.261592208,1.00E-03,EPS8L1	EPS8L1,19q13.42,protein_coding,2,2.320740139,2,3.056513146,2,2.217763497,3.729682707,2,2,4.446607705,5.226141345,2,4.36172303,5.029336725,2.430109305,6.459408634,2.84873411,6.78849751
Up,ENSG00000164776,5.259432938,8.25E-03,PHKG1	PHKG1,7p11.2,protein_coding,2,2,2,2,2.318782419,2,2.825527504,3.904016117,3.415757847,2.579751696,3.526301259,2.699065234,3.887484202,2,5.05207652,2,2,2
Up,ENSG00000123329,5.25905739,4.08E-16,ARHGAP9	ARHGAP9,12q13.3,protein_coding,3.615675295,2,3.05461278,2.344799679,2,2,7.250384799,6.839014948,6.516801864,6.599664352,6.783217618,7.128382696,6.731129081,6.982367642,4.925881227,6.066066549,6.788194495,6.341194551
Up,ENSG00000132470,5.251783226,6.59E-02,ITGB4	ITGB4,17q25.1,protein_coding,2,2,2,2,2.57971589,2,2,2,3.03033541,2.579751696,2,2,2,2.72360563,2,5.297103075,2,4.468284685
Up,AMEX60DD046438,5.251029925,1.94E-03,NA,NANA,NA,2,2,2.238208162,2,2,2,3.551125788,3.245658664,3.03033541,2.992176718,2.273743184,2.553448414,4.718039858,3.850085496,2.761005479,2,2,3.093197496
Up,AMEX60DD015914,5.247847356,3.16E-02,NA,NANA,NA,2,2,2,2,2,2,2.471022444,3.977621079,2,2,3.721742295,4.581982794,4.794887493,2,2,2.308748067,2.84873411,2
Up,ENSG00000159588,5.246359475,1.17E-12,CCDC17	CCDC17,1p34.1,protein_coding,2,3.244486006,3.657329594,2,2,2.723966994,6.168964788,6.469671427,5.687563439,7.270117426,6.094946664,5.717794307,7.107633222,6.405340283,6.720032302,7.620696101,6.992560924,4.312410355
Up,ENSG00000117266,5.245354223,2.19E-09,CDK18	PCTK3,1q32.1,protein_coding,2.695428231,2,2,2,2.318782419,2.723966994,5.82039438,5.971971684,4.184120551,7.072237513,5.226141345,4.690464021,5.268982705,6.449014827,5.55672433,4.750001247,4.486789042,4.312410355
Up,ENSG00000117266,5.245354223,2.19E-09,CDK18	CDK18,1q32.1,protein_coding,2.695428231,2,2,2,2.318782419,2.723966994,5.82039438,5.971971684,4.184120551,7.072237513,5.226141345,4.690464021,5.268982705,6.449014827,5.55672433,4.750001247,4.486789042,4.312410355
Up,ENSG00000110057,5.241947806,1.12E-64,UNC93B1	UNC93B1,11q13.2,protein_coding,6.664579052,5.386935521,5.683557997,6.104208986,5.74026621,6.732264505,11.52379347,11.24486,11.43630006,10.36373652,11.05449239,11.00678382,11.9012029,11.39337822,11.3857038,10.38529917,10.8395978,11.43075751
Up,AMEX60DD009419,5.241104018,6.47E-03,NA,NANA,NA,2,2.169265146,2.238208162,2,2.318782419,2,4.031653358,2,2.502839373,4.309390399,2,2.208970588,2,5.338888488,4.463455969,2.562928415,2,4.737106538
Up,ENSG00000152766,5.2404081,8.91E-25,ANKRD22	ANKRD22,10q23.31,protein_coding,2,2.58298203,3.38721966,3.313164848,4.446519352,4.090375063,7.376415492,7.988471951,8.027197004,7.554498453,8.283367809,8.627636792,7.859417357,6.890318782,8.866200454,7.950731013,8.122649769,8.454668861
Up,AMEX60DD003316,5.238246144,1.05E-15,NA,NANA,NA,3.959907428,2.698154318,2.780819955,2.62288282,2.992122912,2.574138483,7.23567681,6.615148457,8.233158182,7.984557241,6.022603327,7.553963348,6.365918878,6.572625084,8.65867804,4.848886675,7.894021305,6.564943427
Up,ENSG00000225682,5.23612258,3.76E-11,DXO	DXO,CHR_HSCHR6_MHC_COX_CTG1,protein_coding,4.670801886,2.698154318,5.600586111,3.530980844,3.689521491,3.203786939,11.81473157,9.908022071,10.0530367,7.927081765,7.579019029,7.699530738,10.47186291,9.78029764,8.973766228,7.153874033,7.531443254,8.132191844
Up,ENSG00000225682,5.23612258,3.76E-11,DXO	DOM3Z,CHR_HSCHR6_MHC_COX_CTG1,protein_coding,4.670801886,2.698154318,5.600586111,3.530980844,3.689521491,3.203786939,11.81473157,9.908022071,10.0530367,7.927081765,7.579019029,7.699530738,10.47186291,9.78029764,8.973766228,7.153874033,7.531443254,8.132191844
Up,ENSG00000144815,5.23588425,5.82E-18,NXPE3	NXPE3,3q12.3,protein_coding,3.406884969,2.997028273,2.924201651,2.855929036,4.3795424,2.574138483,8.444574196,8.195454061,7.759354316,8.15445486,7.827491347,8.555360573,8.370108682,3.850085496,8.59789821,7.450062968,8.290733689,6.846486204
Up,ENSG00000114638,5.233694192,2.37E-03,UPK1B	UPK1B,3q13.32,protein_coding,2.868544578,2,2,3.232582886,2.57971589,2.574138483,2,2.985119356,2.273217247,6.029660634,7.324517731,2,6.498197079,2.72360563,2.430109305,7.804400753,2,7.40501962
Up,LOC115086022,5.231485077,4.58E-05,NA,NANA,NA,2,2,2.238208162,2,2,2,2.471022444,3.744481886,3.719620638,2.579751696,4.11870764,4.245104787,3.389532013,2.72360563,3.778776108,3.417070266,3.849194671,2.647758234
Up,LOC115073812,5.224200581,1.06E-02,NA,NANA,NA,2,2.804808102,3.572789996,4.876645392,4.446519352,2,2,2.258091226,2.273217247,9.57684955,6.908943665,2.391466706,4.084021259,8.306635277,7.214237818,9.974781669,2,9.110082306
Up,ENSG00000086730,5.22366927,1.14E-39,LAT2	LAT2,7q11.23,protein_coding,4.358705761,2.698154318,4.141108584,3.939126371,2.800605769,3.850747492,9.125225714,8.637137714,8.444773427,7.791947369,8.075598167,9.203157003,8.135397306,8.717109099,8.55057164,7.798227216,8.642609484,8.865588371
Up,ENSG00000028137,5.217854002,9.18E-29,TNFRSF1B	TNFRSF1B,1p36.22,protein_coding,7.026251938,4.082915365,6.910892691,5.268911654,7.867114827,7.507151537,11.57581248,12.13476553,12.21910912,10.95156856,11.88192516,11.8217839,12.16412162,12.32943068,12.49325599,11.58713549,12.12990885,11.47967641
Up,ENSG00000153064,5.216805595,6.32E-35,BANK1	BANK1,4q24,protein_coding,3.162680586,3.696323387,4.828613342,3.389482997,4.075398052,2.723966994,7.792826577,8.840706687,9.370742765,8.915177414,9.00510436,8.953917271,7.903465035,8.221052238,9.174422644,7.956286459,8.852143232,8.710281863
Up,ENSG00000197405,5.216762063,4.17E-17,C5AR1	C5AR1,19q13.32,protein_coding,7.717368051,6.428954307,7.191653467,5.493011406,2.57971589,4.709202197,11.74309204,12.1284673,11.80178141,10.05851078,11.05449239,11.43904834,12.06942039,11.51779841,12.17044799,10.10302534,11.58549097,11.25990881
Up,ENSG00000177098,5.2160027,2.67E-02,SCN4B	SCN4B,11q23.3,protein_coding,2,2,2,2,2.318782419,2,2,2,2.273217247,2,2.702055834,2.208970588,2,5.338888488,2.430109305,2.308748067,2.485900787,2
Up,LOC115478063,5.215521081,2.50E-02,NA,NANA,NA,2,2,2,2,2,2,2,2.258091226,2.700883052,4.309390399,2.273743184,2,2.443591754,2,3.624809275,2.778963075,2,4.312410355
Up,ENSG00000172831,5.212431666,1.19E-27,CES2	CES2,16q22.1,protein_coding,6.463256971,3.580998836,6.188604269,4.822613753,6.051239769,5.613782404,10.64603535,11.48936791,11.41574785,9.393794507,10.26451599,10.68981032,10.79604837,11.13551419,11.51666306,9.284221825,10.76453466,10.5574376
Up,ENSG00000144426,5.211522699,7.48E-21,NBEAL1	NBEAL1,2q33.2,protein_coding,2,3.166622704,4.547751563,3.147232344,3.16117002,2.723966994,8.338440993,6.952892567,6.945583027,7.460398659,7.231301029,6.492437338,7.006243496,7.25263973,8.512657824,7.668861379,7.407611452,8.536216928
Up,AMEX60DD037658,5.210467119,1.56E-04,NA,NANA,NA,2,2,2,2,2,2,4.990890632,3.565087338,3.625269604,5.233897849,3.972753787,3.440683592,3.739808674,2.72360563,3.624809275,3.282021191,2.263310901,2
Up,ENSG00000062282,5.208317832,2.55E-17,DGAT2	DGAT2,11q13.5,protein_coding,3.289943667,3.388637239,4.502762384,3.313164848,3.98816818,4.38851029,10.171187,9.32781994,8.754358455,7.73949038,7.75677979,6.965204759,10.12272016,8.947726091,8.39849671,6.923709356,7.819252053,7.219975243
Up,AMEX60DD010667,5.207581929,6.14E-03,NA,NANA,NA,2,2,2,2,2,2.217763497,3.347306097,2.258091226,2.874993043,2.992176718,2,2,2.443591754,4.089674195,3.917884342,2.308748067,2,4.137631655
Up,ENSG00000005961,5.206401775,4.29E-05,ITGA2B	ITGA2B,17q21.31,protein_coding,2,2,2,2,2.57971589,2.406927109,5.1246307,5.604787583,5.640099093,5.629428406,4.42968277,3.597517274,6.148880998,2.72360563,3.029987782,4.195185589,4.379851069,2
Up,ENSG00000163898,5.205183647,3.96E-02,LIPH	LIPH,3q27.2,protein_coding,2,2,2,2.74410647,2,2,2,2,5.540212102,6.114494935,4.588461799,2,4.084021259,2,2,6.505608119,2,3.093197496
Up,AMEX60DD041336,5.203964155,3.64E-11,NA,NANA,NA,2.498669594,2.169265146,2,2,3.449398748,2.859688873,6.474762425,5.295031429,6.666442905,3.574522002,6.596481404,7.337474721,6.825731333,5.875522688,5.55672433,5.225295498,6.366150161,6.69689517
Up,ENSG00000160685,5.202037194,1.30E-20,ZBTB7B	ZBTB7B,1q21.3,protein_coding,2,2,4.358710119,3.389482997,3.895322762,3.48141429,9.187691482,8.439659561,8.138127128,7.752784523,7.973757596,7.695197223,7.708683838,8.376156445,7.721181571,8.228357686,8.006133757,7.668811206
Up,AMEX60DDU001002593,5.195066056,6.41E-04,NA,NANA,NA,2,2.169265146,3.05461278,2,3.16117002,3.394675389,4.281227754,2.476942406,4.585922885,3.312535052,2.273743184,2,2,7.123823493,6.601190696,2.778963075,2.263310901,8.509543143
Up,AMEX60DD011293,5.192099917,6.39E-02,NA,NANA,NA,2,2,2,2,2,2,5.413091192,2.666925836,2,5.685963438,2,2.208970588,2,4.29508329,4.04475112,2,2,2
Up,ENSG00000089041,5.189560179,6.90E-75,P2RX7	P2RX7,12q24.31,protein_coding,6.449690525,5.948631308,5.941307449,5.22792796,5.445077495,5.113980663,11.44606797,11.64042289,11.31119525,10.53509963,10.68498696,11.18269879,11.15880593,10.95227427,10.76773502,10.13644287,11.12939166,10.69400081
Up,ENSG00000174564,5.188126273,5.47E-02,IL20RB	IL20RB,3q22.3,protein_coding,2.498669594,2,2,3.887426353,2,2,2,2,2.273217247,2,5.824080291,2,5.003552975,4.778573381,2.430109305,7.377384242,2,7.945802038
Up,LOC115091573,5.183644417,9.06E-08,NA,NANA,NA,2,2.58298203,2,2,2.800605769,2,4.919064414,5.009389261,5.255272941,7.377003746,5.091167717,4.91576027,5.397752022,5.140066371,4.925881227,5.225295498,5.407494188,2.647758234
Up,AMEX60DD054588,5.181028863,3.36E-03,NA,NANA,NA,2,2.169265146,2.238208162,2,2.57971589,2.406927109,5.413091192,2.476942406,3.03033541,4.15773705,2,2,2,5.998194518,5.422959317,2.562928415,2,5.97590773
Up,AMEX60DD034613,5.179688368,9.63E-03,NA,NANA,NA,2.270774118,2,2.780819955,2,2,2,4.281227754,2,2.502839373,3.574522002,2,2,2,5.669420246,3.917884342,2.562928415,2.263310901,6.25817348
Up,ENSG00000168427,5.178469942,2.04E-05,KLHL30	KLHL30,2q37.3,protein_coding,2,2.169265146,2,2.344799679,2,2.406927109,4.919064414,4.861688085,4.899851205,2,3.526301259,3.986010272,5.582504422,2,3.452425835,4.985562188,3.679212108,4.854803529
Up,ENSG00000014257,5.173538744,1.43E-126,ACP3	ACPP,3q22.1,protein_coding,6.22921343,6.68078245,7.280961824,6.933677542,7.427511182,7.481075288,12.5806981,12.33511662,12.55705882,12.38199711,12.25878049,12.23486864,12.08001512,12.38248389,12.38011999,11.64159669,12.42980774,12.13694322
Up,ENSG00000014257,5.173538744,1.43E-126,ACP3	ACP3,3q22.1,protein_coding,6.22921343,6.68078245,7.280961824,6.933677542,7.427511182,7.481075288,12.5806981,12.33511662,12.55705882,12.38199711,12.25878049,12.23486864,12.08001512,12.38248389,12.38011999,11.64159669,12.42980774,12.13694322
Up,ENSG00000135363,5.168148568,8.67E-23,LMO2	LMO2,11p13,protein_coding,4.57408219,3.580998836,3.657329594,2.490531057,4.446519352,3.48141429,9.276594256,8.484536578,9.073053047,7.77901085,7.628604029,7.703851276,8.398089505,9.78029764,8.065955122,7.022344475,8.362704506,8.255034791
Up,LOC113408079,5.167242199,1.97E-41,NA,NANA,NA,3.289943667,4.1246955,4.547751563,5.830737728,5.818206845,5.810890427,10.18465063,10.08497612,10.27027533,9.447924527,10.20446949,10.19978376,10.30125717,10.27784224,10.15718472,9.918974741,10.07525807,10.42096771
Up,ENSG00000273777,5.166808792,5.14E-10,CEACAM20	CEACAM20,19q13.31,protein_coding,4.034506326,2,2,2.344799679,2.57971589,2,6.423769539,7.248847253,6.875582232,5.985296371,6.322907431,7.042291677,7.471782751,6.649514485,6.304228115,4.52923316,6.992560924,5.41067224
Up,ENSG00000134873,5.165316992,6.64E-05,CLDN10	CLDN10,13q32.1,protein_coding,2.270774118,2,2,2,2,2.859688873,2,4.822272867,3.89161265,2.992176718,4.11870764,2.553448414,4.201589817,4.634693391,6.494083411,3.654294118,3.586068165,3.707934305
Up,ENSG00000090376,5.164752409,6.65E-12,IRAK3	IRAK3,12q14.3,protein_coding,2.270774118,3.084316116,2,2.182676175,2.992122912,2,6.316035724,4.861688085,5.821249792,4.446607705,4.980945644,5.629707412,5.15699374,6.982367642,5.929863108,5.981414995,6.171491109,4.137631655
Up,AMEX60DD051469,5.162394481,1.63E-03,NA,NANA,NA,2,2,2,2,2,2,4.281227754,2.834777268,2.273217247,2.992176718,2.503736356,3.064222034,3.575274937,2.72360563,3.917884342,2.778963075,2,2.647758234
Up,ENSG00000185842,5.15887356,1.75E-19,DNAH14	DNAH14,1q42.12,protein_coding,2.498669594,3.084316116,3.38721966,2.490531057,2,3.394675389,7.144133635,6.829106614,6.791187679,5.740366316,6.928872628,7.021673138,6.104283653,7.849584925,7.891234212,5.261646002,6.898842992,6.564943427
Up,AMEX60DDU001015030,5.156980715,9.50E-03,NA,NANA,NA,2,2,2,2,2,2,3.551125788,3.121262452,4.045267222,2,2.702055834,2,4.201589817,3.562626662,2.761005479,2.308748067,2.263310901,2
Up,AMEX60DD041315,5.155144891,1.80E-03,NA,NANA,NA,2,2,2,2.855929036,3.449398748,2.983733368,3.347306097,2,2.273217247,7.174567462,3.300172445,2,3.176291396,5.242899757,5.111262452,8.480491025,2.678693946,6.214799806
Up,AMEX60DD045057,5.144945703,1.64E-10,NA,NANA,NA,3.615675295,2,2,3.147232344,4.075398052,2,8.641537515,7.164681054,8.11227139,5.685963438,6.898874988,6.635003292,7.69371052,8.003972661,5.929863108,6.690292355,7.272144187,6.982013221
Up,ENSG00000144115,5.144915454,1.67E-32,THNSL2	THNSL2,2p11.2,protein_coding,3.406884969,2.457811436,3.174206582,3.778112543,4.309304026,4.475609656,8.680071849,8.94760344,8.729061972,7.765957281,7.864178311,7.758871618,8.48182449,8.861468913,8.638701264,7.613682177,8.461070965,7.891744227
Up,ENSG00000144355,5.144596217,5.64E-03,DLX1	DLX1,2q31.1,protein_coding,2,2,2.442602293,2,2,2.217763497,2.471022444,2.666925836,2.273217247,2.579751696,2,2,2,5.938162053,3.624809275,3.654294118,3.000829328,2
Up,AMEX60DD010898,5.142951679,4.25E-30,NA,NANA,NA,3.406884969,2.904117174,3.38721966,2.490531057,2.992122912,3.48141429,6.5240143,8.053742776,8.103548802,6.842835633,7.368960619,7.729506257,8.242165859,6.449014827,7.254175067,7.163511919,7.788224518,7.007655196
Up,AMEX60DD053722,5.142071027,1.55E-38,NA,NANA,NA,5.00350696,5.502369078,6.483086066,4.73757153,6.685253099,6.867243332,10.87919509,11.24904631,11.24531608,9.688290011,11.2994821,10.69361702,10.95151997,11.75919387,10.98603555,10.31461073,11.21159606,11.35287113
Up,ENSG00000165828,5.138389801,6.05E-04,PRAP1	PRAP1,10q26.3,protein_coding,2,2,2.442602293,2,2.318782419,2,4.16183063,4.114441004,3.415757847,2.579751696,2.503736356,2.952466907,3.815535138,2,5.222813163,2,4.379851069,4.312410355
Up,ENSG00000147113,5.131454459,2.62E-04,DIPK2B	DIPK2B,Xp11.3,protein_coding,2.270774118,2,2,2,2.318782419,2,4.281227754,4.740056936,3.415757847,2,3.417662769,4.09529185,3.286847934,3.203268667,2,4.58767222,4.071652875,3.433063811
Up,AB205_0030460,5.12415333,1.22E-35,NA,NANA,NA,5.110836837,2.904117174,4.633727934,5.328283599,4.446519352,6.125640186,10.42886844,9.55670542,10.0530367,9.639025094,9.842858523,10.08356808,10.11243556,9.497930607,10.21566555,9.716171932,10.04604602,10.22994543
Up,LOC112486878,5.123603507,3.06E-05,NA,NANA,NA,2,2,2,2.490531057,2,2.406927109,6.61774387,5.236263424,5.591019901,2.579751696,3.721742295,3.440683592,5.821657916,4.634693391,3.917884342,2.966821377,4.001243813,3.707934305
Up,LOC115799917,5.123452044,1.01E-38,NA,NANA,NA,4.237621901,4.802256779,5.780982012,4.297083442,6.726263245,5.651681615,10.9852152,10.14411522,10.01400521,10.37667515,10.62669696,10.37052295,10.01441082,11.00260364,10.46716951,10.01792322,10.56694632,10.75772212
Up,ENSG00000118242,5.123425643,2.16E-42,MREG	MREG,2q35,protein_coding,3.959907428,4.243232511,3.284640962,4.902920838,4.741441382,4.517263641,9.588724817,9.15813785,9.101806331,8.427435585,9.430787977,8.755928784,9.373940202,8.526421651,9.864311313,7.858805061,9.39052663,9.319084121
Up,ENSG00000131067,5.121927015,4.43E-08,GGT7	GGT7,20q11.22,protein_coding,2,2,2.621599751,2,2.57971589,3.394675389,4.679261701,5.205956624,5.842374269,2.579751696,6.180555036,6.3672841,5.515963787,7.25263973,4.161357746,5.914498555,5.72399865,5.97590773
Up,ENSG00000180287,5.11989761,6.23E-02,PLD5	PLD5,1q43,protein_coding,2,2,2,2,2.318782419,2,2,2,2,2.579751696,2.273743184,2,2,2,3.624809275,2.966821377,2,4.854803529
Up,ENSG00000121691,5.118450508,1.88E-65,CAT	CAT,11p13,protein_coding,8.952342088,7.907038697,8.292340738,8.036919211,8.34633946,8.231372314,12.98774915,13.75268097,13.82738606,12.5283198,13.32069017,12.69765099,13.57888245,14.06495342,13.76382756,13.03961939,13.07727026,12.57668155
Up,IRAG2,5.115723571,1.41E-21,NA,NANA,NA,4.470409377,2.169265146,5.418789788,3.461965968,3.312470415,3.850747492,8.572985341,9.066228999,9.509270946,8.144402728,8.757376029,9.424804574,8.519108784,8.837020757,8.484953227,8.286848979,9.506269445,9.196233974
Up,ENSG00000107447,5.114279883,8.44E-02,DNTT	DNTT,10q24.1,protein_coding,2.270774118,2,2,2,2,2,2,3.65757121,3.298364278,2,2,2,2.443591754,2,2,2,2.485900787,5.248075875
Up,AMEX60DD041302,5.112502525,2.68E-02,NA,NANA,NA,2,2,2,2.490531057,2,3.394675389,2,2,2.502839373,2,4.902489247,2,2.622910617,2,3.029987782,6.622028718,2,7.551678297
Up,AMEX60DD012295,5.107290969,8.23E-02,NA,NANA,NA,2,2,2,2,2.57971589,2.217763497,2,2,2,2,2,2,2,3.203268667,3.452425835,2,2,6.123932844
Up,ENSG00000110786,5.105389618,2.57E-02,PTPN5	PTPN5,11p15.1,protein_coding,2,2.169265146,2,2.182676175,2,2,2,2,2.700883052,2.579751696,2,2,2.443591754,3.203268667,3.029987782,2,2,5.485577838
Up,ENSG00000255181,5.105014431,1.24E-02,CCDC166	CCDC166,8q24.3,protein_coding,2,2.457811436,2,2,2,2,5.739300115,3.360175078,4.045267222,2,2.876378878,2,3.176291396,5.593612626,2,3.654294118,3.486493018,2
Up,ENSG00000152642,5.100863967,2.00E-52,GPD1L	GPD1L,3p22.3,protein_coding,7.504233525,5.936952629,6.858288214,7.216322956,6.444356027,7.171119453,12.23415525,12.16806319,12.61957539,10.62640196,11.70217421,11.42210369,12.35802349,12.02213152,12.42236038,11.37486724,11.70417522,11.83516331
Up,ENSG00000178033,5.100157854,3.91E-02,CALHM5	CALHM5,6q22.1,protein_coding,2,2,2,2.182676175,2,2,2,3.826453054,2,4.571900028,2.702055834,5.002493954,3.176291396,2,2,5.110402699,2,2
Up,AMEX60DD017220,5.100133244,1.40E-02,NA,NANA,NA,2.270774118,2,2,2,2,2.574138483,2.825527504,2.476942406,2,2.579751696,2.273743184,2,2,4.90939654,4.634601351,2,2,5.751474389
Up,ENSG00000104903,5.096517702,4.48E-06,LYL1	LYL1,19p13.13,protein_coding,2.498669594,2,2,2,2.57971589,2,4.919064414,5.581368506,4.978286024,4.15773705,4.11870764,3.167939214,4.636867349,3.203268667,2.761005479,4.33821059,4.486789042,5.41067224
Up,AMEX60DD034604,5.096483473,6.91E-02,NA,NANA,NA,2,2,2,2,2,2.217763497,2.471022444,2,2,2.579751696,2,2,2,4.29508329,3.778776108,2,2,3.938722016
Up,ENSG00000151117,5.09406245,2.29E-49,TMEM86A	TMEM86A,11p15.1,protein_coding,7.402278844,6.40372188,6.202738723,7.113193804,7.039962656,7.34889702,12.40779623,12.60346121,12.41953126,10.7673448,11.73296405,12.00231476,12.61091321,11.82282745,12.64522852,11.03889496,11.77973342,11.66934596
Up,ENSG00000214193,5.092527458,4.53E-06,SH3D21	SH3D21,1p34.3,protein_coding,2.270774118,3.244486006,2,3.147232344,2.318782419,2,2,4.29804483,4.310775307,5.50924381,5.542996301,4.464676398,4.867847894,3.562626662,6.641902037,6.755471382,2.84873411,7.636303705
Up,ENSG00000004139,5.091147517,1.05E-23,SARM1	SARM1,17q11.2,protein_coding,2.868544578,3.949784451,5.642668454,2.855929036,4.157653097,3.640658873,9.004615747,8.767368419,9.027666991,8.823652334,8.974270595,8.915316443,8.171871856,9.248900043,8.300182058,8.200540522,8.92050772,9.918034432
Up,AMEX60DD004417,5.087489549,2.01E-02,NA,NANA,NA,2,2,2,3.147232344,2,2,2,2,2.273217247,3.574522002,2,4.09529185,2.622910617,7.25263973,2.761005479,2.308748067,2,4.468284685
Up,ENSG00000115590,5.084093307,3.45E-15,IL1R2	IL1R2,2q11.2,protein_coding,3.709734018,2,3.174206582,2.182676175,3.449398748,3.714140604,7.792826577,7.456185043,7.70272551,7.232653362,6.337890993,7.587084971,8.116808289,7.712953549,7.997015793,5.820156588,7.592585037,5.41067224
Up,ENSG00000036672,5.082099099,5.12E-55,USP2	USP2,11q23.3,protein_coding,6.306510591,5.652734045,6.766113217,5.789081826,5.657873204,5.268323211,12.06038611,10.90265555,11.13461368,10.96019008,10.76338315,10.32075599,11.16650864,11.5594891,10.95607982,10.47220527,10.67478649,10.81512169
Up,ENSG00000025434,5.079225387,2.28E-22,NR1H3	NR1H3,11p11.2,protein_coding,6.043005476,5.280063976,5.466431241,2.959704296,3.98816818,3.640658873,10.9852152,10.30199013,10.38898678,10.39374811,9.291498914,9.242296975,10.33542358,10.19048069,10.08150901,8.551946549,9.560835258,9.618550473
Up,AMEX60DD010774,5.078769582,8.21E-03,NA,NANA,NA,2,2,2,2,2,2,2.471022444,2.666925836,2.874993043,2,3.972753787,2.952466907,2,2,3.029987782,2.562928415,4.202931728,3.093197496
Up,ENSG00000077585,5.077063423,1.15E-39,GPR137B	GPR137B,1q42.3,protein_coding,6.213244301,4.580006216,5.907187575,4.928726283,4.446519352,3.850747492,10.76987471,10.55211626,10.8234551,9.722476925,10.12463698,10.53898148,10.54529452,9.972122168,10.42696758,9.413026952,10.29719227,9.904448497
Up,ENSG00000099721,5.076112824,2.61E-08,AMELY	AMELY,Yp11.2,protein_coding,2,2.457811436,2.621599751,2.182676175,2.800605769,2,6.959544507,6.544242849,6.724485307,3.312535052,4.637728775,4.619056972,5.538486728,6.791994205,4.990358252,4.848886675,4.071652875,4.608947876
Up,AMEX60DD042175,5.074765807,9.20E-15,NA,NANA,NA,2,2,2.442602293,2.490531057,2.800605769,2.859688873,5.05930985,6.391034383,5.615768191,6.072701255,5.258000021,5.953756192,5.422181971,5.029336725,4.269240311,6.24011803,6.218799794,6.300281122
Up,ENSG00000139211,5.07434884,1.50E-30,AMIGO2	AMIGO2,12q13.11,protein_coding,2.270774118,3.244486006,2.442602293,3.720184051,3.796088728,4.517263641,8.231308712,7.682155301,7.504952735,7.73949038,7.853791172,7.897350349,7.616420197,8.032962223,7.70205743,7.655263169,7.955827759,8.851496998
Up,ENSG00000131910,5.066752539,4.98E-04,NR0B2	NR0B2,1p36.11,protein_coding,2,2.320740139,3.05461278,2,2,2,3.109878262,2.258091226,2,2.579751696,3.721742295,4.196875246,3.286847934,7.096620186,2.430109305,4.036405199,3.679212108,4.608947876
Up,AMEX60DD001592,5.065344409,7.58E-11,NA,NANA,NA,2.695428231,2,2.924201651,2.182676175,2.318782419,2.217763497,6.499598527,6.04227116,6.210543483,4.986281289,5.349560587,5.953756192,6.671239302,4.089674195,6.143402507,3.54055258,5.380010445,5.331663487
Up,LOC115478843,5.063310867,1.89E-02,NA,NANA,NA,2.498669594,2,2,2.182676175,2,2,2,3.65757121,2,2,2,2.952466907,3.389532013,2,4.858387231,2,3.486493018,5.159345849
Up,ENSG00000177409,5.05961119,4.04E-33,SAMD9L	SAMD9L,7q21.2,protein_coding,4.670801886,4.165299666,5.466431241,6.126679908,5.445077495,5.651681615,11.013513,10.12601978,10.08329718,9.75916987,9.487318686,9.18318148,9.953907547,11.35227848,10.14129932,9.659404405,9.24577319,10.52006366
Up,AMEX60DD015853,5.059390289,5.22E-16,NA,NANA,NA,8.203047712,7.086982249,7.912741686,5.248565334,5.867922123,2.574138483,12.41229942,11.90410018,11.80951202,11.64699862,12.2707861,11.9361442,12.54082734,11.67778599,11.5952099,10.95188982,12.72940752,11.9362637
Up,AMEX60DDU001039854,5.058172097,6.02E-05,NA,NANA,NA,2,2,2,2.182676175,2,2,2.471022444,3.565087338,3.298364278,2.992176718,2.702055834,3.167939214,3.389532013,3.562626662,3.778776108,3.282021191,2.84873411,2.647758234
Up,AMEX60DD002740,5.054711305,3.44E-04,NA,NANA,NA,2.498669594,2,2,2.344799679,2,2,4.031653358,5.323541432,4.682796893,2.579751696,3.17225881,5.002493954,5.214074591,2,4.634601351,2,4.264347288,4.608947876
Up,AMEX60DDU001000885,5.052029108,2.61E-02,NA,NANA,NA,2,2,2,2,2,2,4.391494422,2,2.874993043,4.309390399,2.503736356,2,2,2,3.256613739,2.308748067,2.84873411,4.312410355
Up,AMEX60DD039523,5.051863987,3.45E-05,NA,NANA,NA,2.270774118,2.169265146,2,2.182676175,2,2,4.031653358,2.834777268,3.625269604,4.986281289,3.17225881,2.952466907,3.176291396,4.634693391,4.551565023,2.778963075,3.138408221,4.312410355
Up,LOC115096778,5.048566711,5.70E-02,NA,NANA,NA,2,2.169265146,2,2.344799679,3.98816818,3.097951676,2,3.904016117,2,8.88530959,5.091167717,2,2.238778275,2.72360563,2,8.282432885,2,8.15531903
Up,LOC115100279,5.04853075,1.33E-05,NA,NANA,NA,2,2,2,3.461965968,2.57971589,2,4.919064414,5.265946644,6.885792707,6.072701255,3.81035484,4.245104787,4.084021259,2.72360563,5.05207652,5.110402699,5.486937032,7.603046812
Up,DPX16_23792,5.04774185,1.31E-12,NA,NANA,NA,3.515053921,2.904117174,2,2.74410647,2,4.672803158,6.941530864,8.429858711,8.276486067,6.411309062,7.419137386,8.027145521,8.269351691,7.881812521,7.653107686,5.610667218,8.037256826,7.105894942
Up,ENSG00000169550,5.043228735,2.56E-02,MUC15	MUC15,11p14.2,protein_coding,2,2,2,2.344799679,2.992122912,2,2,2,2,5.073628293,4.588461799,2,2.238778275,2.72360563,2.761005479,5.553170893,2,6.846486204
Up,ENSG00000135114,5.039093582,1.51E-15,OASL	OASL,12q24.31,protein_coding,4.623252409,4.387502983,5.663258085,6.202681298,6.984698875,7.302002214,13.07269933,11.70415126,11.9291143,10.78524605,9.855929035,9.255601757,12.07905517,11.9064687,11.17820138,9.841540374,10.04604602,10.73487505
Up,AMEX60DD036961,5.036881795,4.26E-02,NA,NANA,NA,2,2,2,2,2,2,2,2.834777268,3.03033541,2.992176718,2.273743184,3.064222034,4.411380545,2,3.452425835,2,2,2
Up,ENSG00000129151,5.035881403,2.64E-18,BBOX1	BBOX1,11p14.2,protein_coding,3.709734018,4.039889111,4.714867501,4.297083442,4.893209518,2,8.619046788,9.240808337,9.434731162,9.34195897,8.447784255,8.611629953,9.054575593,7.581769378,10.05160284,7.715470443,9.290744285,7.461777918
Up,ENSG00000139629,5.03242933,1.22E-13,GALNT6	GALNT6,12q13.13,protein_coding,3.289943667,2,2,3.056513146,3.16117002,3.640658873,7.710122115,7.342372466,6.379030485,7.050870785,7.207024384,6.598341866,6.340508768,5.029336725,6.580395949,7.022344475,6.474071298,8.47319317
Up,ENSG00000139508,5.031826797,9.37E-40,SLC46A3	LOC283537,13q12.3,protein_coding,5.552827145,4.609733295,5.799701507,5.027565945,6.029559057,6.428216277,12.2225471,10.61689774,10.87305516,11.06781919,10.23079703,10.24569701,10.5985175,11.04768954,10.40348185,10.18101529,10.25431818,10.95348893
Up,ENSG00000139508,5.031826797,9.37E-40,SLC46A3	SLC46A3,13q12.3,protein_coding,5.552827145,4.609733295,5.799701507,5.027565945,6.029559057,6.428216277,12.2225471,10.61689774,10.87305516,11.06781919,10.23079703,10.24569701,10.5985175,11.04768954,10.40348185,10.18101529,10.25431818,10.95348893
Up,ENSG00000173890,5.031379455,6.80E-16,GPR160	GPR160,3q26.2,protein_coding,4.17304272,2,4.456324974,3.147232344,2.318782419,2.859688873,7.479888036,8.03662392,8.551245537,6.307027402,7.079107165,8.247361167,8.228378392,7.913335904,8.145972204,6.912321746,7.531443254,7.821192741
Up,ENSG00000167703,5.030200774,7.97E-50,SLC43A2	SLC43A2,17p13.3,protein_coding,7.821108064,7.265667785,8.328241065,7.336865215,8.017868067,7.319766874,14.39588011,13.06602186,13.16828251,12.87572308,12.47392178,12.57447426,12.89213742,13.2129219,13.0696317,11.96462858,12.4031765,12.54857022
Up,ENSG00000169871,5.029745929,1.23E-11,TRIM56	TRIM56,7q22.1,protein_coding,2,2.320740139,2.238208162,2.344799679,2,3.097951676,5.897171886,6.293522365,6.83400198,5.792792037,5.018629786,4.758502796,6.301534221,5.513599635,5.994166322,4.117978678,5.460939133,4.737106538
Up,LOC115636636,5.023395972,9.74E-02,NA,NANA,NA,2,2,2,2,2,2,2,2,2,2,2.273743184,2.699065234,2,4.634693391,2.430109305,2,2.263310901,2.647758234
Up,ENSG00000081923,5.022705801,5.10E-02,ATP8B1	ATP8B1,18q21.31,protein_coding,2.270774118,2,2.238208162,4.297083442,3.312470415,2.723966994,2,2,2,7.642834603,7.215162074,2,4.36172303,3.203268667,2,8.756835681,2,8.613401076
Up,AMEX60DD029577,5.022163633,5.90E-02,NA,NANA,NA,2,2,2,2,2,2,3.888554341,2.258091226,2,2,2,2.831322515,2.238778275,2.72360563,4.04475112,2,2,3.707934305
Up,ENSG00000134242,5.01517196,1.10E-20,PTPN22	PTPN22,1p13.2,protein_coding,3.798033975,2.904117174,3.174206582,2.182676175,2,2.217763497,6.977336001,7.3631206,7.291141789,7.029182846,7.397846384,6.797451967,6.301534221,6.216082664,7.101995526,5.66595967,7.387049569,7.105894942
Up,AMEX60DD012799,5.009377884,2.34E-07,NA,NANA,NA,4.299433763,2,2.621599751,2,2,2.406927109,6.847925987,7.762443238,7.556995167,4.687175358,6.129801937,6.722777051,8.032045424,6.95233255,6.055725318,4.117978678,6.745757436,5.556785501
Up,AMEX60DD034686,5.007934541,4.49E-02,NA,NANA,NA,2,2,2,2,2,2,2,2.834777268,3.625269604,2,2,2.952466907,2.238778275,3.203268667,4.269240311,2,2.84873411,2
Up,ENSG00000129354,5.007386649,6.71E-02,AP1M2	AP1M2,19p13.2,protein_coding,2,3.084316116,2,4.215572226,2.800605769,2,2,2,2,7.613986049,5.349560587,2,4.867847894,2.72360563,2,8.026625474,2.263310901,8.7488044
Up,ENSG00000104205,5.005393521,2.42E-37,SGK3	SGK3,8q13.1,protein_coding,6.755599664,5.242605355,4.633727934,6.092840898,5.843278622,7.069782799,9.514509497,11.23738755,11.07952348,10.1889354,10.87030895,11.07216008,11.29359938,11.16200052,11.30164909,10.33394448,11.21159606,11.03055676
Up,AMEX60DDU001031910,5.002684872,4.58E-05,NA,NANA,NA,2.270774118,2,2.442602293,2,2,2,5.247017853,3.466266227,3.719620638,3.98824911,3.526301259,3.867767371,2.238778275,4.29508329,3.778776108,3.417070266,3.849194671,4.963618681
Up,ENSG00000185215,5.001587604,5.53E-20,TNFAIP2	TNFAIP2,14q32.32,protein_coding,3.959907428,2.58298203,4.081162983,5.027565945,5.540142646,4.744705446,9.030410316,8.465474245,9.863268159,8.705559486,9.885549283,9.058833896,8.638597402,7.730757048,10.00749666,7.994586878,9.825654916,10.03798665
Up,ENSG00000130363,4.994225572,2.39E-22,RSPH3	RSPH3,6q25.3,protein_coding,3.515053921,3.318361287,2,2.855929036,3.57445013,2.723966994,8.260664109,6.109303668,5.842374269,7.377003746,6.967923218,6.928755644,7.33694253,6.722512532,7.506492886,6.923709356,7.171537145,7.284330178
Up,AMEX60DD031753,4.993679238,2.92E-02,NA,NANA,NA,2,2,2,2,2.318782419,2,2.471022444,2,2,4.571900028,2.273743184,2,2.238778275,4.474858371,2.761005479,2,2.485900787,3.938722016
Up,ENSG00000146192,4.991261386,6.57E-15,FGD2	FGD2,6p21.2,protein_coding,3.88123983,2.320740139,2.924201651,2,3.449398748,2,5.82039438,7.525315498,7.021633912,7.072237513,6.410559813,7.500328265,6.451487126,7.348003484,7.200675885,6.221784005,7.147288819,6.214799806
Up,AMEX60DD032423,4.990749767,5.34E-04,NA,NANA,NA,2,2,2,2,2,2,4.16183063,3.904016117,3.719620638,3.312535052,2.503736356,3.264697521,3.176291396,3.203268667,3.452425835,3.133012319,2,2.647758234
Up,ENSG00000176531,4.987813336,2.34E-32,PHLDB3	PHLDB3,19q13.31,protein_coding,4.358705761,3.519684574,3.38721966,3.530980844,3.98816818,5.058632077,9.346711548,8.51884317,8.734721869,8.460221446,8.40929014,8.030589401,8.902259004,9.683060688,8.643721451,7.563606061,8.483842568,8.143801779
Up,ENSG00000147509,4.987621621,5.21E-08,RGS20	RGS20,8q11.23,protein_coding,2.498669594,2.904117174,2,2,2,2,3.888554341,4.740056936,5.487549469,3.98824911,4.685368728,4.655202243,4.505844559,6.111248104,5.513499536,4.800291023,4.808776335,3.093197496
Up,AMEX60DD038056,4.984078434,2.55E-05,NA,NANA,NA,2.270774118,2,2,2.182676175,2,2,3.551125788,3.65757121,3.524313616,3.98824911,2.503736356,2.699065234,3.389532013,3.850085496,3.452425835,3.417070266,3.766705423,3.433063811
Up,ENSG00000167769,4.979828051,1.25E-46,ACER1	ACER1,19p13.3,protein_coding,4.57408219,3.388637239,4.96754072,4.794819641,5.685863643,4.971411889,9.686602487,9.965686591,9.928925616,9.269814117,9.451601791,9.445592749,9.968495549,9.412265035,10.05349025,8.609490729,9.46762327,9.838108332
Up,ENSG00000105223,4.979703762,4.33E-48,PLD3	PLD3,19q13.2,protein_coding,8.474920019,8.641568307,9.056710353,8.829271261,8.656783639,8.802568743,14.77012584,14.2547403,14.33865792,12.49459127,13.27008004,13.38093891,14.17254625,14.12634907,13.94720481,12.66528157,13.42024812,13.48673266
Up,ENSG00000006756,4.979684737,4.71E-09,ARSD	ARSD,Xp22.33,protein_coding,2,2,2.621599751,3.989037598,4.940447012,2,8.099421529,7.862983463,7.850798136,7.072237513,7.553572448,7.000755648,8.736819671,7.944185193,7.786187588,6.39541383,6.974298054,7.480211749
Up,ENSG00000166278,4.977035586,1.22E-15,C2	C2,6p21.33,protein_coding,4.358705761,2.997028273,4.67486807,3.389482997,2.992122912,3.302386011,9.859651425,9.038549721,9.533826764,6.508558436,7.843328704,7.558741819,9.525386532,8.294715595,7.403708873,6.979336918,7.171537145,8.500541152
Up,AMEX60DD041375,4.975742653,2.24E-03,NA,NANA,NA,2,2,3.174206582,2,2,2.406927109,3.347306097,2.258091226,2.874993043,3.574522002,2,2.208970588,2.443591754,6.449014827,5.422959317,2.562928415,2,6.300281122
Up,ENSG00000198848,4.97293036,6.39E-05,CES1	CES1,16q12.2,protein_coding,3.289943667,2.58298203,2,2.182676175,2,2.217763497,4.493928412,6.443932408,5.821249792,4.793917493,3.721742295,6.118162836,6.463307158,2,7.173163458,2,5.537568208,3.938722016
Up,ENSG00000143502,4.972488037,4.25E-02,SUSD4	SUSD4,1q41,protein_coding,2,2.320740139,2,2,2,2,2,2,3.03033541,2,2,2,3.056554307,2.72360563,2.430109305,3.417070266,2,5.159345849
Up,AMEX60DD041499,4.972119705,6.62E-04,NA,NANA,NA,2,2,2,2,2,2,4.031653358,3.245658664,3.415757847,3.98824911,3.300172445,3.867767371,3.389532013,2,3.624809275,2,3.264001908,2.647758234
Up,LOC115095614,4.966078511,2.98E-07,NA,NANA,NA,2,2,3.657329594,2,2.318782419,2,4.990890632,6.141687023,6.194204037,3.796165774,6.438632504,6.038300179,5.625218771,6.313812683,6.601190696,4.941426873,4.071652875,5.485577838
Up,PROD1,4.961064198,7.29E-04,NA,NANA,NA,5.273681553,2.997028273,6.447916712,2,2,2,10.50596979,9.967945913,9.203268385,5.740366316,7.215162074,7.153870883,10.59583536,9.367445995,10.31341571,6.990209599,7.366190387,5.556785501
Up,ENSG00000142634,4.960640728,6.40E-96,EFHD2	EFHD2,1p36.21,protein_coding,7.810532766,7.42881648,8.308769895,6.933677542,7.836226645,7.552932998,12.94854526,12.66480798,12.89953273,12.6113986,12.69913383,12.89594763,12.18902703,12.97923897,12.89748655,11.89148351,12.69514414,12.85747289
Up,ENSG00000135842,4.959113508,4.95E-04,NIBAN1	C1orf24,1q25.3,protein_coding,2,2,2,2.490531057,2,2,4.281227754,4.740056936,4.045267222,2,2.503736356,4.146977453,4.411380545,2.72360563,3.624809275,2.562928415,4.202931728,4.312410355
Up,ENSG00000135842,4.959113508,4.95E-04,NIBAN1	NIBAN1,1q25.3,protein_coding,2,2,2,2.490531057,2,2,4.281227754,4.740056936,4.045267222,2,2.503736356,4.146977453,4.411380545,2.72360563,3.624809275,2.562928415,4.202931728,4.312410355
Up,ENSG00000197903,4.95887019,2.22E-02,H2BC12	H2BC12,6p22.1,protein_coding,2,2,2,2,2.318782419,2.217763497,2.471022444,2,2.700883052,2.992176718,2.273743184,2,2,4.089674195,3.917884342,2,2,4.737106538
Up,ENSG00000197903,4.95887019,2.22E-02,H2BC12	HIST1H2BK,6p22.1,protein_coding,2,2,2,2,2.318782419,2.217763497,2.471022444,2,2.700883052,2.992176718,2.273743184,2,2,4.089674195,3.917884342,2,2,4.737106538
Up,LOC112544609,4.957468816,5.17E-10,NA,NANA,NA,3.959907428,2.169265146,4.081162983,3.056513146,2,2.983733368,9.290892991,7.263636309,8.276486067,7.213550072,5.946439967,6.300385657,7.600452526,8.596065528,8.012622851,5.261646002,5.434464131,7.057611107
Up,AMEX60DDU001034313,4.956946555,1.04E-05,NA,NANA,NA,2,2,2,2.490531057,2.800605769,2,5.413091192,4.937428029,4.534932049,2.579751696,5.193563225,4.724884468,5.321877444,4.29508329,2,4.800291023,5.105802125,4.854803529
Up,AMEX60DDU001024896,4.956463209,3.56E-02,NA,NANA,NA,2,2,2.238208162,2,2.318782419,2.406927109,3.109878262,2,2,2.992176718,2,2,2,3.562626662,4.161357746,2,2,6.214799806
Up,ENSG00000125434,4.955009797,4.84E-18,SLC25A35	SLC25A35,17p13.1,protein_coding,4.57408219,2.320740139,6.436000458,4.129178447,5.115299794,3.48141429,9.683896198,9.411541815,10.07551261,9.527427182,9.321961309,9.12476581,8.633375498,9.793063604,9.690854995,9.411005494,9.876939719,10.05959979
Up,ENSG00000162924,4.952079925,4.43E-37,REL	REL,2p16.1,protein_coding,4.57408219,3.519684574,4.828613342,4.374234579,3.57445013,4.709202197,9.547635508,8.579202555,9.013768002,9.071889609,8.437387308,8.629909054,8.312464396,9.085551084,9.566839955,7.58528043,8.847133819,9.659566329
Up,ENSG00000104327,4.951236206,7.09E-20,CALB1	CALB1,8q21.3,protein_coding,5.870466392,5.017151808,5.292312317,4.215572226,4.157653097,2.574138483,10.42076421,10.06611853,10.28866871,8.635519427,9.009790067,8.550570871,10.3168137,9.89131775,9.532066741,8.209872632,9.688150661,9.024750179
Up,LOC103561399,4.950573451,1.86E-07,NA,NANA,NA,2.270774118,2,2,3.232582886,2,2,7.012273996,5.508740098,6.242677475,6.712826389,5.736332831,4.724884468,5.185816451,6.405340283,5.717731015,3.417070266,5.071850204,3.938722016
Up,ENSG00000088726,4.950015894,7.27E-62,TMEM40	TMEM40,3p25.2,protein_coding,5.552827145,4.69540705,4.899748674,5.248565334,4.571810024,4.475609656,9.994625957,9.401547407,8.832977299,10.24880468,9.700855733,10.01741734,9.008932941,10.24104739,9.482492196,9.868307544,9.756538009,9.675651643
Up,ENSG00000058335,4.949643871,3.50E-02,RASGRF1	RASGRF1,15q25.1,protein_coding,2.270774118,2,2,2.182676175,2,2,2.471022444,2,2,2,2,2,2,3.562626662,2.761005479,2,3.000829328,5.159345849
Up,AMEX60DD036851,4.949200855,3.10E-02,NA,NANA,NA,2,2,2,2,2,2,2.825527504,2.258091226,2.273217247,2,2.702055834,3.597517274,2.92597276,2,2,2,4.379851069,2.647758234
Up,AMEX60DD010471,4.948797533,5.11E-02,NA,NANA,NA,2,2,2,2,2,2,2,2,2.273217247,2,3.417662769,2,2.238778275,3.203268667,2.761005479,3.857963559,3.000829328,2
Up,AMEX60DD047043,4.948567618,2.07E-48,NA,NANA,NA,4.415638409,4.421423926,3.284640962,4.615773633,5.115299794,4.295812712,8.95160039,9.777573491,9.706491261,8.926953531,9.327602088,9.187815826,9.136217551,9.814092347,8.618443984,8.232942178,9.387079304,8.934051786
Up,AMEX60DD017704,4.938952522,3.04E-04,NA,NANA,NA,2,2.320740139,2.621599751,2,3.895322762,2.574138483,6.005181365,2.834777268,4.045267222,5.073628293,2.702055834,2.699065234,2.443591754,7.676673568,6.537885064,3.857963559,2,7.498413014
Up,LOC102351696,4.936822047,8.52E-13,NA,NANA,NA,4.17304272,2,6.070248123,2.344799679,3.796088728,4.846255935,9.214192171,9.062005061,9.186845864,9.870073854,8.981444794,8.780681961,8.490514477,9.523690448,9.188232439,8.613012157,9.334355832,9.567740809
Up,ENSG00000188112,4.936372208,2.31E-02,C6orf132	C6orf132,6p21.1,protein_coding,2,2,2.924201651,3.389482997,2.800605769,3.203786939,2,2,2,8.028943893,6.077198069,2.208970588,4.831828866,2.72360563,5.896603767,7.70890349,2,8.108687868
Up,ENSG00000185339,4.932970529,7.73E-100,TCN2	TCN2,22q12.2,protein_coding,8.227103633,7.827045017,8.587202771,7.798824628,7.251401637,8.012176668,12.6530503,12.93212717,13.0454321,12.13470663,13.00161083,12.99325189,13.08593397,12.91011827,13.02512012,12.3271075,13.15457603,12.87325091
Up,ENSG00000184979,4.927956298,3.06E-17,USP18	USP18,22q11.21,protein_coding,4.105436773,4.387502983,3.572789996,3.989037598,2.318782419,2.406927109,8.987159534,8.281531392,8.337272714,7.093292407,7.247261439,6.410219547,8.449505739,8.536578986,8.561223638,6.912321746,6.879346059,8.24428957
Up,AMEX60DD028419,4.927903028,2.15E-12,NA,NANA,NA,2.695428231,2.58298203,3.284640962,2.182676175,2,2,7.079709757,5.581368506,6.05636553,5.740366316,5.64290079,5.535890419,5.821657916,5.938162053,4.787580007,4.800291023,5.537568208,7.08195501
Up,ENSG00000020633,4.926874241,8.04E-47,RUNX3	RUNX3,1p36.11,protein_coding,6.449690525,5.369664367,5.642668454,5.510205361,5.378031992,5.939018332,11.17061677,10.42796086,9.941216538,9.929818611,10.15456536,11.10192945,10.55015195,10.73573008,9.921235644,9.55526236,10.65557394,11.39841047
Up,AMEX60DD016339,4.924787427,4.43E-11,NA,NANA,NA,9.478525782,7.03315074,6.271405547,5.923497989,5.629328947,3.714140604,12.57705639,13.6530874,12.03066859,12.13787666,11.64006211,11.51200516,12.73661627,13.63835891,11.1360728,11.83530865,12.10284449,10.15447704
Up,AMEX60DD013836,4.92407466,1.14E-02,NA,NANA,NA,2,2.457811436,2,2.855929036,2.800605769,2,2,2,2.502839373,2,3.972753787,2,3.286847934,2,3.778776108,7.182596658,2,6.341194551
Up,AMEX60DD038828,4.919722801,1.80E-03,NA,NANA,NA,2,2.169265146,2.621599751,2.182676175,2.57971589,2.406927109,5.562005535,2,2.273217247,3.98824911,2.273743184,2.391466706,2.238778275,6.611581958,5.05207652,2.308748067,2,6.214799806
Up,PARPI_0014716,4.917793862,5.12E-37,NA,NANA,NA,3.615675295,3.803107722,5.36952121,4.517163817,3.796088728,4.38851029,9.992440353,9.529429762,9.943662207,9.03427838,8.732079047,8.819026079,9.525386532,8.743656756,9.585222531,8.68838543,8.734996944,8.328090586
Up,ENSG00000185915,4.917315856,9.77E-03,KLHL34	KLHL34,Xp22.12,protein_coding,2.498669594,2,2,2,2,2,4.919064414,3.977621079,3.719620638,2,2,2.952466907,4.867847894,4.089674195,2.430109305,2,2.678693946,2.647758234
Up,ENSG00000196660,4.914370117,5.86E-25,SLC30A10	SLC30A10,1q41,protein_coding,5.627026095,5.666943276,7.010675034,5.268911654,5.343303432,5.999053232,12.20046765,10.93188332,11.34118613,10.64790779,10.14288171,9.748193478,11.1938141,11.45089998,11.41829375,9.349005926,9.553165363,10.28602983
Up,ENSG00000108309,4.90977917,2.89E-03,RUNDC3A	RUNDC3A,17q21.31,protein_coding,2.270774118,2,2.238208162,2,2,2,4.990890632,2.834777268,3.298364278,2,2.503736356,2,4.411380545,2.72360563,2.430109305,3.54055258,3.264001908,3.707934305
Up,ENSG00000143217,4.908613808,1.97E-02,NECTIN4	LNIR,1q23.3,protein_coding,2,2,2,2.74410647,3.312470415,2.217763497,2,2,2,6.072701255,4.819519634,2,3.887484202,2.72360563,2.430109305,7.450062968,2,6.529979583
Up,ENSG00000143217,4.908613808,1.97E-02,NECTIN4	NECTIN4,1q23.3,protein_coding,2,2,2,2.74410647,3.312470415,2.217763497,2,2,2,6.072701255,4.819519634,2,3.887484202,2.72360563,2.430109305,7.450062968,2,6.529979583
Up,ENSG00000008323,4.905700162,2.16E-02,PLEKHG6	PLEKHG6,12p13.31,protein_coding,2,2,2,2.490531057,2,2.406927109,2.825527504,2.476942406,2,2,4.25124285,2,2.92597276,2,2.430109305,4.985562188,2,5.97590773
Up,AMEX60DD022888,4.902418736,4.37E-02,NA,NANA,NA,2,2,2,2.182676175,2,2,2,2,4.427202812,5.685963438,3.627328785,2,4.084021259,2,2,3.949941471,3.379532266,2
Up,ENSG00000101187,4.901897802,1.18E-15,SLCO4A1	SLCO4A1,20q13.33,protein_coding,3.88123983,2,3.953238535,4.129178447,3.449398748,5.892293653,9.000271456,9.246403042,9.422509242,8.712380047,9.189870738,9.105300672,8.5882092,9.930360915,8.731219944,7.728515349,9.14732393,8.638237987
Up,AMEX60DD019617,4.901718651,1.23E-04,NA,NANA,NA,2,2.457811436,2,2.182676175,2,2,4.679261701,2.666925836,4.116363749,5.792792037,4.11870764,3.064222034,3.286847934,5.140066371,4.36961384,2.778963075,2.84873411,4.312410355
Up,ENSG00000153208,4.898972943,5.20E-09,MERTK	MERTK,2q13,protein_coding,2,3.318361287,2.780819955,2,2.318782419,2,6.137661907,5.351498932,5.286436452,7.213550072,4.776174045,5.327696305,6.104283653,5.593612626,6.354085132,3.654294118,5.633792741,6.170081604
Up,ENSG00000095585,4.898126299,1.23E-55,BLNK	BLNK,10q24.1,protein_coding,4.670801886,4.204792256,4.358710119,4.482736978,5.307718222,5.362746894,9.77572002,9.457288195,9.631110256,9.989996709,8.754587059,9.441717714,9.095024624,9.84302696,10.09440052,8.913545557,9.114346337,9.393912787
Up,AMEX60DD044966,4.896545099,9.93E-02,NA,NANA,NA,2,2,2.238208162,2,2,2,2,2.834777268,2.700883052,2,2,2,2.622910617,2.72360563,2,2,2,4.963618681
Up,ENSG00000147573,4.893790801,2.66E-15,TRIM55	TRIM55,8q13.1,protein_coding,3.615675295,3.084316116,2,2.959704296,2.57971589,2.406927109,6.994910759,6.897077067,6.126930335,7.072237513,5.542996301,6.399604882,6.940112304,6.791994205,7.711651188,6.443674086,5.908438288,4.468284685
Up,LOC100507703,4.893541075,1.45E-04,NA,NANA,NA,2.695428231,2.804808102,2,2.344799679,2,2.217763497,2.471022444,6.02501482,5.664026453,4.986281289,4.313207702,5.555148236,7.137448843,2,5.827692509,2,4.537425322,3.707934305
Up,ENSG00000242550,4.891309103,7.96E-08,SERPINB10	SERPINB10,18q21.33,protein_coding,6.449690525,2.169265146,5.663258085,2.344799679,3.449398748,4.034095364,10.44334231,9.916235192,10.43055578,6.817754192,7.397846384,8.879479019,9.614212143,9.728073257,11.05077249,7.41821244,8.195407282,8.096790708
Up,AMEX60DD028881,4.888171777,2.26E-02,NA,NANA,NA,2,2,2,2.182676175,2,2.574138483,2.471022444,2.258091226,2.273217247,2.992176718,2,2,2,4.634693391,3.778776108,2,2,5.689452122
Up,LOC108785793,4.882806544,3.05E-04,NA,NANA,NA,2.270774118,2,2,2,2,2,4.763703001,2.834777268,3.719620638,3.796165774,3.721742295,2.699065234,3.575274937,4.089674195,3.256613739,2.562928415,2.485900787,2.647758234
Up,ENSG00000213903,4.877049954,7.32E-14,LTB4R	LTB4R,14q12,protein_coding,5.89068849,3.803107722,5.442807161,3.461965968,3.449398748,2,9.092948414,9.460500951,9.25931827,7.712528843,8.757376029,9.021244496,9.535219401,9.146508973,9.977987798,8.228357686,9.191471387,8.20049004
Up,ENSG00000135916,4.87423955,1.62E-27,ITM2C	ITM2C,2q37.1,protein_coding,5.144909511,2.804808102,4.899748674,4.766479527,5.343303432,4.557748651,10.04400211,10.1250078,9.943662207,8.368203981,9.124405886,9.512389356,9.927484902,9.428719597,9.847004279,8.282432885,9.631006429,8.596602362
Up,ENSG00000140297,4.868578073,1.49E-06,GCNT3	GCNT3,15q22.2,protein_coding,2,2,2,2.855929036,2,2,4.391494422,3.977621079,4.184120551,5.155987478,5.690373036,5.282193049,4.256966113,3.850085496,5.111262452,4.468326616,5.001451011,3.093197496
Up,ENSG00000169499,4.867850559,2.11E-42,PLEKHA2	PLEKHA2,8p11.22,protein_coding,5.5272212,4.204792256,5.683557997,4.447468492,5.477466915,5.140878512,10.34055578,10.32332289,10.32944973,9.315325636,9.510647972,9.519759989,10.29796063,10.09405139,10.26047443,8.5665492,9.551626478,9.848788036
Up,ENSG00000185133,4.864449471,1.59E-02,INPP5J	INPP5J,22q12.2,protein_coding,2,2,2,2,2,2,2,3.360175078,2.502839373,2.579751696,3.627328785,2.391466706,2.782385006,4.29508329,2,2,2.678693946,2.647758234
Up,ENSG00000255833,4.860853421,3.75E-04,TIFAB	TIFAB,5q31.1,protein_coding,3.798033975,2,2,2.182676175,2,2,6.168964788,7.024105178,6.001080387,3.312535052,6.229583184,7.055875461,6.353269765,3.203268667,3.029987782,2.308748067,7.645481224,3.707934305
Up,ENSG00000077420,4.859619715,3.72E-51,APBB1IP	APBB1IP,10p12.1,protein_coding,5.627026095,5.889268918,6.459735347,5.816985635,6.444356027,5.892293653,11.56335067,10.75347792,11.4161882,10.05851078,10.38932899,10.74273632,10.81635156,11.48801195,11.09359444,9.664504132,10.48304937,10.82055718
Up,AMEX60DD050161,4.856230652,1.17E-03,NA,NANA,NA,2,2,2.442602293,2.182676175,2.800605769,2.723966994,3.347306097,2,2.700883052,2.992176718,2.503736356,2,2,6.055828427,5.468939572,2.778963075,2.263310901,6.817783192
Up,AMEX60DD010584,4.855691924,4.14E-03,NA,NANA,NA,2,2,2,2,2,2,5.696976971,2.666925836,3.03033541,4.793917493,2.702055834,3.264697521,2.92597276,3.203268667,2,2,3.138408221,3.707934305
Up,ENSG00000124302,4.854273078,5.31E-02,CHST8	CHST8,19q13.11,protein_coding,2,2.169265146,2,2.344799679,2,2.217763497,2,2,2,2,2,2,2,2,2,3.54055258,3.586068165,5.868050922
Up,LOC113744033,4.85148323,4.42E-02,NA,NANA,NA,2,2,2,2,2.57971589,2,3.347306097,2,2,2.992176718,2,2.952466907,2.622910617,2,2,2.308748067,2.485900787,5.41067224
Up,AMEX60DD007164,4.847658878,3.42E-05,NA,NANA,NA,2.695428231,2,2,2,2.318782419,2,3.888554341,3.245658664,3.415757847,2,3.417662769,4.291774026,3.739808674,5.140066371,4.713117399,3.54055258,3.264001908,3.938722016
Up,AMEX60DD054138,4.845267809,3.91E-17,NA,NANA,NA,5.273681553,3.639813141,2.621599751,2.855929036,2.992122912,4.91019067,9.383871211,8.555360974,8.314776789,8.443921648,8.626207401,7.577698988,9.115768104,7.501078057,9.198503722,8.397164642,8.788239529,7.385592885
Up,AMEX60DD028603,4.842444181,3.03E-02,NA,NANA,NA,2,2,2,2,2,2,2,3.826453054,3.03033541,6.628797826,2,2,2.782385006,3.203268667,3.256613739,2.966821377,2,3.093197496
Up,LOC115465063,4.841947571,4.31E-19,NA,NANA,NA,5.00350696,2.997028273,4.502762384,3.313164848,2.992122912,2.217763497,9.092948414,8.579202555,8.299582235,8.279132469,7.864178311,8.412207323,7.859417357,8.341814585,8.628608178,6.979336918,7.913322232,8.793713442
Up,ENSG00000004399,4.83959793,8.29E-36,PLXND1	PLXND1,3q22.1,protein_coding,5.391895614,6.494159783,7.339703568,6.304747354,7.476408614,7.956486969,12.56092275,12.09267993,12.27698497,11.32974028,11.65172629,11.30113709,11.99426892,12.12247811,12.14721625,10.71601594,11.87817336,11.85295521
Up,ENSG00000101160,4.839249627,1.08E-112,CTSZ	CTSZ,20q13.32,protein_coding,10.4694423,10.38369953,10.7062599,10.53054425,10.135275,10.05574939,15.41259929,15.37347132,15.59232397,14.39555983,15.12722108,15.064247,15.39913352,15.17017562,15.60170677,14.64894114,15.31740197,15.08195989
Up,ENSG00000145014,4.835922055,2.00E-02,TMEM44	TMEM44,3q29,protein_coding,2.270774118,2.320740139,2,2,2,3.394675389,2,2,2,5.570587253,5.258000021,2,3.056554307,6.686475157,2,7.074361407,2.485900787,3.093197496
Up,AMEX60DDU001001724,4.83469911,1.30E-03,NA,NANA,NA,2,2,2,2,2,2,4.16183063,2.834777268,2.874993043,4.309390399,2.702055834,2.208970588,2.443591754,3.203268667,3.452425835,2.562928415,2.678693946,3.093197496
Up,AMEX60DD054811,4.831166217,2.56E-14,NA,NANA,NA,3.406884969,2.457811436,2.238208162,2,2.318782419,3.714140604,6.747823851,5.737839361,6.226699944,7.628482433,7.270875793,6.972385366,5.515963787,6.825519177,6.226055173,6.146025181,6.56230291,7.325692011
Up,ENSG00000106631,4.825309519,6.54E-08,MYL7	MYL7,7p13,protein_coding,2,2,3.482986456,4.256903423,2,2,6.449491267,6.494959275,7.120060308,6.628797826,5.86603056,5.751576337,5.893309719,7.765718191,7.427190935,6.780740232,5.86944113,5.810939827
Up,ENSG00000278624,4.82347428,8.09E-07,AZU1	AZU1,CHR_HSCHR19_5_CTG2,protein_coding,5.00350696,2,5.265629668,2,2.57971589,4.432717176,9.287331572,9.537058205,10.03938114,5.843379286,7.376236462,7.495352006,8.729497022,9.043432861,9.921235644,6.805574106,7.685322391,6.69689517
Up,AMEX60DDU001000207,4.823381309,4.42E-04,NA,NANA,NA,2.695428231,2,2,2,2,2,3.347306097,4.047652372,4.116363749,2,4.186496652,3.440683592,3.739808674,5.029336725,4.161357746,2.778963075,2.84873411,3.093197496
Up,LOC109974404,4.823356847,9.29E-40,NA,NANA,NA,6.616820596,5.652734045,5.36952121,4.517163817,4.157653097,5.140878512,10.42076421,10.40979382,10.51438335,9.863961013,10.30129214,9.961681114,10.7321452,10.13807705,10.21059978,9.299600394,9.954683868,10.26226012
Up,ENSG00000127951,4.823159278,4.12E-20,FGL2	FGL2,7q11.23,protein_coding,4.927244222,5.652734045,6.75656335,4.517163817,2.57971589,5.451368399,9.360335151,9.635568445,10.21668151,9.222819985,10.5880535,10.15236118,9.761495213,10.0343745,10.23408933,8.852292826,10.49430795,10.76525811
Up,AMEX60DD035886,4.816968143,4.65E-03,NA,NANA,NA,2,2,2,2,2,2,2.825527504,2.258091226,3.524313616,3.312535052,2.503736356,2.208970588,2.238778275,2,3.917884342,2.778963075,3.000829328,2.647758234
Up,ENSG00000155629,4.815182094,4.73E-62,PIK3AP1	PIK3AP1,10q24.1,protein_coding,5.674453378,5.184528179,6.362358926,5.789081826,6.52404442,5.472698558,10.55270254,10.64963745,10.83403987,9.82043017,10.62669696,10.85528653,11.01814401,10.48871234,10.90472852,9.650864596,10.76917676,10.53557036
Up,AMEX60DDU001008255,4.814429007,5.83E-04,NA,NANA,NA,2,2,2.442602293,2,2,2,4.990890632,2.476942406,2.700883052,3.574522002,3.300172445,2.831322515,2.622910617,4.474858371,3.256613739,3.282021191,3.138408221,3.433063811
Up,AMEX60DD049767,4.81255293,3.50E-16,NA,NANA,NA,3.023095674,2.58298203,2,2.344799679,2,2.406927109,6.039459362,5.295031429,6.177677414,4.893303156,4.776174045,5.393368373,5.646110873,5.242899757,5.168115692,5.719210982,5.562232683,5.331663487
Up,ENSG00000277339,4.809932342,6.05E-11,NPBWR2	NPBWR2,CHR_HSCHR20_1_CTG3,protein_coding,2.695428231,2.698154318,2,2.855929036,2,2,6.423769539,5.694837888,5.540212102,4.309390399,4.776174045,5.496586002,5.241789854,4.90939654,4.551565023,5.110402699,5.407494188,6.69689517
Up,ENSG00000143162,4.809432354,1.18E-59,CREG1	CREG1,1q24.2,protein_coding,7.035363132,7.054924966,6.994516569,7.20580795,7.393967212,7.567876235,12.07955952,12.85899499,12.08927702,11.07312799,12.07928337,11.99924212,11.84131943,12.67115384,12.28050049,10.977386,12.00503392,11.65115748
Up,ENSG00000110848,4.807197524,8.19E-05,CD69	CD69,12p13.31,protein_coding,2.868544578,2,2,2,2.318782419,2,5.05930985,5.044067129,4.534932049,3.796165774,2.876378878,3.597517274,4.201589817,5.029336725,4.551565023,2,4.202931728,5.159345849
Up,AMEX60DD037940,4.803631298,1.69E-05,NA,NANA,NA,2,2,4.591380116,2,2,2,5.359829631,6.682731839,5.963010421,7.444100874,6.761155278,6.928755644,5.687008779,6.921658845,4.713117399,5.959452582,6.734950216,7.762157148
Up,AMEX60DD027330,4.802579718,4.78E-02,NA,NANA,NA,2,2,2,2.62288282,2,2,2,2,2,2,2,2.553448414,2.238778275,5.741442565,3.452425835,2,2.263310901,3.707934305
Up,ENSG00000179913,4.79867437,1.53E-02,B3GNT3	B3GNT3,19p13.11,protein_coding,2,2,2,2.490531057,2.318782419,2,2,2,2.502839373,2.992176718,3.17225881,2,2.92597276,2,4.36961384,5.297103075,2,4.312410355
Up,AMEX60DD026653,4.797180564,4.40E-14,NA,NANA,NA,2.270774118,2.169265146,2.621599751,2.62288282,3.449398748,2.723966994,6.039459362,5.077930977,5.376080783,5.378129787,5.758775088,4.543930704,5.397752022,7.370891031,6.601190696,5.028387288,5.171399032,5.751474389
Up,KIAA1618,4.797129333,5.61E-14,NA,NANA,NA,5.742793188,4.421423926,6.007217814,4.374234579,6.411205945,5.984277088,11.62813417,9.272228571,10.58266383,11.06781919,8.760159619,8.282449607,9.518321796,11.52291646,11.32136503,8.750454754,8.268423197,9.876886679
Up,ENSG00000166145,4.792294279,1.04E-17,SPINT1	SPINT1,15q15.1,protein_coding,3.615675295,3.084316116,2.238208162,2.74410647,2,2.859688873,7.012273996,6.868338081,5.883717335,6.476864811,5.568628459,6.722777051,7.244071149,5.669420246,5.168115692,6.755471382,6.487011021,7.032849368
Up,AMEX60DD008006,4.791255724,2.62E-02,NA,NANA,NA,2,2,2,2,2,2,2,2.258091226,4.310775307,2.992176718,4.637728775,2,2.238778275,2.72360563,2.761005479,4.036405199,2,2.647758234
Up,ENSG00000134827,4.790028869,8.32E-04,TCN1	TCN1,11q12.1,protein_coding,4.299433763,2,6.374896526,2.62288282,2,2,9.842766041,9.929047794,9.90778769,4.893303156,7.015295405,7.779486852,9.141744731,9.851188513,9.777907056,7.064106978,6.187433665,7.007655196
Up,AMEX60DDU001003489,4.788304586,1.21E-03,NA,NANA,NA,2,2,2,2,2.57971589,2,4.843474024,3.904016117,2.502839373,3.574522002,3.031890778,3.669971913,2.782385006,4.90939654,2.761005479,3.54055258,2.84873411,2
Up,AMEX60DD008008,4.782255629,1.02E-05,NA,NANA,NA,2,2,2,2,2,2.723966994,4.391494422,4.740056936,4.310775307,4.893303156,4.942250705,3.928099877,3.485390648,2.72360563,4.713117399,4.58767222,4.264347288,3.093197496
Up,AMEX60DD046383,4.781161617,1.85E-05,NA,NANA,NA,2,2.169265146,2.238208162,2.344799679,2,2,4.763703001,4.29804483,4.184120551,2.992176718,2.702055834,3.264697521,3.739808674,4.90939654,4.269240311,3.282021191,3.264001908,3.938722016
Up,AMEX60DD009156,4.777920086,3.36E-02,NA,NANA,NA,2,2,2,2.490531057,2,2,2,2.834777268,2,2.579751696,3.17225881,3.167939214,2,2,4.713117399,2,3.849194671,4.608947876
Up,AMEX60DDU001032108,4.773210691,7.60E-02,NA,NANA,NA,2,2,2,2,2,2.859688873,2.471022444,2.258091226,2,2,2,2,2,3.850085496,3.256613739,2,2,6.300281122
Up,ENSG00000177674,4.77279671,1.83E-39,AGTRAP	AGTRAP,1p36.22,protein_coding,7.157223302,5.652734045,6.02323543,6.034616665,6.029559057,5.810890427,11.5721584,11.3917718,11.4723179,10.07448109,10.2674537,10.68326107,11.3010284,11.01899735,11.56112187,9.93594465,10.62003946,10.38228494
Up,ENSG00000176058,4.77208826,3.87E-20,TPRN	TPRN,9q34.3,protein_coding,3.615675295,3.084316116,2,5.097491078,3.16117002,4.144541466,8.049836677,7.59713455,7.444069399,8.684902172,7.843328704,7.787651165,7.77657517,8.047241447,8.012622851,8.330282003,8.084847104,8.646422839
Up,AMEX60DD051750,4.761811113,7.67E-02,NA,NANA,NA,2,2,2.442602293,2,2,2,2,2,2.273217247,2,2,2,2,2.72360563,4.36961384,2.778963075,2,4.468284685
Up,AMEX60DDU001015931,4.760843094,6.06E-03,NA,NANA,NA,2,2,2.621599751,2,2.318782419,2.406927109,4.391494422,2,2.502839373,3.312535052,2.273743184,2,2.238778275,5.741442565,4.36961384,2.778963075,2,5.751474389
Up,ENSG00000179630,4.760411232,9.71E-15,LACC1	LACC1,13q14.11,protein_coding,7.395218689,6.722195826,5.394365806,5.268911654,5.657873204,3.640658873,10.15173262,10.22568327,10.16416901,9.500096818,10.4799198,11.22652509,11.52585606,9.119734038,9.353615166,8.537194581,11.65306664,11.51698183
Up,AMEX60DD002729,4.759553479,5.79E-02,NA,NANA,NA,2,2,2,2,2.318782419,2,4.031653358,2,2,2,2,2.831322515,2.782385006,2,4.04475112,3.133012319,3.586068165,2
Up,AMEX60DD010506,4.757028029,4.43E-08,NA,NANA,NA,2.270774118,2.320740139,2,2.490531057,2,3.203786939,6.10566474,5.800029864,4.816905724,6.411309062,5.0553546,6.105155638,6.760166744,2.72360563,4.713117399,3.759719934,5.908438288,5.624643236
Up,ENSG00000248712,4.75529717,1.74E-24,CCDC153	CCDC153,11q23.3,protein_coding,2.868544578,2.997028273,3.38721966,4.411316172,3.895322762,4.295812712,8.399098494,8.270590912,8.213025139,7.007163892,7.939785831,7.9123623,7.946207618,8.786845293,8.49609899,7.410138712,8.195407282,6.214799806
Up,ENSG00000146376,4.752110182,1.31E-65,ARHGAP18	ARHGAP18,6q22.33,protein_coding,4.523176831,4.1246955,3.572789996,4.173021936,4.741441382,3.975530752,8.784816462,8.645630761,8.196713934,8.350824192,8.771240577,8.451277782,8.331936198,8.940094195,8.53444471,7.899745191,8.6541282,9.133563759
Up,ENSG00000106483,4.749713008,2.03E-15,SFRP4	SFRP4,7p14.1,protein_coding,4.804713469,2.320740139,3.38721966,4.411316172,5.115299794,6.631551941,9.413578393,9.867450844,9.922740663,9.012337652,9.244564258,9.50868987,10.35300248,9.48749649,9.641517081,8.884701687,9.864598308,8.907055028
Up,AMEX60DD031591,4.748013188,3.44E-02,NA,NANA,NA,2,2.169265146,2,2,2.318782419,2.217763497,3.551125788,2,2.502839373,3.574522002,2,2,2,4.778573381,3.778776108,2,2,4.737106538
Up,AMEX60DD050564,4.747106111,1.30E-06,NA,NANA,NA,2.270774118,2.169265146,2.238208162,2,2,2.217763497,5.739300115,5.044067129,4.939601581,4.446607705,3.893838191,4.724884468,4.411380545,2.72360563,3.778776108,3.54055258,4.264347288,4.468284685
Up,AMEX60DDU001041078,4.745452054,2.75E-03,NA,NANA,NA,2,2,2.442602293,2,2.57971589,2,3.109878262,2.258091226,2,3.98824911,2.702055834,2.553448414,3.056554307,5.338888488,4.04475112,2,2.678693946,5.064798955
Up,ENSG00000103811,4.744276741,1.23E-42,CTSH	CTSH,15q25.1,protein_coding,5.040177985,5.103265935,5.663258085,6.058189077,5.867922123,7.203375991,10.94848048,10.78264908,11.11630236,10.53702189,10.33342085,10.79682603,11.14831871,10.17105171,10.86980701,10.27736908,10.99600837,10.31198928
Up,AMEX60DDU001003282,4.742311823,1.32E-02,NA,NANA,NA,2.498669594,2,2.621599751,2.855929036,2.318782419,2.406927109,2,2,2.502839373,4.986281289,5.802638677,2,4.310295188,2,2,7.352320947,2,6.300281122
Up,AMEX60DD028112,4.737891052,1.23E-02,NA,NANA,NA,2,2,2,2.182676175,2.318782419,2.217763497,2.471022444,2,2,2.579751696,2,2,2.238778275,4.634693391,3.452425835,2.308748067,2,4.963618681
Up,AMEX60DD048654,4.735489602,1.06E-02,NA,NANA,NA,2,2,2,2,2,2,3.347306097,3.826453054,2.874993043,2,3.972753787,2.952466907,2.238778275,2,2,2.562928415,3.849194671,3.433063811
Up,ENSG00000085831,4.735052636,1.51E-24,TTC39A	TTC39A,1p32.3,protein_coding,3.023095674,3.580998836,4.358710119,3.530980844,4.157653097,4.196747555,9.642680607,7.813588994,8.081508777,7.938761501,7.440118743,7.633120208,8.22143493,8.596065528,8.020363519,6.957342605,7.668382148,8.851496998
Up,AMEX60DDU001024515,4.733650952,2.77E-07,NA,NANA,NA,2,2,2,2.182676175,2.800605769,2.574138483,5.413091192,3.565087338,5.052675572,3.98824911,4.04757565,4.336980765,4.756975293,5.875522688,3.778776108,4.036405199,3.679212108,4.963618681
Up,DR999_PMT18529,4.731255239,2.48E-37,NA,NANA,NA,6.260630991,6.133939987,7.111511547,6.40926176,6.726263245,7.337315448,12.55018971,12.05995904,12.26749879,11.07709681,11.20611072,11.13949423,11.79354709,11.90156502,11.84175112,9.999207329,11.33525824,10.70383833
Up,AMEX60DD007188,4.729531794,9.80E-04,NA,NANA,NA,2.498669594,2.904117174,4.791685611,2.182676175,4.893209518,4.672803158,4.589569077,3.826453054,4.816905724,6.685357096,3.031890778,2.208970588,2.238778275,8.15665586,7.813174973,4.195185589,3.000829328,10.56177155
Up,ENSG00000148175,4.726842109,9.17E-65,STOM	STOM,9q33.2,protein_coding,8.246848296,7.849021805,8.769178193,8.264214972,8.794915714,8.405068332,14.36632997,13.41562668,13.50068648,12.89308687,13.02537854,13.22330763,13.34395108,13.51664237,13.21752836,12.25934474,13.15089649,13.0178789
Up,ENSG00000188191,4.726414795,2.56E-02,PRKAR1B	PRKAR1B,7p22.3,protein_coding,2.270774118,2.169265146,2,2.182676175,2,2.406927109,2.471022444,2,2,2,2,2,2,3.562626662,5.111262452,2,2,5.689452122
Up,AMEX60DD050009,4.725648523,1.14E-02,NA,NANA,NA,2,2,2.442602293,2,2,2.217763497,2,2,2.273217247,2,2.273743184,2.208970588,2,4.29508329,3.778776108,2.308748067,2.263310901,5.159345849
Up,AMEX60DD034925,4.721973808,6.80E-02,NA,NANA,NA,2,2,2,2,2,2,2,3.245658664,2.700883052,2,2.273743184,3.167939214,2.238778275,2,4.36961384,2,2.678693946,2
Up,AMEX60DD002700,4.720507398,3.05E-14,NA,NANA,NA,2.270774118,2.169265146,3.05461278,2.344799679,2,3.097951676,5.970069072,5.044067129,5.514121065,5.50924381,5.568628459,5.16172974,5.604019673,7.011790174,5.326354263,5.398527581,5.105802125,5.159345849
Up,AMEX60DDU001036606,4.718969607,1.95E-04,NA,NANA,NA,2,2,2,2.182676175,2,2,3.729682707,2.985119356,2.874993043,3.312535052,2.876378878,2.952466907,2.622910617,2.72360563,3.029987782,3.133012319,3.486493018,3.433063811
Up,AMEX60DD007168,4.716138126,1.76E-02,NA,NANA,NA,2,2,2,2,2,2.574138483,2.471022444,2.258091226,2.700883052,2.992176718,2.273743184,2,2,4.29508329,4.551565023,2.308748067,2,4.608947876
Up,ENSG00000009790,4.707798981,1.49E-15,TRAF3IP3	TRAF3IP3,1q32.2,protein_coding,4.034506326,2.997028273,2,3.313164848,3.57445013,2,6.5240143,6.544242849,7.093875769,7.154673905,6.424664439,6.118162836,5.687008779,7.30110942,7.758685732,7.124567933,6.337859523,7.241747418
Up,ENSG00000101096,4.704163215,7.15E-14,NFATC2	NFATC2,20q13.2,protein_coding,4.034506326,2,3.38721966,5.366549503,3.796088728,5.984277088,8.296537821,8.815836511,9.415478518,7.77901085,9.064862671,8.926451041,8.928077591,9.344503291,9.515730442,8.602421981,8.901303325,9.145162703
Up,ENSG00000148908,4.702911232,2.29E-35,RGS10	RGS10,10q26.11,protein_coding,6.542081026,7.817522935,7.133813638,5.609275942,5.962490672,6.326446608,12.16160437,11.74424629,11.5697404,10.4762077,10.9271455,11.61596039,11.49667776,11.67548968,11.61195656,10.36768857,11.47211136,11.51586543
Up,ENSG00000074660,4.697963785,1.26E-02,SCARF1	SCARF1,17p13.3,protein_coding,2,2,2.442602293,2.855929036,2.57971589,2,2,2,2.273217247,2,2,2,2,2,5.962372947,6.635942294,2.678693946,4.312410355
Up,ENSG00000137509,4.696892774,6.36E-117,PRCP	PRCP,11q14.1,protein_coding,9.189146705,9.282954611,9.015266071,9.612143907,8.950113931,9.426900865,14.2445497,14.1353741,14.13243303,13.3620695,14.06799949,14.2586385,14.17574899,13.94138567,14.1016945,13.20070042,14.15812017,13.93223285
Up,ENSG00000135838,4.696697665,5.50E-31,NPL	NPL,1q25.3,protein_coding,7.51729892,5.223504896,5.535067481,6.743222897,6.11439298,6.242010399,11.46353047,11.5170185,11.40158543,9.882222377,10.5888366,10.9497179,11.66638085,11.13049341,11.51392404,10.12538948,10.90914632,10.43521047
Up,AMEX60DD010656,4.694174103,7.90E-03,NA,NANA,NA,2,2,2.238208162,2,2.800605769,2,5.359829631,2.666925836,2.273217247,4.893303156,2,2.553448414,3.176291396,5.669420246,4.36961384,2,2.263310901,4.468284685
Up,AMEX60DD016111,4.691678029,2.00E-02,NA,NANA,NA,2,2,2,4.129178447,3.689521491,2.406927109,2.471022444,2.258091226,2.502839373,7.072237513,7.174006692,2,5.372901251,5.338888488,4.04475112,8.397164642,2,7.619771086
Up,AMEX60DD001973,4.690251338,2.40E-03,NA,NANA,NA,2,2,2,2,2.318782419,2,3.347306097,3.360175078,3.03033541,2.579751696,3.17225881,2.699065234,2.782385006,2,4.269240311,3.417070266,2.485900787,2
Up,AMEX60DD014038,4.689555215,7.37E-03,NA,NANA,NA,2,2.169265146,2,2,2,2,2,3.121262452,2.502839373,2.992176718,3.031890778,2.699065234,2.782385006,2,2,2.778963075,4.32325479,3.093197496
Up,AMEX60DD050140,4.687771078,2.51E-03,NA,NANA,NA,2,2,3.38721966,2.490531057,2.800605769,2.859688873,2.825527504,2,3.415757847,4.687175358,2,2.699065234,2,7.040624631,6.199027022,2.778963075,2.263310901,7.424188235
Up,ENSG00000129450,4.685059962,5.47E-02,SIGLEC9	SIGLEC9,19q13.41,protein_coding,2,2,2,2,2,2,2,2,5.591019901,5.570587253,2.273743184,3.167939214,3.056554307,2,2,2.562928415,2,4.137631655
Up,ENSG00000130988,4.683067227,8.47E-48,RGN	HEL-S-41,Xp11.3,protein_coding,4.670801886,4.549653694,4.307308716,4.256903423,5.115299794,4.432717176,9.744891484,9.490670509,9.496001583,8.705559486,8.915555303,8.864119123,8.490514477,9.705742516,9.504735894,8.200540522,9.012872587,8.454668861
Up,ENSG00000130988,4.683067227,8.47E-48,RGN	RGN,Xp11.3,protein_coding,4.670801886,4.549653694,4.307308716,4.256903423,5.115299794,4.432717176,9.744891484,9.490670509,9.496001583,8.705559486,8.915555303,8.864119123,8.490514477,9.705742516,9.504735894,8.200540522,9.012872587,8.454668861
Up,LOC115094052,4.680426261,4.95E-05,NA,NANA,NA,2.695428231,3.084316116,2,6.613990849,2.318782419,2,8.872995251,9.785280867,8.623192509,9.782043203,8.088944766,8.094507969,9.326193772,9.153125778,8.712229285,9.034024706,7.92763034,7.985056304
Up,AMEX60DD038859,4.675834208,2.83E-02,NA,NANA,NA,2.695428231,2,2.238208162,2,2,2,2.471022444,2,2.273217247,2,2,2,3.176291396,3.562626662,3.256613739,2,2,6.026955702
Up,ENSG00000134516,4.673026178,3.09E-16,DOCK2	DOCK2,5q35.1,protein_coding,4.804713469,2.997028273,3.953238535,6.983774391,6.232965861,6.705487266,10.94622378,10.52014142,10.73867872,9.3550935,10.24278803,10.83376371,10.41745889,10.20009794,10.65788776,9.264205404,10.95352234,10.79685404
Up,ENSG00000152463,4.672498835,1.17E-02,OLAH	OLAH,10p13,protein_coding,2,2,2.238208162,2,2,2,3.888554341,2.258091226,3.298364278,2,3.300172445,2.831322515,3.056554307,2,4.551565023,2.562928415,2.263310901,2
Up,E1301_TTI005140,4.668663776,1.15E-80,NA,NANA,NA,7.593299908,6.936758787,8.302220666,7.474627993,7.765851067,8.072797387,12.87274251,12.65432463,13.06381641,12.44477787,11.95146555,12.37014113,12.54361363,12.60512413,11.93377207,12.42275748,12.20671689,12.55510623
Up,AMEX60DD030389,4.668143071,4.57E-02,NA,NANA,NA,2,2,2,2,2,2,3.888554341,2.834777268,2,2.992176718,2,2.699065234,2,3.203268667,2.761005479,2,2.263310901,3.938722016
Up,ENSG00000164733,4.663086526,1.78E-46,CTSB	CTSB,8p23.1,protein_coding,12.19883311,11.52446481,11.49437841,11.50224894,10.67598451,11.18650528,16.26617402,16.750809,16.52367001,14.78096104,15.85849811,16.09971675,16.63137432,15.94128973,16.56606256,15.3227011,16.29812984,15.8042632
Up,ENSG00000179168,4.662893741,3.06E-11,GGN	GGN,19q13.2,protein_coding,3.88123983,2,2.621599751,2.959704296,3.449398748,3.097951676,6.847925987,5.143363469,4.939601581,6.569930417,6.928872628,6.265735995,5.035574494,8.318457284,6.199027022,5.981414995,7.272144187,6.300281122
Up,ENSG00000111913,4.658034285,2.84E-23,RIPOR2	C6orf32,6p22.3,protein_coding,3.289943667,3.580998836,3.174206582,3.659831902,3.796088728,5.385417832,8.170742828,8.772547684,9.112714468,8.435702165,8.830709693,9.033311329,8.262603109,8.812151146,7.730649408,7.114665432,9.14324272,7.997907246
Up,ENSG00000111913,4.658034285,2.84E-23,RIPOR2	RIPOR2,6p22.3,protein_coding,3.289943667,3.580998836,3.174206582,3.659831902,3.796088728,5.385417832,8.170742828,8.772547684,9.112714468,8.435702165,8.830709693,9.033311329,8.262603109,8.812151146,7.730649408,7.114665432,9.14324272,7.997907246
Up,ENSG00000275896,4.657701564,1.18E-03,PRSS2	PRSS2,7q34,protein_coding,2.270774118,2,2,2,2,2,4.679261701,4.460898363,3.03033541,2,3.300172445,2.952466907,2.92597276,2.72360563,3.624809275,2.778963075,3.379532266,2.647758234
Up,ENSG00000275896,4.657701564,1.18E-03,PRSS2	TRY8,7q34,protein_coding,2.270774118,2,2,2,2,2,4.679261701,4.460898363,3.03033541,2,3.300172445,2.952466907,2.92597276,2.72360563,3.624809275,2.778963075,3.379532266,2.647758234
Up,ENSG00000005020,4.655773965,2.84E-95,SKAP2	SKAP2,7p15.2,protein_coding,7.246235036,6.478132617,7.11898395,6.653216525,6.584770291,6.741080934,11.76949818,11.79507569,11.77559498,11.14672964,11.48590763,11.6707858,11.49883289,11.39058103,11.85642063,10.5254968,11.46722224,11.56850178
Up,ENSG00000152804,4.653367619,5.10E-09,HHEX	HHEX,10q23.33,protein_coding,2,2,2,2.490531057,3.98816818,4.517263641,7.479888036,7.714808579,7.824499281,7.671117583,7.494621544,6.936119509,6.509642033,6.449014827,7.415497679,6.474973426,6.974298054,8.048196005
Up,ENSG00000124019,4.652278217,3.59E-04,FAM124B	FAM124B,2q36.2,protein_coding,2,2,2,2,2.992122912,2,2.825527504,5.859649932,5.015960213,4.309390399,5.258000021,5.0302839,4.310295188,2.72360563,4.269240311,5.110402699,4.264347288,2
Up,LOC113406318,4.651077339,4.19E-02,NA,NANA,NA,2,2,2,2,2.318782419,2,2.471022444,2,2.700883052,2.579751696,2.273743184,2,2.238778275,2,2,2.308748067,2.263310901,4.854803529
Up,ENSG00000155265,4.645930018,9.07E-02,GOLGA7B	GOLGA7B,10q24.2,protein_coding,2,2,2,2,2,2,2.471022444,2.258091226,2.273217247,2,2,3.804801265,2,3.562626662,2.761005479,2,2,3.707934305
Up,AMEX60DD004300,4.64504499,4.88E-10,NA,NANA,NA,2.498669594,2.997028273,2.238208162,2.62288282,2.318782419,2.574138483,4.919064414,6.109303668,5.514121065,3.796165774,4.819519634,5.879309409,6.834859122,5.029336725,6.448910144,3.54055258,5.745695595,4.312410355
Up,ENSG00000213316,4.644458447,3.36E-02,LTC4S	LTC4S,5q35.3,protein_coding,2,2,2,2,2,2,2,4.178274024,3.03033541,5.685963438,3.893838191,4.09529185,2,2,2,4.117978678,3.138408221,2
Up,LOC115094137,4.644394944,1.19E-03,NA,NANA,NA,2,2,2,3.778112543,2.992122912,2,4.281227754,2,2.502839373,5.155987478,4.902489247,3.867767371,4.636867349,6.216082664,2.430109305,7.265485047,3.138408221,6.665021326
Up,AMEX60DD024630,4.642845141,4.32E-55,NA,NANA,NA,7.035363132,6.586754553,7.050296722,7.452561804,7.561964022,7.582666278,12.51369803,11.66011819,11.91796369,12.78683598,11.32461609,11.32025803,11.67910717,12.39090622,12.16652926,11.57950618,11.36008708,11.71091466
Up,LOC115469246,4.641066118,5.79E-18,NA,NANA,NA,3.798033975,2.58298203,2.442602293,3.461965968,3.57445013,3.850747492,7.812782556,7.69312205,8.691721288,5.629428406,7.174006692,7.628582227,7.859417357,7.694927599,7.560581738,5.868098596,7.130893846,7.241747418
Up,AMEX60DD037900,4.641049587,7.22E-02,NA,NANA,NA,2,2,2.621599751,2,2,2,2.825527504,2,2.273217247,2,2.503736356,2,2,4.634693391,3.029987782,2,2,5.159345849
Up,AMEX60DD010901,4.633279507,1.53E-57,NA,NANA,NA,5.178196011,4.8528535,6.336952044,5.22792796,5.073532943,5.632856456,9.929859162,9.929047794,11.04975061,9.915112768,10.32122068,10.16416781,10.01139485,10.02718859,9.912942829,10.16670971,10.14834828,9.483443248
Up,ENSG00000156804,4.631266047,1.13E-18,FBXO32	FBXO32,8q24.13,protein_coding,6.096218907,7.691132862,6.717718893,4.256903423,4.793824893,5.706726639,11.34947204,11.02433778,11.87247889,9.851657077,10.26549589,10.52439895,11.36149287,11.24641737,11.38270425,10.56148091,9.655569823,10.33242568
Up,ENSG00000108771,4.628241869,1.02E-22,DHX58	DHX58,17q21.2,protein_coding,4.523176831,4.243232511,5.344241257,4.374234579,4.075398052,5.908037288,10.76348028,9.292200638,10.83007968,9.213234633,9.386436772,8.117360908,9.916778839,9.784565525,9.222189435,8.744045479,9.067735002,8.913851726
Up,ENSG00000108771,4.628241869,1.02E-22,DHX58	LGP2,17q21.2,protein_coding,4.523176831,4.243232511,5.344241257,4.374234579,4.075398052,5.908037288,10.76348028,9.292200638,10.83007968,9.213234633,9.386436772,8.117360908,9.916778839,9.784565525,9.222189435,8.744045479,9.067735002,8.913851726
Up,AMEX60DD050158,4.623014927,2.32E-04,NA,NANA,NA,2,2.169265146,3.884754803,2.182676175,3.895322762,4.878577441,5.05930985,2.834777268,4.773573304,4.986281289,3.031890778,2.553448414,2.238778275,8.828778429,7.957243108,4.117978678,3.379532266,8.886470676
Up,ENSG00000128311,4.622087281,7.23E-36,TST	TST,22q12.3,protein_coding,4.716834065,4.35276524,4.502762384,4.928726283,4.940447012,3.097951676,9.938967258,9.501628475,9.587986181,8.561904781,9.053561293,9.363313892,9.492598404,8.861468913,9.149932778,8.063126194,9.09545972,8.084794622
Up,ENSG00000173210,4.619662565,1.19E-06,ABLIM3	ABLIM3,5q32,protein_coding,2.498669594,2.320740139,2.238208162,2.182676175,2,2.217763497,2,3.904016117,3.970484597,2.992176718,3.031890778,2.553448414,4.201589817,3.850085496,5.05207652,4.848886675,4.927439525,3.433063811
Up,ENSG00000092529,4.616660844,6.80E-12,CAPN3	CAPN3,15q15.1,protein_coding,3.709734018,4.69540705,2.924201651,3.389482997,2,2.217763497,6.229603813,7.226375469,7.845576577,7.613986049,7.316975632,7.999294468,6.163445594,7.324746977,8.582294554,5.868098596,7.493474447,7.777144064
Up,AMEX60DDU001002870,4.615340255,2.53E-02,NA,NANA,NA,2,2,2,2,2,2,2.825527504,3.121262452,2.700883052,2,3.417662769,3.167939214,2.622910617,2,3.917884342,2,3.138408221,2
Up,ENSG00000206503,4.612918587,1.68E-04,HLA-A	HLA-A,6p22.1,protein_coding,2.270774118,2.320740139,2,2.344799679,2,2.574138483,3.347306097,5.295031429,3.03033541,3.574522002,3.721742295,4.945254682,5.944805821,2,5.168115692,2,4.379851069,4.312410355
Up,ENSG00000130545,4.612856239,7.34E-02,CRB3	CRB3,19p13.3,protein_coding,2,2,2,3.530980844,2,2,2,2,2,4.15773705,3.721742295,2,2.782385006,2.72360563,2,6.865850583,2,6.214799806
Up,AMEX60DD039489,4.610919803,2.48E-02,NA,NANA,NA,2,2,2,2.182676175,2,2.217763497,2,2.258091226,2,2.992176718,2,2.208970588,2,2,2.430109305,3.857963559,3.849194671,4.137631655
Up,ENSG00000115616,4.610738607,3.40E-02,SLC9A2	SLC9A2,2q12.1,protein_coding,2,2,2,2.182676175,2,2.983733368,2,2.258091226,2,2,4.25124285,2.553448414,2,2.72360563,2,6.490372085,3.264001908,4.312410355
Up,AMEX60DDU001036132,4.605942053,2.45E-02,NA,NANA,NA,2,2,2,2,2,2.217763497,2.825527504,2.258091226,2.273217247,4.446607705,2.702055834,2.831322515,2.443591754,3.203268667,2,2,2,4.608947876
Up,ENSG00000172578,4.605022077,3.23E-12,KLHL6	KLHL6,3q27.1,protein_coding,2.695428231,2,2.924201651,2.855929036,3.449398748,3.097951676,5.739300115,5.859649932,6.463261534,5.155987478,6.506513527,4.974158172,5.893309719,6.890318782,6.402276576,4.750001247,4.927439525,7.636303705
Up,AMEX60DD024996,4.604175749,5.35E-04,NA,NANA,NA,2,2,2,2.182676175,2.318782419,2.217763497,4.031653358,2.666925836,2.874993043,3.574522002,2.876378878,2.831322515,3.286847934,2.72360563,5.168115692,2.778963075,3.000829328,2.647758234
Up,AMEX60DD007090,4.604047885,4.87E-03,NA,NANA,NA,2,2,2,2,2,2,3.347306097,4.114441004,2.273217247,4.15773705,3.300172445,3.264697521,3.659886089,2.72360563,2,2.778963075,2.84873411,2
Up,ENSG00000127129,4.599757761,5.87E-07,EDN2	EDN2,1p34.2,protein_coding,3.162680586,2,4.081162983,2,2,2,5.780416964,6.568267348,7.563370429,7.628482433,6.826355225,7.197419569,5.097561092,7.227780227,4.925881227,5.225295498,6.574478214,6.728080012
Up,ADORA2AB,4.597586938,4.63E-18,NA,NANA,NA,3.289943667,3.244486006,2,3.659831902,3.689521491,3.975530752,7.998486769,7.757227505,8.0318019,7.050870785,7.005944591,7.000755648,7.250906772,8.047241447,7.173163458,5.110402699,7.387049569,7.945802038
Up,ENSG00000102575,4.597508782,7.81E-28,ACP5	ACP5,19p13.2,protein_coding,7.805215905,8.143881499,8.75964866,7.900129758,8.118854991,8.072797387,14.15321907,13.07049692,13.49287984,12.36532472,11.91976201,11.79975154,13.04301205,13.26882722,13.50297831,11.52540778,11.98749848,12.07158333
Up,ENSG00000114854,4.597093507,8.07E-03,TNNC1	TNNC1,3p21.1,protein_coding,2.695428231,2.457811436,2,2.62288282,3.57445013,2,2,4.937428029,2,6.685357096,2.503736356,4.619056972,2,2,4.04475112,5.069977724,4.202931728,8.143801779
Up,ENSG00000101438,4.596508994,9.66E-02,SLC32A1	SLC32A1,20q11.23,protein_coding,2,2.169265146,2,2,2,2,2.471022444,2,2.273217247,2,2.273743184,2,2,2.72360563,2,2.308748067,2,4.737106538
Up,AMEX60DD002111,4.592107039,4.63E-02,NA,NANA,NA,2,2,2,2,2,2,3.729682707,2.834777268,3.625269604,2,3.031890778,3.167939214,3.739808674,2,2,2,3.586068165,2
Up,AMEX60DD041992,4.585564018,2.22E-06,NA,NANA,NA,2,2.169265146,2,2,2,3.563232643,6.499598527,5.508740098,5.286436452,7.029182846,5.64290079,4.724884468,6.010727051,4.29508329,5.168115692,3.417070266,5.767071065,5.41067224
Up,LOC115659439,4.575629348,6.72E-07,NA,NANA,NA,5.00350696,2.997028273,3.05461278,3.530980844,2.57971589,3.975530752,4.16183063,4.114441004,8.505627677,6.114494935,9.909567661,9.552469633,6.879651399,6.491405973,5.55672433,7.882341483,8.345045592,9.1794103
Up,D9C73_028124,4.574748023,2.24E-31,NA,NANA,NA,4.804713469,3.580998836,4.502762384,4.215572226,3.796088728,5.613782404,9.410307643,9.066228999,9.484289921,8.915177414,8.471756322,8.650199955,9.25147384,9.47170244,9.265171385,8.037148824,8.461070965,8.397624574
Up,ENSG00000141524,4.574385059,4.12E-04,TMC6	TMC6,17q25.3,protein_coding,2,2,2,2.959704296,2,2,4.391494422,5.265946644,3.625269604,4.793917493,4.11870764,4.791355541,4.718039858,4.474858371,5.639472578,2,3.586068165,3.093197496
Up,ENSG00000263243,4.572976999,1.02E-02,KRT12	KRT12,CHR_HSCHR17_4_CTG4,protein_coding,4.57408219,4.9720872,7.724738571,11.51534765,11.60214935,5.954262887,7.454707289,6.934526293,7.228336437,16.71520601,12.78004605,5.435545647,11.26095741,10.51463583,12.64115521,16.77108315,7.992586982,14.80081632
Up,AMEX60DD020550,4.568400433,1.70E-03,NA,NANA,NA,6.408208533,2.804808102,6.969934387,2,2.992122912,2,11.73068921,10.45720395,10.87433768,7.007163892,7.705712848,7.028578778,10.08209297,10.88032247,10.67269895,7.104694492,6.352074187,7.365900983
Up,AMEX60DD049751,4.565834059,2.65E-06,NA,NANA,NA,2,2.320740139,2.238208162,2,2,3.394675389,4.990890632,3.245658664,4.939601581,3.312535052,5.378833464,3.064222034,5.910680125,5.938162053,5.168115692,4.643835964,4.001243813,4.737106538
Up,LLAP_19540,4.565299523,3.93E-07,NA,NANA,NA,2,2,2.442602293,2.182676175,3.57445013,2,5.82039438,5.898070406,6.019745157,3.312535052,5.289170343,4.791355541,5.604019673,5.938162053,5.468939572,4.468326616,5.323420541,3.938722016
Up,ENSG00000170271,4.558989354,1.59E-38,FAXDC2	FAXDC2,5q33.2,protein_coding,8.423796802,7.663052578,7.198723083,8.217872416,7.49234628,7.757956098,12.92667761,12.6838318,12.33262831,11.53892061,13.10677345,13.28282037,12.95549195,12.41105946,11.41095133,11.51132431,13.09018067,12.10537578
Up,ENSG00000183696,4.558823349,4.14E-04,UPP1	UPP1,7p12.3,protein_coding,3.023095674,2.320740139,2,2.344799679,2,2,5.304526128,3.65757121,2.874993043,2.579751696,2.876378878,3.167939214,5.185816451,2.72360563,2,4.036405199,5.071850204,6.170081604
Up,AMEX60DD009820,4.558198992,4.26E-02,NA,NANA,NA,2,2,2,2.182676175,2,2,2,2.834777268,2.502839373,2,2.273743184,2.952466907,3.485390648,2,2,4.268469755,2.485900787,2
Up,ENSG00000164530,4.557016016,1.01E-05,PI16	PI16,6p21.2,protein_coding,2,2.457811436,2.442602293,2.62288282,2,2,2.825527504,4.239401974,4.728898953,2,3.17225881,3.064222034,3.739808674,5.810039696,3.917884342,4.697894949,4.071652875,4.854803529
Up,ENSG00000051382,4.549571634,2.15E-47,PIK3CB	PIK3CB,3q22.3,protein_coding,4.670801886,4.204792256,5.063606063,4.215572226,5.343303432,5.268323211,9.439480835,9.388112906,9.768503951,9.500096818,9.06935855,9.344066966,8.891363382,9.112961934,9.966013153,8.1285565,9.327178178,9.162388123
Up,AMEX60DD010524,4.543156585,9.27E-02,NA,NANA,NA,2,2,2.238208162,2,2,2,4.493928412,3.121262452,2.502839373,2,2.273743184,2,2.92597276,2,4.634601351,2,2,2
Up,ENSG00000105668,4.539565916,4.26E-02,UPK1A	UPK1A,19q13.12,protein_coding,3.709734018,4.082915365,2.924201651,4.411316172,4.309304026,4.196747555,2,2,2,9.69519251,8.680114175,2.208970588,8.032045424,4.29508329,2,9.772365591,2,9.127729128
Up,AMEX60DD051309,4.539336837,5.99E-03,NA,NANA,NA,2.498669594,2,2,2,2,2,2,3.360175078,3.298364278,4.793917493,3.417662769,3.738961102,3.485390648,2,2,4.117978678,3.586068165,3.093197496
Up,ENSG00000135047,4.539051909,4.23E-33,CTSL	CTSL,9q21.33,protein_coding,12.13695697,11.51369479,11.20156193,11.12191614,10.75076796,10.94748634,16.29970475,16.39097947,16.67402882,14.32430297,15.37984813,15.52145909,16.67042737,15.92301576,16.16853932,14.94933012,15.41441309,15.58872039
Up,ENSG00000138623,4.538748782,3.29E-17,SEMA7A	SEMA7A,15q24.1,protein_coding,2.270774118,2.169265146,3.572789996,3.056513146,2.57971589,4.38851029,7.677843319,7.57358989,7.569717643,6.962091406,7.301772108,7.337474721,7.304456187,7.601256236,6.829825036,5.981414995,7.063384758,6.955907234
Up,AMEX60DD015677,4.536220158,1.09E-18,NA,NANA,NA,3.515053921,2.320740139,3.284640962,3.056513146,2,3.097951676,6.594876159,6.188938627,6.109610061,7.270117426,6.11247956,6.845170828,6.532263112,6.360302199,6.881739176,4.941426873,6.724061428,7.032849368
Up,ENSG00000119535,4.529567987,4.22E-08,CSF3R	CSF3R,1p34.3,protein_coding,3.515053921,2.320740139,5.394365806,2.74410647,2,2,7.655915784,7.762443238,7.076151602,7.628482433,7.547140049,7.520063411,7.85493771,8.671747687,6.494083411,6.474973426,7.707604332,7.032849368
Up,AMEX60DD023929,4.529174859,6.19E-07,NA,NANA,NA,2.498669594,2,3.284640962,2.74410647,3.796088728,2.406927109,4.679261701,4.697122503,5.088479699,7.752784523,4.980945644,4.09529185,3.485390648,7.011790174,7.087330744,5.692831007,5.380010445,7.057611107
Up,ENSG00000188559,4.528263461,2.20E-34,RALGAPA2	RALGAPA2,20p11.23,protein_coding,4.17304272,5.039167002,4.791685611,4.374234579,3.689521491,4.38851029,8.193754023,8.972571851,9.213438333,8.613826734,8.531629704,9.216825952,8.116808289,7.620483384,8.692985308,8.338813875,8.994866638,9.738257297
Up,ENSG00000169692,4.525229308,3.54E-37,AGPAT2	AGPAT2,9q34.3,protein_coding,4.237621901,4.8528535,5.818181219,4.954078247,6.213868179,5.860281402,9.744891484,9.958887318,10.10749303,9.283618953,9.859827208,10.43041054,9.711576551,8.786845293,9.82507437,9.661106318,10.3827635,10.30425037
Up,LOC115125240,4.521957152,7.19E-08,NA,NANA,NA,3.162680586,3.750703315,2,2,2,2.217763497,5.696976971,6.819129759,6.407657414,5.792792037,5.802638677,4.504847711,6.731129081,6.313812683,5.111262452,5.523539971,4.633659075,6.529979583
Up,ENSG00000233276,4.519645476,5.00E-31,GPX1	GPX1,3p21.31,polymorphic_pseudogene,9.740489913,8.336198568,8.725790687,8.76088496,8.184091019,7.997535006,12.94119838,13.87938457,13.67271153,11.71054756,12.79488366,13.17850908,13.79298611,13.86283269,13.00404746,12.02270628,13.12293192,13.01984912
Up,ENSG00000107551,4.517474877,4.01E-09,RASSF4	RASSF4,10q11.21,protein_coding,2.498669594,2,2.238208162,2.74410647,3.449398748,5.534859702,7.908620591,8.625735311,8.184358356,7.891464266,8.016292117,8.641216991,7.611117252,8.018540255,8.160055698,7.104694492,8.050392457,6.982013221
Up,AMEX60DD045026,4.511834807,3.45E-03,NA,NANA,NA,2.270774118,2.804808102,5.836427211,2,6.879554166,5.688610655,9.664808687,4.861688085,6.630462461,8.798232186,3.417662769,3.738961102,4.718039858,11.13384254,9.61620062,6.968381675,4.32325479,10.80966564
Up,AMEX60DD054587,4.509037384,3.56E-03,NA,NANA,NA,2,2.58298203,5.265629668,2,6.288787367,5.339714003,8.991543429,4.511338981,6.476834043,8.269915227,4.11870764,3.738961102,4.256966113,10.54262375,9.036183173,6.045364748,4.071652875,10.2886469
Up,CADR_000018872,4.50821872,8.21E-02,NA,NANA,NA,2,2,2,2.490531057,2,2,5.739300115,5.265946644,2.700883052,4.893303156,2,2,5.493083641,2,2,2.562928415,2,2
Up,AMEX60DD038485,4.507767747,6.91E-02,NA,NANA,NA,2,2,2,2,2,2,2,3.245658664,3.808178148,2,2.273743184,3.440683592,2.622910617,2,2,2,3.000829328,3.938722016
Up,AMEX60DD039923,4.505396554,7.19E-33,NA,NANA,NA,5.110836837,4.204792256,6.202738723,5.493011406,6.628693997,6.553621933,9.739688734,9.903307781,10.25657066,9.691745388,10.36118745,9.978718378,10.0174205,11.17180885,10.28317206,9.775511493,10.30725873,9.961325407
Up,MHC,4.505192365,2.11E-06,NA,NANA,NA,3.289943667,2.457811436,2.442602293,2.182676175,2,2.217763497,4.281227754,5.878988062,5.799811401,5.307815498,5.349560587,5.751576337,6.816545424,4.089674195,5.791961891,3.417070266,5.407494188,2
Up,AMEX60DD050152,4.503520333,3.16E-03,NA,NANA,NA,2,2,3.657329594,2,2.800605769,3.097951676,4.031653358,2.258091226,3.170565329,3.796165774,2,2.208970588,2,7.123823493,6.425781774,3.857963559,2.485900787,7.129444094
Up,LOC115077698,4.500406128,4.38E-05,NA,NANA,NA,2.695428231,2,2,2.182676175,2,2,4.589569077,5.323541432,5.088479699,3.796165774,3.893838191,3.804801265,4.67802442,3.562626662,3.029987782,3.282021191,3.264001908,4.468284685
Up,ENSG00000101265,4.500171932,3.34E-69,RASSF2	RASSF2,20p13,protein_coding,5.949707744,4.949015791,5.780982012,5.746187313,6.093647566,6.338115409,11.06329928,10.67613391,10.7589564,10.53124742,10.40985911,10.15867007,10.24758665,10.57007904,10.61251938,9.758123521,10.37929755,9.779774991
Up,ENSG00000158683,4.49937921,8.82E-02,PKD1L1	PKD1L1,7p12.3,protein_coding,2.270774118,2,2,2,2,2.217763497,2.471022444,2,2,2.579751696,2,2,3.286847934,4.90939654,2,2,2,2.647758234
Up,AMEX60DD031721,4.49548789,4.38E-03,NA,NANA,NA,2,2,2.238208162,2,2.57971589,2.406927109,3.109878262,2.985119356,3.298364278,4.15773705,2,2,2.622910617,6.055828427,4.04475112,3.417070266,2.263310901,2.647758234
Up,LOC106576656,4.495148348,8.02E-02,NA,NANA,NA,2,2,2.238208162,2,2,2.217763497,2,2,2.502839373,4.309390399,2,2,2.622910617,5.029336725,2.430109305,2.562928415,2,2
Up,ENSG00000137672,4.494072955,3.27E-02,TRPC6	TRPC6,11q22.1,protein_coding,2.498669594,2,2,2,2.318782419,2,2,2,2.502839373,2,3.031890778,2.391466706,2.622910617,5.428887149,2,2.778963075,2,3.707934305
Up,AMEX60DD018860,4.49104629,3.72E-06,NA,NANA,NA,2.695428231,2,2,2.62288282,2,2,3.109878262,4.652871052,4.184120551,4.309390399,3.893838191,4.690464021,4.831828866,4.29508329,5.222813163,3.282021191,4.586344449,3.093197496
Up,AMEX60DD035156,4.488902159,5.73E-02,NA,NANA,NA,2,2.320740139,2,2,2.57971589,2,2,2,2,2.992176718,2,3.167939214,2.622910617,5.875522688,2,3.417070266,2.263310901,2
Up,AMEX60DD029717,4.477897702,1.07E-02,NA,NANA,NA,2.695428231,2,2,2,2,2,5.187121686,3.245658664,2.874993043,2,3.031890778,2.391466706,3.815535138,3.203268667,2.430109305,2,4.071652875,4.608947876
Up,ENSG00000196689,4.477726785,4.36E-14,TRPV1	TRPV1,17p13.2,protein_coding,4.470409377,3.084316116,4.591380116,5.366549503,5.445077495,7.184108741,10.95410683,10.89258167,10.2387569,8.561904781,9.868882193,9.554863322,10.00736372,10.82545554,9.840460237,8.881785327,9.847141024,9.427547541
Up,AMEX60DD000401,4.475935986,1.47E-05,NA,NANA,NA,2,2,2,2.62288282,3.449398748,2,4.493928412,5.323541432,5.123416731,6.114494935,3.893838191,4.619056972,2.443591754,6.055828427,4.787580007,5.225295498,5.138973369,5.331663487
Up,ENSG00000117984,4.475591332,5.07E-52,CTSD	CTSD,11p15.5,protein_coding,10.57864594,10.12077622,10.1720392,10.23269351,9.917958198,10.01634709,14.10256937,15.00705067,14.83786833,13.21133156,14.75861533,14.88358519,14.83191595,14.45211661,14.95990968,13.59187541,15.04441174,14.64920486
Up,ENSG00000117984,4.475591332,5.07E-52,CTSD	HEL-S-130P,11p15.5,protein_coding,10.57864594,10.12077622,10.1720392,10.23269351,9.917958198,10.01634709,14.10256937,15.00705067,14.83786833,13.21133156,14.75861533,14.88358519,14.83191595,14.45211661,14.95990968,13.59187541,15.04441174,14.64920486
Up,LOC114021150,4.465036852,8.14E-02,NA,NANA,NA,2,2,2,2,2.318782419,2,6.137661907,2,2.700883052,5.445175763,2,2,3.575274937,2,3.029987782,2,2,3.938722016
Up,AMEX60DDU001023736,4.462814635,1.42E-02,NA,NANA,NA,2,2,2,2,2,2,4.281227754,3.121262452,3.524313616,4.446607705,2.503736356,2.952466907,2.443591754,2,2,2,3.379532266,3.707934305
Up,AMEX60DD023193,4.46184167,4.18E-07,NA,NANA,NA,2,2,3.38721966,2.182676175,3.16117002,2,4.391494422,4.973857275,4.370163224,4.15773705,4.537452726,5.863947698,5.347614906,6.491405973,5.962372947,3.949941471,5.380010445,4.608947876
Up,LOC652755,4.457664062,2.20E-02,NA,NANA,NA,2,2,2,2,2,2,2,2.476942406,4.045267222,2.579751696,2.702055834,3.064222034,3.056554307,2,3.256613739,2,3.000829328,2.647758234
Up,ENSG00000093072,4.455254489,1.13E-37,ADA2	ADA2,22q11.1,protein_coding,6.490013041,6.808043566,7.133813638,7.226761878,7.103600679,7.866689027,11.80168436,11.62976019,11.17107539,9.897265571,11.58931172,12.25947561,11.7645832,11.70055024,10.70907504,11.05516595,12.0103653,11.85472239
Up,LOC115650589,4.451252325,4.23E-10,NA,NANA,NA,2.868544578,2.457811436,2.621599751,2.490531057,2.800605769,3.203786939,5.413091192,5.916903641,5.460479279,7.342247486,4.942250705,4.791355541,5.097561092,5.428887149,5.468939572,4.268469755,5.767071065,7.603046812
Up,AMEX60DDU001025806,4.448226476,5.89E-04,NA,NANA,NA,2,2,2.238208162,2,2,2.574138483,2,2.834777268,3.719620638,2.579751696,4.588461799,3.986010272,3.739808674,4.089674195,3.029987782,3.133012319,4.071652875,4.312410355
Up,ENSG00000173467,4.447749225,4.94E-02,AGR3	AGR3,7p21.1,protein_coding,2.270774118,2,2.238208162,5.62514592,2.992122912,2.574138483,2,2,2,9.03427838,6.928872628,2,6.163445594,5.029336725,5.513499536,9.48205061,2.678693946,8.265700572
Up,AMEX60DDU001015810,4.447360093,7.22E-02,NA,NANA,NA,2,2,2.238208162,2,2.318782419,2,2.825527504,2,2.273217247,2.992176718,2,2,2,4.089674195,3.029987782,2,2,4.312410355
Up,LOC102693775,4.445394206,5.65E-13,NA,NANA,NA,4.846724034,3.318361287,3.812857481,5.22792796,5.030520775,5.923610971,10.78888967,9.458895467,9.609709342,7.73949038,8.048528743,8.358410922,10.06571009,9.593463154,9.631443744,7.247472576,7.656977126,8.993008459
Up,AMEX60DDU001015934,4.445127875,1.39E-03,NA,NANA,NA,2.270774118,2.320740139,5.032289687,2.344799679,6.134844306,4.709202197,8.399098494,4.239401974,5.540212102,7.671117583,3.81035484,3.928099877,3.485390648,10.09748609,8.861898765,6.184401817,3.138408221,9.934838889
Up,AMEX60DD005378,4.443264326,5.13E-33,NA,NANA,NA,5.697594876,4.609733295,6.840318333,5.120066063,6.539467196,5.794043727,10.5994057,10.32772779,10.42181107,10.49412906,10.2388021,9.623747604,10.33300977,10.95037607,10.55639048,9.460711176,10.38967052,9.614384016
Up,ENSG00000022567,4.44278413,1.30E-68,SLC45A4	SLC45A4,8q24.3,protein_coding,6.733377193,6.715375626,6.362358926,6.786204338,6.614200843,6.533463453,11.77204871,11.20806064,11.32204513,10.39162501,10.85215986,10.82833246,11.427089,11.25874112,11.04129276,10.11051864,10.83454456,11.10520098
Up,ENSG00000071242,4.439954913,3.34E-02,RPS6KA2	RPS6KA2,6q27,protein_coding,2,2,2,2,2.318782419,2,2,2,2.502839373,3.312535052,3.031890778,3.355372336,3.056554307,2,2.430109305,2.562928415,2,4.312410355
Up,ENSG00000174799,4.437448627,2.43E-14,CEP135	CEP135,4q12,protein_coding,4.523176831,2.58298203,2.924201651,2.344799679,2.318782419,3.714140604,5.897171886,7.648745814,7.504952735,6.739782418,7.301772108,7.331902654,6.427552509,7.928843003,7.116512742,6.607979651,6.574478214,7.007655196
Up,ENSG00000182050,4.435481126,8.05E-05,MGAT4C	MGAT4C,12q21.32,protein_coding,2,2,2,3.147232344,2,2.217763497,5.05930985,4.239401974,4.427202812,3.574522002,2.702055834,4.196875246,4.310295188,2.72360563,5.862559548,3.759719934,5.264519947,3.938722016
Up,AMEX60DD025649,4.430856209,1.72E-03,NA,NANA,NA,2,2,2,2,3.16117002,2.217763497,6.168964788,5.143363469,2.874993043,3.312535052,4.04757565,3.355372336,4.256966113,2.72360563,4.36961384,2,4.586344449,5.868050922
Up,AMEX60DD041818,4.418315203,5.06E-06,NA,NANA,NA,2.270774118,2.320740139,2.442602293,2,2,2.406927109,4.919064414,5.295031429,4.310775307,4.15773705,4.11870764,3.064222034,4.636867349,5.669420246,3.917884342,4.195185589,3.000829328,3.093197496
Up,ENSG00000121053,4.416330534,5.83E-04,EPX	EPX,17q22,protein_coding,3.709734018,2.169265146,3.482986456,3.313164848,3.312470415,3.097951676,7.802839071,6.660553966,8.465344709,2,2.876378878,4.380813888,5.268982705,7.277078118,8.989625448,2.562928415,4.001243813,2.647758234
Up,ENSG00000100292,4.416215838,4.01E-08,HMOX1	HMOX1,22q12.3,protein_coding,9.854268697,9.62979851,8.740398651,7.916343334,6.903590818,6.338115409,14.55909913,14.54817817,13.48702321,12.07112497,11.74144057,10.971383,14.792856,13.96037335,12.25037437,10.43886233,11.52247101,10.27287281
Up,AMEX60DD017472,4.414503706,3.69E-02,NA,NANA,NA,2,2,2,2,2.318782419,2.574138483,2.471022444,2,2.273217247,2.579751696,2,2,2,4.474858371,3.452425835,2,2.263310901,5.331663487
Up,ENSG00000153898,4.413690844,6.92E-35,MCOLN2	MCOLN2,1p22.3,protein_coding,6.130634467,5.971708818,5.621780716,5.268911654,4.986186742,6.013679571,10.79892943,10.43858937,10.04052405,9.691745388,9.364653967,9.961681114,10.99033148,9.617586197,10.36903688,8.933398539,9.897680824,9.42279032
Up,AMEX60DDU001037271,4.413562137,1.54E-02,NA,NANA,NA,2,2,2.238208162,2,2.318782419,2,2.825527504,2.258091226,3.03033541,5.233897849,2.876378878,2,2,3.850085496,4.04475112,2.562928415,2.263310901,3.433063811
Up,AMEX60DD021556,4.413088223,8.18E-02,NA,NANA,NA,2,2,2,2,2.318782419,2.406927109,2,2.258091226,2,2,2,2,2,3.850085496,2.430109305,2.308748067,2,5.248075875
Up,ENSG00000164626,4.411486286,4.69E-02,KCNK5	KCNK5,6p21.2,protein_coding,2.270774118,2.169265146,2,2,2.318782419,2,2,2,3.03033541,2.579751696,3.627328785,2,2.238778275,2.72360563,2,2,2.263310901,5.485577838
Up,ENSG00000213996,4.407582429,4.79E-08,TM6SF2	TM6SF2,19p13.11,protein_coding,2.868544578,2,3.572789996,2.74410647,2.992122912,2.574138483,7.59959298,6.952892567,6.666442905,5.378129787,5.378833464,4.196875246,7.589708376,4.90939654,6.580395949,4.985562188,5.98340594,4.312410355
Up,ENSG00000166736,4.407495473,7.06E-02,HTR3A	HTR3A,11q23.2,protein_coding,2.695428231,2,2,2.74410647,2,2,2,2,2,2,3.300172445,2,3.056554307,2,2.430109305,4.52923316,2,6.494147297
Up,ENSG00000159337,4.406639587,3.58E-06,PLA2G4D	PLA2G4D,15q15.1,protein_coding,3.162680586,2,2.442602293,2,2.318782419,2,6.137661907,5.935494187,5.963010421,4.309390399,4.04757565,4.91576027,6.073767296,3.850085496,3.917884342,4.468326616,5.037079974,3.707934305
Up,ENSG00000115468,4.402955469,2.40E-18,EFHD1	EFHD1,2q37.1,protein_coding,5.210731797,5.103265935,6.831248753,7.049934835,8.113712495,8.715781887,12.74192483,11.85398077,12.08734285,11.71988531,11.5042873,11.45002089,11.94796051,12.16483922,11.7934417,10.89878345,11.76818518,11.77016872
Up,ENSG00000140450,4.402630074,1.35E-21,ARRDC4	ARRDC4,15q26.2,protein_coding,5.697594876,6.68078245,4.081162983,5.52719681,5.685863643,6.349690588,10.71658424,10.52628675,10.88137118,9.439727883,9.718137415,9.713260095,10.59247565,10.1743081,11.23502179,8.858239756,9.436276827,9.408423805
Up,AMEX60DD020551,4.400741175,1.01E-03,NA,NANA,NA,2.498669594,2,5.094257076,2,2,2,5.359829631,7.218806412,8.280361197,2.992176718,4.588461799,5.816856062,6.701494941,7.227780227,8.392544475,4.33821059,5.234142624,5.556785501
Up,AMEX60DD017471,4.400403098,1.07E-02,NA,NANA,NA,2,2,2,2,3.312470415,2.406927109,4.16183063,2.258091226,2.700883052,4.15773705,2,2.553448414,2.238778275,5.140066371,4.858387231,2.778963075,2,6.494147297
Up,ENSG00000110719,4.398899002,3.69E-21,TCIRG1	TCIRG1,11q13.2,protein_coding,7.761960523,7.237381796,7.580642592,6.894929213,6.584770291,7.097509443,12.88928265,12.41097454,12.31667846,10.39798497,11.07587616,11.40363025,12.67695861,11.42516194,11.96268396,9.64571634,11.62480598,10.5421654
Up,ENSG00000231925,4.398330207,2.94E-37,TAPBP	TAPBP,6p21.32,protein_coding,5.363237741,4.1246955,4.934042853,4.083960681,4.446519352,4.144541466,7.954253293,8.2069771,8.751569539,8.961715896,8.900495354,8.661350571,7.90779673,9.211349803,8.692985308,8.073387571,8.648380338,9.354487657
Up,AMEX60DD030546,4.393234172,1.23E-02,NA,NANA,NA,2,2,2,2,2.992122912,2.406927109,2,2,2,4.15773705,2,2.391466706,3.485390648,5.140066371,5.422959317,3.133012319,3.000829328,4.468284685
Up,AMEX60DD045024,4.389798383,2.54E-03,NA,NANA,NA,2,2.804808102,5.063606063,2.490531057,6.671319837,4.813193685,8.987159534,4.822272867,6.144045134,7.984557241,3.81035484,3.804801265,3.956014878,10.49132575,9.02468384,6.221784005,3.679212108,10.2595947
Up,LOC100914817,4.3872964,2.31E-42,NA,NANA,NA,5.363237741,5.060851292,5.780982012,5.593229447,6.072599483,6.266643475,10.52575201,10.5331691,10.80070126,9.621014669,9.535231968,10.25603146,10.36565392,10.16778795,10.67024095,9.435078033,9.76053996,9.190647853
Up,ENSG00000091181,4.383419609,9.03E-08,IL5RA	IL5RA,3p26.2,protein_coding,2.270774118,2,3.953238535,2,2.318782419,3.850747492,7.23567681,6.336122725,6.581048645,5.570587253,6.847449784,6.697001048,5.707031022,4.474858371,7.116512742,5.959452582,7.264649427,6.457402326
Up,AMEX60DD056209,4.380962433,2.94E-02,NA,NANA,NA,2,2,2,2,2,2,2.471022444,2.985119356,2.273217247,2,2.876378878,3.669971913,3.485390648,2,3.029987782,2,2.485900787,2.647758234
Up,ROHU_028400,4.378155123,1.28E-02,NA,NANA,NA,2,2,2,2,2,2.217763497,4.031653358,2.666925836,2.273217247,4.446607705,2.702055834,2.208970588,2.238778275,4.089674195,3.256613739,2.562928415,2,2.647758234
Up,ENSG00000170412,4.378039185,1.45E-02,GPRC5C	GPRC5C,17q25.1,protein_coding,2,2.698154318,2.621599751,2.62288282,3.57445013,2,2,2.258091226,4.534932049,2,4.588461799,2,4.310295188,2,3.256613739,6.853995076,2,7.443105499
Up,AMEX60DD012721,4.377809968,4.63E-07,NA,NANA,NA,3.162680586,2,2,2.74410647,2.318782419,3.394675389,8.058220073,6.507438899,7.040036334,6.342632084,3.81035484,6.661900639,6.554534967,6.491405973,5.791961891,4.58767222,5.98340594,3.433063811
Up,AMEX60DD050139,4.37631333,2.68E-03,NA,NANA,NA,2,2,2.924201651,2,3.449398748,3.097951676,4.031653358,2.258091226,3.03033541,3.98824911,2.273743184,2,2.238778275,6.858282763,6.354085132,3.282021191,2.485900787,6.846486204
Up,AMEX60DD031685,4.372930664,1.65E-16,NA,NANA,NA,2.868544578,2.804808102,2.780819955,3.313164848,3.312470415,5.086571783,6.662419794,6.580131218,7.298803647,7.867221175,7.383475795,7.758871618,7.430230299,6.95233255,7.415497679,7.496557914,8.260909031,7.007655196
Up,ENSG00000122877,4.372489974,2.27E-03,EGR2	EGR2,10q21.3,protein_coding,3.289943667,2,4.018618185,2,2,2,2.471022444,2.258091226,5.376080783,6.867488471,5.758775088,5.002493954,3.389532013,2.72360563,5.827692509,5.820156588,4.633659075,7.905449758
Up,LOC106885059,4.372423658,8.11E-09,NA,NANA,NA,3.959907428,3.244486006,2,4.517163817,2,2.723966994,5.970069072,6.988938217,7.204061169,8.376815987,6.918942558,7.191278234,7.209398607,5.029336725,7.484276471,7.798227216,7.656977126,5.556785501
Up,AMEX60DD040542,4.371080315,1.78E-09,NA,NANA,NA,9.195256863,8.527444509,6.849331252,4.849882506,5.27123303,2.983733368,12.68452911,12.16215565,12.25721267,12.59718935,11.66700967,12.4217077,12.10451632,12.50974212,11.45087994,10.36455837,12.21840264,12.00868765
Up,AMEX60DD028882,4.368914966,2.84E-02,NA,NANA,NA,2.270774118,2,2,2,2.318782419,2.983733368,3.347306097,2,2,2.992176718,2,2,2,3.203268667,4.990358252,2.778963075,2.263310901,6.419696958
Up,ENSG00000139547,4.368389508,8.21E-29,RDH16	RDH16,12q13.3,protein_coding,3.289943667,3.639813141,4.75378778,5.366549503,4.687083956,5.706726639,9.176183313,9.047123122,8.806348539,9.092949543,8.867315936,9.268784959,8.978368633,9.350273263,8.773056417,8.138364433,9.483851836,8.741181743
Up,ENSG00000126861,4.367182498,2.21E-11,OMG	OMG,17q11.2,protein_coding,3.515053921,2.457811436,4.714867501,2.182676175,4.793824893,3.48141429,6.808714608,7.901316431,7.343939461,7.915306699,6.657473799,5.647760316,8.039960255,8.061380724,8.20149961,6.311209408,6.908493532,8.07269795
Up,AMEX60DDU001030100,4.365964419,9.30E-03,NA,NANA,NA,2,2,2.238208162,2,2,2,3.109878262,4.047652372,3.625269604,2,2.702055834,2.952466907,3.389532013,2,2,2.778963075,2.84873411,3.707934305
Up,LOC115097266,4.364786001,6.03E-61,NA,NANA,NA,7.810532766,7.407818202,7.758620956,7.951384494,7.635570339,7.517451483,12.37713109,11.8324435,12.28061695,11.05714261,12.04231295,12.04188806,12.45666779,12.43161555,11.33694606,11.17793338,12.0965261,12.18619735
Up,AMEX60DDU001033620,4.362412336,1.65E-02,NA,NANA,NA,2.498669594,2,2,2,2,2,2,3.360175078,3.524313616,3.574522002,2.273743184,2.699065234,3.286847934,2,3.917884342,2,3.849194671,2.647758234
Up,AMEX60DD046457,4.361774549,1.53E-02,NA,NANA,NA,2,2,2,2,3.895322762,2.574138483,3.109878262,2.476942406,4.116363749,6.23306831,2,3.264697521,2.238778275,5.428887149,3.029987782,5.553170893,2,7.443105499
Up,AMEX60DD042274,4.361498995,4.68E-02,NA,NANA,NA,2,2,2,2,2,2,4.391494422,2.258091226,4.773573304,2.579751696,2.503736356,3.867767371,3.659886089,2,2,2,2,3.433063811
Up,AMEX60DD028612,4.360876254,2.88E-02,NA,NANA,NA,2,2,2,2,2,2,4.281227754,2.258091226,2.700883052,2,2.273743184,3.167939214,2.782385006,2,3.452425835,2.562928415,2.84873411,2
Up,AMEX60DD033604,4.360642306,6.47E-02,NA,NANA,NA,2,2,2.238208162,2,2,2,2,2.258091226,2.502839373,2,2.273743184,2.208970588,2,2,3.624809275,2,2.678693946,3.938722016
Up,ENSG00000154127,4.357793149,4.19E-07,UBASH3B	UBASH3B,11q24.1,protein_coding,2.868544578,2.457811436,2.238208162,2.490531057,2,2,5.05930985,4.560075468,5.1908507,5.50924381,3.721742295,4.464676398,4.36172303,4.29508329,4.634601351,2.966821377,4.43431066,6.341194551
Up,LOC115271247,4.356092159,1.34E-03,NA,NANA,NA,2,2,2,2,2.318782419,2,2.825527504,4.354396782,3.170565329,3.796165774,3.627328785,4.09529185,2.92597276,2.72360563,2,2.966821377,2.84873411,3.707934305
Up,CANSWER,4.348536865,3.29E-134,NA,NANA,NA,8.451287772,8.232534115,8.526688575,8.510511436,8.265177633,8.304569004,12.98307853,12.82730339,13.02810747,13.38145644,12.84014755,13.13287568,12.50034749,13.16257199,12.47330273,12.19030571,12.7937968,12.97343259
Up,ENSG00000103313,4.342694978,5.01E-08,MEFV	MEFV,16p13.3,protein_coding,3.709734018,2,2.621599751,2.182676175,2.318782419,2.217763497,5.739300115,5.989870298,7.195877787,5.307815498,5.226141345,5.832724682,6.220276695,3.562626662,6.354085132,5.462387424,5.105802125,5.064798955
Up,AMEX60DD011602,4.341728179,4.08E-11,NA,NANA,NA,2.270774118,2.457811436,2,2.855929036,2.992122912,2.217763497,3.729682707,5.265946644,4.534932049,3.796165774,5.018629786,4.423354413,5.185816451,5.741442565,4.269240311,4.848886675,5.234142624,5.751474389
Up,ENSG00000165029,4.341308829,1.41E-49,ABCA1	ABCA1,9q31.1,protein_coding,8.017801642,8.803067758,8.966395837,8.359791316,8.885202302,9.015563977,13.44511532,13.31172528,13.8728488,12.31635957,13.06094677,12.9257301,13.33120781,13.14939485,13.50952437,12.00203976,13.15495613,12.65330935
Up,AMEX60DD035916,4.334969418,3.90E-06,NA,NANA,NA,2,2.320740139,2.442602293,2.855929036,2.57971589,2.406927109,3.888554341,3.65757121,4.370163224,6.155111896,3.17225881,2.952466907,3.056554307,5.428887149,5.962372947,5.149725754,3.679212108,5.556785501
Up,ENSG00000068831,4.334168941,4.37E-06,RASGRP2	RASGRP2,11q13.1,protein_coding,2,2.169265146,2,2,2.800605769,2.859688873,5.187121686,4.114441004,3.970484597,5.792792037,4.588461799,3.669971913,4.411380545,4.29508329,5.326354263,2.778963075,4.766949195,5.248075875
Up,AMEX60DD032385,4.333457446,1.01E-02,NA,NANA,NA,2,2,2.442602293,2,2.318782419,2.574138483,2.825527504,2,3.415757847,2.992176718,2,2.391466706,2,5.242899757,4.634601351,2.308748067,2.263310901,5.159345849
Up,AMEX60DD045025,4.332546848,1.77E-02,NA,NANA,NA,2,2,2.442602293,2,2.57971589,2.406927109,3.729682707,2,2.700883052,3.796165774,2,2.391466706,2,5.513599635,3.917884342,2.562928415,2,5.41067224
Up,ENSG00000187912,4.332447685,6.39E-05,CLEC17A	CLEC17A,19p13.12,protein_coding,2,2,4.018618185,3.530980844,2,2,6.28779655,6.726090275,5.123416731,2.579751696,6.558608597,7.274965327,5.515963787,5.998194518,4.634601351,5.914498555,7.272144187,6.25817348
Up,AMEX60DD020633,4.329729518,2.15E-02,NA,NANA,NA,2,2.169265146,2,2,2.318782419,2,2.471022444,2,2.273217247,2.579751696,2,2.208970588,2,4.474858371,2.430109305,2.562928415,2.263310901,3.707934305
Up,AMEX60DD050133,4.329435825,5.59E-03,NA,NANA,NA,2,2,3.174206582,2,2.57971589,2.859688873,2.825527504,2.258091226,3.625269604,3.796165774,2,2.208970588,2,6.449014827,5.755323825,2.966821377,2.263310901,6.170081604
Up,AMEX60DD026705,4.327050512,1.77E-08,NA,NANA,NA,2.498669594,2.320740139,3.482986456,2,2,2,5.562005535,5.694837888,5.157527677,4.793917493,4.537452726,4.724884468,5.625218771,4.90939654,5.896603767,4.195185589,4.766949195,5.064798955
Up,ENSG00000167083,4.326968633,6.27E-09,GNGT2	GNGT2,17q21.32,protein_coding,2.868544578,2.169265146,2,2.344799679,2.318782419,3.640658873,6.397580882,5.758868812,6.593561673,6.599664352,5.349560587,6.829439264,6.119303136,4.90939654,4.713117399,4.117978678,6.889127461,5.556785501
Up,AMEX60DD040054,4.321666532,4.86E-13,NA,NANA,NA,3.406884969,2,4.864619399,3.5968444,2.800605769,2.723966994,6.499598527,7.456185043,7.667649615,6.342632084,7.397846384,7.480319406,7.534753596,7.676673568,6.757565967,6.676895585,7.316313065,7.40501962
Up,ENSG00000121281,4.32130068,1.38E-40,ADCY7	ADCY7,16q12.1,protein_coding,5.040177985,6.027837452,6.9194766,5.164183149,6.377276195,6.098454017,10.09378448,10.67128941,10.79258403,9.591721989,10.52562359,10.51827913,10.2771848,10.21914221,10.72218643,9.664504132,10.57530102,10.22994543
Up,AMEX60DDU001005451,4.318194989,1.11E-02,NA,NANA,NA,2,2,2,2.62288282,2,2,3.551125788,4.114441004,4.816905724,6.072701255,3.031890778,3.167939214,3.389532013,2,2.761005479,2.562928415,2,5.41067224
Up,AMEX60DD004026,4.316599277,3.84E-03,NA,NANA,NA,2.270774118,2.457811436,5.063606063,2,6.306924666,4.91019067,8.80985605,4.560075468,5.755954556,8.082573135,3.721742295,3.440683592,4.36172303,10.22229196,8.688133936,5.719210982,3.586068165,9.93149362
Up,ENSG00000168899,4.309529737,4.84E-20,VAMP5	VAMP5,2p11.2,protein_coding,2.498669594,2.804808102,3.953238535,2.74410647,3.57445013,3.302386011,7.998486769,7.456185043,7.840336051,6.685357096,6.608887913,6.891361735,6.905874076,6.405340283,7.473038639,5.820156588,6.983458387,6.494147297
Up,AMEX60DD002418,4.307096812,4.74E-05,NA,NANA,NA,4.299433763,2,2.442602293,2.182676175,2.318782419,2,3.729682707,7.006628848,6.68994082,5.843379286,6.438632504,6.986640243,4.144002823,3.850085496,4.551565023,5.225295498,6.756484301,7.516387506
Up,ENSG00000114738,4.305933347,2.59E-20,MAPKAPK3	MAPKAPK3,3p21.2,protein_coding,6.130634467,4.8528535,6.054746825,4.336174676,3.796088728,4.144541466,9.214192171,9.527899221,9.612786121,8.712380047,8.45123332,8.815037514,9.167261893,9.455733568,10.27186788,8.073387571,8.879388337,9.196233974
Up,ENSG00000204103,4.301726769,2.38E-29,MAFB	MAFB,20q12,protein_coding,5.870466392,6.901139723,7.456375709,7.416538496,8.222817689,8.870435279,12.21131471,12.41035167,12.41292731,11.29039739,12.18379266,12.07102837,11.90065967,12.07448484,12.26673683,11.34447363,12.21743244,12.16213731
Up,ENSG00000240891,4.300415059,4.56E-06,PLCXD2	PLCXD2,3q13.2,protein_coding,3.162680586,2.997028273,2.621599751,2.182676175,2.992122912,3.302386011,6.199602873,6.404441832,5.514121065,4.571900028,5.226141345,5.371808142,5.347614906,3.562626662,2.761005479,5.028387288,4.001243813,8.407289969
Up,ENSG00000172197,4.297505048,1.08E-04,MBOAT1	MBOAT1,6p22.3,protein_coding,2.498669594,2,2,2.62288282,2.318782419,2.217763497,2.471022444,4.239401974,5.514121065,4.309390399,3.526301259,3.521230535,4.831828866,2,5.679132369,3.759719934,4.202931728,3.707934305
Up,ENSG00000118520,4.296254716,1.72E-03,ARG1	ARG1,6q23.2,protein_coding,7.580907869,2,5.889820186,3.778112543,3.57445013,2,9.308569397,10.83557242,10.81613276,6.411309062,8.737739057,7.651130723,8.516274722,10.66109542,11.27601302,8.472759326,6.992560924,7.551678297
Up,AMEX60DD034602,4.296171819,1.53E-03,NA,NANA,NA,2,2.320740139,2.780819955,2,4.3795424,3.203786939,6.397580882,2.476942406,4.248837367,5.629428406,2.702055834,2.553448414,2.92597276,7.782886103,6.681496006,4.036405199,2.263310901,7.443105499
Up,AMEX60DD017131,4.296098851,3.49E-02,NA,NANA,NA,2,2,2,2,2.57971589,2.217763497,2.471022444,2,2,2.992176718,2.273743184,2.208970588,2.238778275,4.29508329,3.778776108,2,2,4.468284685
Up,AMEX60DD004027,4.295697824,5.56E-03,NA,NANA,NA,2,2.58298203,4.307308716,2,5.073532943,4.295812712,7.720723194,3.904016117,4.370163224,6.939015867,2.702055834,2.831322515,3.176291396,9.126474501,7.830890119,4.941426873,2.485900787,8.741181743
Up,AMEX60DD016886,4.295051396,2.25E-03,NA,NANA,NA,3.023095674,4.039889111,6.766113217,2.344799679,7.938655063,6.502687555,10.40441788,5.971971684,7.387705901,9.670887883,5.126113309,4.758502796,5.12758344,11.92204939,10.45864862,7.570867092,4.633659075,11.6991596
Up,AMEX60DD007042,4.293910551,3.73E-02,NA,NANA,NA,2,2,2,2,2.800605769,2,4.031653358,4.460898363,3.415757847,2.579751696,2.503736356,2,5.321877444,2,2,2.308748067,2.678693946,3.093197496
Up,AMEX60DDU001028472,4.293802298,2.45E-03,NA,NANA,NA,2,2,2,2,2.318782419,2.406927109,3.551125788,2.666925836,2.502839373,4.893303156,3.031890778,2.553448414,2.622910617,4.089674195,2.430109305,3.417070266,3.000829328,4.312410355
Up,ENSG00000232126,4.29352534,8.51E-04,HLA-B	HLA-B,CHR_HSCHR6_MHC_MCF_CTG1,protein_coding,3.023095674,2.169265146,2,2.182676175,2.57971589,2.406927109,2.825527504,5.898070406,4.534932049,5.073628293,3.81035484,5.057548643,6.825731333,2.72360563,4.787580007,2,4.723873086,2
Up,AMEX60DD032767,4.289926721,2.87E-06,NA,NANA,NA,2.270774118,3.084316116,2.621599751,2.344799679,3.312470415,2,3.888554341,2.834777268,3.808178148,4.446607705,6.506513527,4.464676398,4.831828866,5.513599635,4.36961384,7.001000951,4.264347288,5.922987022
Up,ENSG00000164061,4.289453386,3.22E-02,BSN	BSN,3p21.31,protein_coding,2,2,2.442602293,3.056513146,2.992122912,2.217763497,3.551125788,2,4.370163224,3.312535052,2.503736356,2,2,4.29508329,2.430109305,2,2,7.569005157
Up,ENSG00000096060,4.286581302,2.00E-09,FKBP5	FKBP5,6p21.31,protein_coding,2.498669594,2,2.442602293,2.959704296,2.57971589,2.574138483,5.247017853,5.205956624,6.038171533,4.15773705,5.568628459,6.53185341,4.594501588,4.90939654,4.463455969,5.638578319,6.407572365,4.312410355
Up,COMT.S,4.286080012,1.57E-27,NA,NANA,NA,4.965879451,3.639813141,3.953238535,4.677957531,4.075398052,3.714140604,8.641537515,8.552352882,8.647399564,7.508215627,8.132562232,7.423819669,9.026965467,8.089250229,8.356305947,7.173085846,8.29441879,7.668811206
Up,AMEX60DD008830,4.285417234,3.42E-02,NA,NANA,NA,2.498669594,2,2,2,2,2,2.825527504,2.834777268,4.045267222,2,2.503736356,3.264697521,3.485390648,4.474858371,2,2,3.000829328,2
Up,AMEX60DD010643,4.285040052,1.94E-02,NA,NANA,NA,2,2,2.238208162,2,2,2,3.109878262,3.65757121,2.273217247,2.579751696,2.876378878,2.952466907,3.956014878,2,3.256613739,2,2.678693946,2
Up,AMEX60DD004032,4.283696959,1.58E-03,NA,NANA,NA,2,2,4.198662428,2.182676175,5.343303432,3.714140604,7.802839071,3.565087338,4.939601581,6.939015867,3.300172445,2.952466907,3.286847934,8.955317827,7.70205743,4.941426873,3.138408221,8.793713442
Up,ENSG00000056558,4.282813705,1.68E-09,TRAF1	TRAF1,9q33.2,protein_coding,2,3.318361287,2.780819955,2.344799679,2,3.097951676,4.843474024,5.716498833,4.482072745,5.685963438,4.588461799,5.305124069,5.422181971,6.825519177,5.422959317,4.33821059,4.586344449,6.38097964
Up,PARPI_0014259,4.281141415,1.90E-02,NA,NANA,NA,2,2,3.284640962,2,2,2,5.05930985,3.826453054,2.273217247,5.233897849,3.972753787,2,2,5.810039696,5.717731015,2.562928415,3.138408221,3.093197496
Up,ENSG00000150540,4.281076763,1.13E-32,HNMT	HNMT,2q22.1,protein_coding,5.5272212,4.35276524,6.436000458,5.609275942,5.867922123,6.906959391,10.87326826,10.24444292,10.31440973,9.92688941,9.904544283,9.95263266,10.60453416,10.36021435,10.13596508,9.489732807,10.33614981,9.866413715
Up,AMEX60DD052659,4.277816416,4.79E-03,NA,NANA,NA,2,2,2,2,2,3.302386011,2,3.245658664,3.415757847,3.574522002,3.17225881,2.699065234,4.756975293,3.562626662,4.463455969,2,4.071652875,5.868050922
Up,ENSG00000114770,4.274368718,3.96E-39,ABCC5	ABCC5,3q27.1,protein_coding,6.567426873,7.369233496,7.226660126,6.058189077,6.961986675,7.532764821,11.76949818,11.23081726,11.09060075,11.13915656,10.61367399,10.72743279,11.09897597,11.95176638,10.93575811,10.29720494,10.79801859,11.83068084
Up,AMEX60DD049981,4.274258946,9.08E-02,NA,NANA,NA,2,2.169265146,2,2,2.318782419,2,2,2.258091226,2,2,2,2,2,4.474858371,2.761005479,2,2.485900787,3.433063811
Up,ENSG00000230708,4.273485273,6.94E-20,HLA-DPB1	HLA-DPB1,CHR_HSCHR6_MHC_COX_CTG1,protein_coding,3.406884969,3.084316116,3.482986456,3.461965968,3.16117002,3.48141429,6.137661907,7.469003115,7.764896837,5.985296371,7.294109839,7.434258297,7.813982369,6.216082664,6.898636897,6.505608119,7.506242068,5.624643236
Up,ENSG00000073464,4.267210429,1.17E-12,CLCN4	CLCN4,Xp22.2,protein_coding,3.515053921,2.58298203,3.657329594,4.256903423,4.630598009,4.38851029,6.808714608,8.558362808,8.38123881,7.410942345,6.276999789,7.831747248,8.097976625,9.043432861,7.857061533,6.459408634,7.729547365,5.556785501
Up,AMEX60DD040538,4.266034796,8.19E-02,NA,NANA,NA,2,2,2,2,2,2,2,2.476942406,2.874993043,3.98824911,3.031890778,3.264697521,2,2,3.452425835,2,3.486493018,2
Up,AMEX60DD038830,4.265029955,2.96E-03,NA,NANA,NA,2,2.320740139,3.05461278,2,4.446519352,2.217763497,6.168964788,3.121262452,3.415757847,5.740366316,2.503736356,2.208970588,2.782385006,7.480179783,6.471673577,3.417070266,2.263310901,7.516387506
Up,ENSG00000198643,4.25969131,7.34E-02,FAM3D	FAM3D,3p14.2,protein_coding,2,2,2,4.647200592,2.800605769,2.574138483,2,2.258091226,2,6.194616588,5.946439967,2.391466706,5.582504422,3.850085496,2,7.828834068,2,7.821192741
Up,ENSG00000170266,4.259291008,1.18E-39,GLB1	GLB1,3p22.3,protein_coding,7.568408466,7.311612532,7.414480963,7.887026412,7.656939342,8.32230228,11.46589543,12.1140037,12.63346532,10.53509963,11.74003127,11.76399149,12.42849237,11.93842155,12.5070953,11.1891828,11.75152568,11.5489875
Up,ENSG00000137486,4.258488138,6.21E-31,ARRB1	ARRB1,11q13.4,protein_coding,6.542081026,4.35276524,5.063606063,6.786204338,5.233801148,5.058632077,10.67221453,10.18158725,10.36364069,10.15178379,9.985273087,9.987605192,9.800455652,10.19048069,10.05913771,9.571642516,9.904930598,9.9776359
Up,EOD39_21475,4.256417897,4.36E-07,NA,NANA,NA,6.147539196,2.904117174,2,3.147232344,2,3.302386011,7.989747906,8.049482068,8.830336432,8.51586277,8.336555697,7.563504516,8.541583059,8.769724711,7.857061533,7.634622473,7.662690907,6.929320132
Up,AMEX60DD000589,4.256141449,5.47E-02,NA,NANA,NA,2,2,2,2,2,2.217763497,2.471022444,2,2.874993043,3.574522002,3.031890778,2.208970588,2,2,2,2.308748067,3.000829328,4.312410355
Up,AMEX60DD005445,4.249990381,5.48E-02,NA,NANA,NA,2,2,2,2,2,2.574138483,3.109878262,2.258091226,2.502839373,2,2.273743184,2.391466706,2,2,5.05207652,3.654294118,2,2.647758234
Up,AMEX60DD051986,4.248925664,3.30E-02,NA,NANA,NA,2,2,2.621599751,2.182676175,2.318782419,2,2,2.666925836,4.045267222,2,3.031890778,2,3.176291396,2,4.463455969,2,2.263310901,5.624643236
Up,ENSG00000286169,4.248174784,2.69E-10,AHRR	AHRR,5p15.33,protein_coding,4.846724034,2.58298203,5.153672065,3.5968444,2,3.394675389,7.349344724,7.531438877,7.637753851,8.082573135,7.239303305,7.596410284,6.843929524,8.916953237,7.130885331,6.106599738,7.518897688,8.7180691
Up,AMEX60DD040098,4.246694378,1.54E-02,NA,NANA,NA,2.270774118,2,2.238208162,2.182676175,2,2.859688873,2.471022444,2,2.273217247,2,2.273743184,2,2,4.90939654,3.256613739,2.562928415,2,6.214799806
Up,LOC115082119,4.241924282,7.25E-07,NA,NANA,NA,2.270774118,2,2.621599751,2.344799679,3.895322762,2,4.919064414,5.758868812,5.123416731,5.378129787,5.289170343,6.242165081,6.65071052,4.90939654,4.713117399,3.654294118,6.218799794,5.248075875
Up,ENSG00000159398,4.240738788,1.61E-03,CES5A	CES5A,16q12.2,protein_coding,3.88123983,2.58298203,2,2.959704296,2,2,4.990890632,6.336122725,5.255272941,5.892252649,3.893838191,5.647760316,6.711440776,2,7.438790177,2.778963075,5.351992944,2
Up,ENSG00000159398,4.240738788,1.61E-03,CES5A	HEL126,16q12.2,protein_coding,3.88123983,2.58298203,2,2.959704296,2,2,4.990890632,6.336122725,5.255272941,5.892252649,3.893838191,5.647760316,6.711440776,2,7.438790177,2.778963075,5.351992944,2
Up,ENSG00000168333,4.24036422,2.79E-32,PPDPFL	PPDPFL,8q11.21,protein_coding,7.246235036,5.960216206,6.717718893,6.390813679,6.174897243,6.028159113,10.91194275,11.09735823,11.21931002,10.30854055,10.50668692,10.41797296,11.22452438,10.43270787,11.3676122,10.18811524,10.73025508,8.934051786
Up,AMEX60DD043448,4.238298395,8.16E-02,NA,NANA,NA,2,2,4.018618185,4.03727969,2.800605769,2,2.471022444,2,2,8.368203981,5.226141345,2.208970588,3.739808674,2.72360563,2.761005479,7.858805061,2,8.143801779
Up,ENSG00000253958,4.2379496,5.44E-04,CLDN23	CLDN23,8p23.1,protein_coding,2.270774118,2,2.238208162,2,3.16117002,2.574138483,2,3.360175078,3.524313616,3.98824911,5.226141345,3.064222034,3.575274937,2.72360563,3.452425835,6.258221984,3.486493018,5.810939827
Up,ENSG00000060140,4.237824598,8.95E-06,STYK1	STYK1,12p13.2,protein_coding,2,2.320740139,2.442602293,2.62288282,2.318782419,2,5.304526128,2.834777268,3.524313616,4.571900028,4.819519634,3.804801265,3.389532013,5.029336725,3.778776108,5.331709583,3.138408221,4.854803529
Up,ENSG00000175567,4.235494142,3.87E-27,UCP2	UCP2,11q13.4,protein_coding,12.28729672,10.66737409,10.66601773,11.53936274,10.45693813,10.18171177,16.58535402,15.76332326,15.69517004,15.50891505,15.8464336,15.62329861,16.17440601,15.10373375,15.20915855,14.12169707,15.96365031,14.90127781
Up,AMEX60DD008341,4.235370049,4.57E-42,NA,NANA,NA,4.623252409,5.788895899,6.100759824,5.84435997,6.051239769,6.859167213,11.01027605,10.58339777,10.26441784,10.67957713,10.48665828,10.53777188,10.05305527,9.736909662,10.28959204,10.15467906,10.83074298,9.572043967
Up,AMEX60DD048866,4.2346632,2.73E-02,NA,NANA,NA,2,2,2,2,2,2,3.347306097,2.834777268,4.045267222,2,2.702055834,2.208970588,2.622910617,2,3.029987782,3.133012319,2.678693946,2
Up,AMEX60DD005590,4.234441308,3.99E-02,NA,NANA,NA,2,2,2,2,2,2,4.031653358,3.121262452,4.045267222,2,2.503736356,2.831322515,3.056554307,2,3.452425835,2,2.678693946,2
Up,ENSG00000171346,4.233923294,2.14E-02,KRT15	KRT15,17q21.2,protein_coding,3.023095674,4.243232511,5.318510418,10.81713624,9.796450557,5.385417832,5.608413276,7.041372337,5.863193892,14.06479888,7.474423515,5.879309409,7.381228444,10.82545554,8.782190925,15.4380279,7.071998184,12.38577648
Up,ENSG00000067066,4.226908217,6.24E-05,SP100	SP100,2q37.1,protein_coding,5.040177985,2.698154318,2,2,2.992122912,2,7.936173045,4.861688085,6.001080387,6.569930417,5.435655424,4.724884468,6.247874196,8.003972661,6.881739176,6.520684929,4.766949195,6.75860501
Up,ENSG00000161091,4.225626371,1.61E-41,MFSD12	MFSD12,19p13.3,protein_coding,6.365498404,5.386935521,6.100759824,5.656371566,5.74026621,5.651681615,11.39237525,10.39978726,10.47011251,9.857822162,9.930724005,9.862751974,10.48351784,9.863344919,10.39755019,9.374126378,9.853400046,9.546030361
Up,ENSG00000274286,4.225264418,4.25E-02,ADRA2B	ADRA2B,2q11.2,protein_coding,2,2,2.238208162,2,2,2,2,2.258091226,4.116363749,3.98824911,4.861600808,2.391466706,3.575274937,2,2.430109305,3.759719934,2,2
Up,AMEX60DD009259,4.224196962,5.88E-02,NA,NANA,NA,2,2,2.442602293,2,2.318782419,2,3.109878262,2,2.502839373,3.574522002,2,2.391466706,2,4.29508329,3.452425835,2,2,4.608947876
Up,AMEX60DDU001002595,4.219240501,1.15E-05,NA,NANA,NA,2.498669594,2.58298203,4.828613342,2.490531057,5.570488158,5.058632077,9.084764979,5.737839361,7.244295954,9.222819985,5.758775088,4.945254682,5.515963787,8.671747687,9.028527145,7.053779141,5.808894723,9.572043967
Up,ENSG00000179094,4.214473219,2.88E-09,PER1	PER1,17p13.1,protein_coding,3.406884969,2.320740139,3.737188334,2.344799679,2.800605769,2.983733368,6.61774387,6.059323531,4.635172847,5.892252649,4.942250705,5.751576337,5.097561092,6.858282763,4.161357746,5.365505379,5.98340594,7.716239009
Up,AMEX60DD020402,4.206187235,4.34E-05,NA,NANA,NA,2.868544578,2,2.780819955,2.62288282,2.318782419,2.217763497,4.391494422,5.044067129,6.126930335,5.892252649,2.702055834,4.09529185,3.485390648,6.757671617,2.761005479,4.58767222,3.586068165,5.556785501
Up,ENSG00000124557,4.205765713,1.10E-15,BTN1A1	BTN1A1,6p22.2,protein_coding,4.670801886,2.997028273,3.953238535,4.411316172,2,4.813193685,7.677843319,8.475036895,8.237151294,7.584548841,7.75677979,7.916091007,7.84593647,8.182760341,8.337839519,7.114665432,8.651257131,6.494147297
Up,ENSG00000043462,4.204678453,7.04E-34,LCP2	LCP2,5q35.1,protein_coding,5.627026095,4.549653694,5.00027842,5.120066063,4.793824893,5.243719044,9.156796652,9.722437194,9.779498101,8.193977304,9.145849874,9.535601675,9.169067393,8.221052238,9.36581874,8.083576478,9.517348961,9.679645105
Up,AMEX60DD010896,4.204404159,6.44E-51,NA,NANA,NA,7.222498633,7.316127546,8.693623355,7.504964405,8.468195822,8.351381789,12.51407898,12.26587661,12.98230283,12.10973837,12.23721508,12.19014452,12.16864096,12.73263757,11.97617943,12.0727937,12.2557406,12.01581301
Up,ENSG00000006453,4.203057097,9.52E-03,BAIAP2L1	BAIAP2L1,7q22.1,protein_coding,2,2,2,4.794819641,3.895322762,2,5.247017853,3.977621079,6.001080387,8.944439413,6.878524341,5.629707412,5.538486728,4.089674195,2.430109305,7.999976297,5.460939133,8.20049004
Up,ENSG00000072121,4.200369834,5.83E-36,ZFYVE26	ZFYVE26,14q24.1,protein_coding,5.742793188,6.270482494,6.49462121,6.058189077,7.260736841,6.191445383,11.18408571,10.75282292,11.16898664,10.73589144,10.27038544,9.96438462,10.63685844,11.06182445,11.07976993,9.329874312,10.30817039,10.22994543
Up,GSONMT00006483001,4.199976095,5.61E-03,NA,NANA,NA,2,2,2,2.490531057,2,2,6.25899357,4.114441004,4.248837367,4.687175358,2.702055834,2.391466706,4.084021259,3.850085496,2.761005479,3.417070266,2.263310901,2.647758234
Up,AMEX60DD030690,4.198066865,7.62E-02,NA,NANA,NA,2,2,2,2.182676175,2,2,2.471022444,2,2,4.309390399,3.627328785,3.355372336,2,2,3.624809275,2.308748067,3.766705423,2
Up,ENSG00000089060,4.19616674,8.44E-43,SLC8B1	SLC8B1,12q24.13,protein_coding,5.577986532,6.102920443,7.226660126,6.010652693,6.950495069,6.112111138,10.65158638,10.82064852,10.86339981,10.09810989,10.56913043,10.36097955,10.48061292,10.99709741,10.793938,9.510650325,10.59111777,10.68210655
Up,LOC115097893,4.194184445,3.47E-02,NA,NANA,NA,2,2,2,2,3.449398748,2,2,4.178274024,2,3.312535052,5.126113309,3.597517274,4.084021259,2,2.430109305,6.649722965,3.264001908,2.647758234
Up,AMEX60DDU001003457,4.193573713,1.78E-02,NA,NANA,NA,2.270774118,2,2,2,2,2,2,2.834777268,3.03033541,2.992176718,2.876378878,2.208970588,2.622910617,2,2.761005479,2.308748067,2.263310901,4.137631655
Up,AMEX60DD023318,4.191400226,1.53E-09,NA,NANA,NA,2.695428231,2,2.621599751,2.182676175,2.318782419,2.574138483,5.1246307,4.697122503,5.460479279,3.98824911,4.04757565,5.282193049,4.594501588,5.242899757,5.222813163,4.33821059,4.888959483,3.938722016
Up,AMEX60DD033201,4.190949097,6.56E-03,NA,NANA,NA,2,3.580998836,6.257931158,2.182676175,7.739384203,6.278804066,10.10798654,5.17499948,7.067207189,9.09816684,4.731485696,4.791355541,5.003552975,11.5817317,10.04971296,6.990209599,4.586344449,11.20831859
Up,AMEX60DDU001028023,4.190857256,1.45E-02,NA,NANA,NA,2,2,2.621599751,2,3.16117002,2.723966994,5.05930985,2.834777268,3.170565329,4.309390399,2,2,2,5.741442565,5.513499536,2.778963075,2.263310901,6.38097964
Up,AMEX60DD019658,4.1871366,6.90E-03,NA,NANA,NA,2,2.320740139,4.633727934,2,5.378031992,4.38851029,7.772590683,3.904016117,5.088479699,7.232653362,3.300172445,2.952466907,2.622910617,9.332893654,7.822059736,5.493287688,3.138408221,8.907055028
Up,AMEX60DD053238,4.185379762,4.29E-02,NA,NANA,NA,2,2,2,2,2.318782419,3.097951676,2,2.476942406,2.273217247,2,2,3.167939214,3.056554307,6.405340283,2,3.282021191,2,3.938722016
Up,ENSG00000074771,4.184913602,2.23E-02,NOX3	NOX3,6q25.3,protein_coding,2,2.698154318,2,2.182676175,2,2.217763497,2,4.354396782,2,2,2.503736356,2.952466907,4.505844559,2,5.168115692,3.133012319,4.264347288,2
Up,ENSG00000136305,4.18415848,7.56E-02,CIDEB	CIDEB,14q12,protein_coding,2,2.169265146,2,2,2,2,2,3.121262452,2,2,3.526301259,3.264697521,2.622910617,2,2.430109305,2,4.071652875,2.647758234
Up,AMEX60DD051814,4.182961077,6.73E-02,NA,NANA,NA,2,2,2,2,2.800605769,2.217763497,4.031653358,2,2.502839373,2.579751696,2,2,2,5.242899757,3.778776108,2,2.263310901,4.468284685
Up,ENSG00000112812,4.181388058,7.15E-51,PRSS16	PRSS16,6p22.1,protein_coding,9.899877544,8.906989224,9.223699004,9.674481117,9.009464087,9.407648834,13.82063073,13.92377845,14.02668102,12.74919144,13.48492377,13.63529898,14.02134018,13.25120295,14.1127115,12.70500937,13.55047953,13.31701293
Up,AMEX60DDU001012246,4.181013446,3.77E-03,NA,NANA,NA,2,2.320740139,2.238208162,2.182676175,2,2.574138483,2,3.360175078,3.808178148,2,2,3.167939214,5.097561092,3.562626662,3.624809275,2.966821377,5.001451011,2
Up,AMEX60DDU001005285,4.174087657,5.74E-03,NA,NANA,NA,2,2.169265146,2,2,3.449398748,2.723966994,4.031653358,2.985119356,4.045267222,5.233897849,3.300172445,2,2,6.722512532,5.05207652,3.417070266,2.678693946,5.331663487
Up,ENSG00000154639,4.169827159,9.88E-03,CXADR	CXADR,21q21.1,protein_coding,2,2.169265146,3.657329594,4.256903423,2.318782419,3.394675389,2,2.258091226,2,6.072701255,6.424664439,2.699065234,4.256966113,2.72360563,3.256613739,8.273559935,2.263310901,7.959005824
Up,AMEX60DD038826,4.169073261,5.98E-02,NA,NANA,NA,2,2,2.238208162,2,2.800605769,2,3.551125788,2,2.502839373,3.312535052,2,2,2,5.140066371,3.452425835,2.562928415,2,4.737106538
Up,ENSG00000064601,4.163318213,2.46E-40,CTSA	CTSA,20q13.12,protein_coding,10.10094028,9.412991982,8.930749672,9.28508256,8.876120037,8.935252193,13.6304604,13.68588305,13.69238666,12.29493598,12.93126403,13.28318132,14.08231236,13.58949541,13.83783622,12.56317221,13.15470274,13.15327438
Up,ENSG00000182568,4.162279669,2.18E-06,SATB1	SATB1,3p24.3,protein_coding,2,2,3.737188334,3.5968444,4.075398052,4.971411889,5.247017853,6.568267348,6.476834043,6.867488471,6.681166618,6.242165081,6.681395179,5.810039696,4.463455969,8.518539934,6.393896684,8.725814529
Up,ENSG00000253313,4.160951253,2.70E-03,C1orf210	C1orf210,1p34.2,protein_coding,2,2.457811436,2,2.182676175,2.318782419,2.723966994,3.551125788,2.476942406,4.184120551,5.629428406,3.81035484,3.355372336,2.92597276,2,4.463455969,6.32844806,2.84873411,2
Up,ENSG00000162066,4.159768167,2.47E-06,AMDHD2	AMDHD2,16p13.3,protein_coding,3.289943667,3.388637239,3.174206582,2.62288282,2,2.574138483,4.990890632,6.456859318,6.126930335,5.629428406,5.319681429,4.91576027,7.092491112,3.203268667,7.549924982,3.282021191,5.72399865,3.707934305
Up,ENSG00000106541,4.158897975,1.94E-02,AGR2	AGR2,7p21.1,protein_coding,2.270774118,3.995540111,4.25400807,5.789081826,3.312470415,2.723966994,4.679261701,3.826453054,2,9.423193552,8.244138917,2,6.119303136,3.850085496,3.917884342,9.602084385,2.678693946,9.474276396
Up,AMEX60DD004025,4.153469759,2.49E-03,NA,NANA,NA,2,2.320740139,4.198662428,2,5.155891415,4.196747555,7.429079218,3.826453054,4.978286024,6.915565233,2.273743184,3.264697521,2.782385006,8.752398514,7.438790177,4.848886675,3.138408221,8.851496998
Up,ENSG00000130038,4.153067314,4.02E-02,CRACR2A	CRACR2A,12p13.32,protein_coding,2,2,2.238208162,2.182676175,2.57971589,2,2,2.258091226,2.273217247,2,3.526301259,3.355372336,2,2,4.269240311,3.282021191,2,5.248075875
Up,AMEX60DD004029,4.151683434,1.49E-03,NA,NANA,NA,2.270774118,2.58298203,3.953238535,2,5.195372137,4.432717176,7.335616443,3.360175078,4.370163224,6.817754192,3.031890778,2.699065234,3.056554307,8.916953237,7.506492886,4.58767222,2.84873411,8.851496998
Up,AMEX60DD056251,4.150954997,6.02E-04,NA,NANA,NA,2.270774118,3.853675125,2,2.959704296,2.318782419,2,4.990890632,2.834777268,4.858974485,2,3.526301259,2.208970588,4.201589817,3.562626662,4.161357746,6.889273269,6.487011021,5.922987022
Up,AMEX60DD035089,4.149982034,4.57E-40,NA,NANA,NA,6.830788551,6.420592437,7.700040223,7.430152862,8.255871212,8.097036924,12.08110301,11.88509795,11.93926054,11.27320207,11.59438987,11.18347247,11.68100647,12.18192683,11.76435158,10.84439644,11.7718246,11.73606007
Up,AMEX60DDU001028024,4.148785341,3.28E-03,NA,NANA,NA,2,2.457811436,4.791685611,2.182676175,5.915981129,5.030140578,8.155195563,4.178274024,5.73351583,7.154673905,3.17225881,4.724884468,3.815535138,9.887354685,8.043339409,5.719210982,3.586068165,9.441725802
Up,AMEX60DDU001036447,4.148104577,2.22E-15,NA,NANA,NA,3.515053921,2.904117174,2.442602293,2.344799679,2.318782419,2.574138483,5.247017853,5.533358063,5.316941013,5.985296371,5.568628459,5.683202235,5.927843872,4.778573381,5.639472578,5.149725754,5.380010445,6.599079931
Up,ENSG00000141447,4.14562032,4.63E-23,OSBPL1A	OSBPL1A,18q11.2,protein_coding,3.515053921,3.580998836,4.934042853,5.142293235,3.796088728,5.429718137,8.814812236,8.274246965,8.835613341,9.103365337,8.732079047,8.952102368,7.718580406,8.420709823,8.462400004,7.563606061,9.124733041,9.110082306
Up,AMEX60DD014507,4.142913976,1.37E-02,NA,NANA,NA,2.695428231,2,2,2,2,2,3.729682707,3.565087338,4.635172847,2.579751696,2.702055834,4.245104787,3.056554307,2,4.858387231,2.308748067,3.586068165,2
Up,ENSG00000198765,4.141648651,1.47E-02,SYCP1	SYCP1,1p13.2,protein_coding,2,2,2.780819955,2,2,2,2,2.834777268,4.310775307,2,3.417662769,4.464676398,3.286847934,3.203268667,4.04475112,3.949941471,4.202931728,2
Up,AMEX60DD011416,4.139853824,4.12E-03,NA,NANA,NA,2,2.169265146,3.174206582,2.182676175,2.992122912,2.406927109,5.05930985,2.258091226,3.170565329,4.571900028,2.273743184,2.208970588,2.238778275,6.722512532,5.168115692,2.778963075,2,6.026955702
Up,AMEX60DD039337,4.139489293,3.09E-02,NA,NANA,NA,2,2.804808102,2,2.182676175,2.318782419,2.217763497,2,2,5.710722585,2,2,2.553448414,4.144002823,2,4.713117399,5.610667218,2.263310901,3.938722016
Up,AMEX60DD005883,4.137158354,9.71E-02,NA,NANA,NA,2,2,2,2.344799679,2,2,2,2,2.273217247,3.312535052,3.300172445,2,2.443591754,2.72360563,2,4.404734994,2,3.093197496
Up,ENSG00000138821,4.131368533,7.31E-02,SLC39A8	SLC39A8,4q24,protein_coding,2,2,2,2,2.800605769,2,2,4.29804483,4.116363749,2,3.721742295,2.208970588,3.389532013,2,2,4.52923316,4.202931728,2
Up,AMEX60DD035388,4.129959232,1.66E-04,NA,NANA,NA,2.270774118,2,3.284640962,2,4.510524367,2.406927109,5.413091192,4.114441004,5.540212102,5.685963438,4.861600808,2.553448414,4.411380545,5.338888488,6.494083411,5.553170893,4.071652875,8.035787197
Up,ENSG00000138744,4.129709394,1.24E-21,NAAA	NAAA,4q21.1,protein_coding,5.178196011,4.722870491,4.67486807,6.213219035,7.029077957,6.859167213,10.94622378,10.32155716,10.58736368,9.337554085,10.00300721,9.811622642,10.21998359,10.49132575,9.898314703,9.415045581,9.97778607,10.52228913
Up,ENSG00000162383,4.126643979,9.62E-02,SLC1A7	SLC1A7,1p32.3,protein_coding,2.498669594,2,2,2,2,2,2,2.476942406,2,2,2,2.699065234,4.02143731,2,2.761005479,3.54055258,2.678693946,2
Up,ENSG00000108828,4.125088998,3.53E-37,VAT1	VAT1,17q21.31,protein_coding,7.947146516,8.527444509,8.913665296,8.689095019,8.851617365,9.444550597,13.49112133,13.46214758,13.53687288,12.27894409,12.77764407,12.49412202,13.25367307,13.24540904,13.35530199,11.98175402,12.9023732,12.14563085
Up,ENSG00000123643,4.124191645,2.32E-43,SLC36A1	SLC36A1,5q33.1,protein_coding,5.697594876,6.814440399,6.626295074,6.254616744,6.306924666,6.631551941,11.05075029,10.91031192,10.98354956,9.447924527,10.15138828,10.48289156,11.05278355,10.43813628,10.40938923,9.897477742,10.749176,10.10781821
Up,AMEX60DD003570,4.123198559,1.29E-02,NA,NANA,NA,2,2.169265146,3.174206582,2,2.992122912,2.406927109,5.247017853,2.985119356,2.700883052,4.793917493,2.273743184,2,2,6.572625084,5.275512397,2.966821377,2,5.922987022
Up,AMEX60DDU001033598,4.118848017,5.30E-02,NA,NANA,NA,2,2,2,2,2,2,2,2.476942406,3.415757847,2.992176718,3.627328785,3.355372336,3.485390648,2,2,2.308748067,3.000829328,2
Up,AMEX60DD012168,4.117576405,4.03E-03,NA,NANA,NA,3.023095674,4.082915365,7.547799182,2.62288282,8.794915714,7.383094131,11.01027605,6.649335857,8.008629015,10.28585697,5.349560587,5.476524811,5.746260681,12.64498611,11.09634352,8.308728931,5.537568208,12.28452712
Up,ENSG00000254087,4.117337383,6.77E-39,LYN	LYN,8q12.1,protein_coding,8.910864507,8.74229872,9.249459947,8.720828164,7.554392553,7.686727684,12.83938627,12.77729439,12.93668521,11.68042797,12.44502105,12.71928662,12.72484978,12.966147,12.76236841,11.69199698,12.925579,12.83929076
Up,ENSG00000139132,4.11710478,8.69E-24,FGD4	FGD4,12p11.21,protein_coding,6.130634467,5.609246858,4.591380116,6.933677542,7.324444731,6.705487266,10.64881354,10.33737148,10.83733175,10.00117997,9.871458927,10.24050189,10.38753045,11.42105573,10.37659519,9.433087258,10.17757619,10.58111482
Up,AMEX60DD008090,4.114065814,5.08E-09,NA,NANA,NA,3.023095674,3.639813141,4.081162983,3.232582886,4.3795424,3.203786939,7.989747906,4.560075468,6.885792707,8.402347785,5.906795399,5.924436846,5.446205114,8.516192295,7.473038639,6.690292355,5.234142624,7.716239009
Up,ENSG00000111261,4.113382614,2.17E-12,MANSC1	MANSC1,12p13.2,protein_coding,4.415638409,2.904117174,2.442602293,4.677957531,3.98816818,4.635461953,5.859293817,6.603570226,6.865298977,8.306436047,7.239303305,6.852972746,6.010727051,8.662501708,8.095568272,7.702306508,7.147288819,8.023270732
Up,ENSG00000138670,4.110331636,1.30E-40,RASGEF1B	RASGEF1B,4q21.22,protein_coding,8.013197445,6.579261303,7.018686902,6.743222897,7.635570339,6.471240803,11.88298138,11.40141606,11.66211249,10.96733553,11.18761955,11.23177069,11.1107664,11.63942146,11.57957699,10.2242518,11.25290115,11.36779872
Up,ENSG00000216490,4.110105001,1.84E-90,IFI30	IFI30,19p13.11,protein_coding,9.034156903,8.995505138,8.986959986,8.914071287,8.78524493,8.63057278,12.92724981,12.94121109,12.91799538,12.28009226,12.97385238,13.36252516,12.98436221,13.17968632,12.41209955,12.56907635,13.32977143,13.2641391
Up,AMEX60DD028665,4.109847005,4.89E-03,NA,NANA,NA,2.270774118,2,2.238208162,2,2.800605769,2,4.16183063,2,3.03033541,5.233897849,2.503736356,2.699065234,2.443591754,5.140066371,3.917884342,2.562928415,3.264001908,4.608947876
Up,AMEX60DD034227,4.105134544,9.31E-02,NA,NANA,NA,2,2,2,2,2,2,2.825527504,2.258091226,2,2.579751696,2.702055834,2.699065234,2.238778275,2,2,2,2.485900787,3.938722016
Up,AMEX60DDU001015933,4.104631614,7.31E-02,NA,NANA,NA,2,2,2,2,2,2.574138483,2.825527504,2,2.273217247,3.574522002,2,2.391466706,2,4.29508329,2.761005479,2.308748067,2,4.468284685
Up,AMEX60DD032448,4.102235181,2.66E-13,NA,NANA,NA,2.695428231,2.169265146,3.482986456,2.74410647,2.800605769,3.714140604,6.977336001,6.417725828,6.735818739,6.23306831,5.51690049,6.560724464,6.587311053,6.449014827,7.027133894,5.365505379,6.054669679,4.737106538
Up,AMEX60DD006884,4.097099634,5.03E-07,NA,NANA,NA,4.034506326,2.904117174,2,3.147232344,2,2,7.190631186,6.264406832,5.73351583,6.411309062,5.319681429,6.560724464,6.973556788,4.474858371,6.448910144,4.58767222,5.380010445,6.25817348
Up,LOC115082141,4.09603786,6.25E-02,NA,NANA,NA,2,2.997028273,2.238208162,2.62288282,3.312470415,2.217763497,2,2,2,2,2.876378878,2,2,7.040624631,2,6.729752045,2,2
Up,AMEX60DD010899,4.095818797,3.50E-02,NA,NANA,NA,2,2,2,2,2.318782419,2,5.1246307,2.476942406,3.625269604,3.796165774,4.25124285,2.391466706,3.485390648,2,2,2,3.766705423,2
Up,AMEX60DD011415,4.09536384,3.88E-03,NA,NANA,NA,2.498669594,2.997028273,5.032289687,2,5.867922123,4.597128509,8.170742828,4.239401974,5.460479279,7.232653362,2.876378878,3.521230535,3.389532013,9.692176256,8.29380913,5.462387424,3.586068165,9.398766028
Up,ENSG00000006625,4.092216173,5.36E-42,GGCT	GGCT,7p14.3,protein_coding,5.00350696,4.580006216,6.070248123,5.62514592,6.476761468,5.969348039,10.03128341,9.929047794,10.09874142,9.829869416,9.703750428,9.630572011,9.466408023,10.32548627,9.972012899,9.246176848,9.551626478,9.576334328
Up,ENSG00000006625,4.092216173,5.36E-42,GGCT	C7orf24,7p14.3,protein_coding,5.00350696,4.580006216,6.070248123,5.62514592,6.476761468,5.969348039,10.03128341,9.929047794,10.09874142,9.829869416,9.703750428,9.630572011,9.466408023,10.32548627,9.972012899,9.246176848,9.551626478,9.576334328
Up,ENSG00000163993,4.091339873,1.97E-02,S100P	S100P,4p16.1,protein_coding,3.798033975,4.877501625,4.67486807,8.2386531,6.739678265,4.196747555,3.109878262,3.904016117,4.585922885,13.47265855,7.954443219,3.738961102,7.030281521,8.505889891,10.24238663,12.47787216,3.000829328,9.354487657
Up,ENSG00000157734,4.088926127,3.68E-12,SNX22	SNX22,15q22.31,protein_coding,4.470409377,4.486963008,2.238208162,5.577002464,5.713321345,6.593113066,9.326031844,9.706289032,9.477554608,8.297392148,8.585982628,8.720118438,9.032926567,10.31372195,8.754612042,8.425478231,9.061260612,9.451101153
Up,AMEX60DD006955,4.088608672,5.64E-03,NA,NANA,NA,2.868544578,2.320740139,2,2,2.57971589,2.217763497,3.109878262,2.258091226,2.874993043,3.574522002,2.503736356,2.208970588,2,5.140066371,4.161357746,2.778963075,2,6.170081604
Up,AMEX60DD046274,4.073104939,3.52E-02,NA,NANA,NA,2,2,2.238208162,2,2.318782419,2.574138483,3.109878262,2,3.970484597,2.579751696,2,2,2.238778275,4.474858371,4.36961384,2.308748067,2,4.854803529
Up,AMEX60DD022483,4.072147967,3.87E-23,NA,NANA,NA,4.105436773,5.454023917,6.746949847,4.902920838,5.378031992,5.810890427,10.16537818,9.040697852,10.05981631,9.427344934,9.371951506,9.129591334,8.942927776,10.02718859,10.02106359,8.941824035,8.946503173,10.03487245
Up,ENSG00000132334,4.071984912,3.44E-37,PTPRE	PTPRE,10q26.2,protein_coding,5.447558108,5.369664367,5.780982012,5.789081826,6.938911192,6.937963344,10.21308501,9.615532774,10.16835742,9.468214683,9.513950143,9.95806854,9.938112101,10.53250904,9.838272276,9.789583771,10.15038312,10.65193467
Up,ENSG00000100600,4.069701653,3.67E-11,LGMN	LGMN,14q32.12,protein_coding,10.44657341,8.420384489,7.444529407,8.191468428,6.508454988,7.454519031,12.14841377,13.27341971,12.78929227,11.50691376,12.39932747,13.157498,14.02115276,11.12713649,12.93149571,11.27337423,13.05259436,11.75605465
Up,ENSG00000170959,4.068348935,3.84E-02,DCDC1	DCDC1,11p13,protein_coding,2.498669594,2,2,2,2,2,2,2.476942406,3.719620638,5.233897849,2.273743184,2.553448414,2.782385006,2.72360563,2.430109305,2,2.263310901,4.468284685
Up,ENSG00000187164,4.067941431,6.11E-16,SHTN1	SHTN1,10q25.3,protein_coding,2.868544578,2.804808102,4.307308716,4.482736978,4.986186742,5.218687979,9.034664926,7.676640505,7.679436589,8.55433243,8.228143733,7.960099608,7.311012241,8.463928419,8.228481908,7.247472576,8.143230983,8.886470676
Up,AMEX60DD050936,4.065031418,9.92E-03,NA,NANA,NA,2.498669594,2.169265146,2,2,2,2,3.109878262,3.565087338,3.415757847,2,2.702055834,2.831322515,3.176291396,2,4.463455969,2.966821377,3.379532266,2
Up,ENSG00000131323,4.063146058,6.15E-18,TRAF3	TRAF3,14q32.32,protein_coding,6.851570485,5.762672239,7.170234353,5.308763181,7.315514042,6.64100374,11.42434374,10.11382882,11.41750842,11.52639648,10.6418691,10.13886249,10.52851519,10.83782979,10.92342624,7.846891275,11.07953898,11.1022287
Up,AMEX60DD007317,4.059716742,4.07E-02,NA,NANA,NA,2,2,2,2,2,2.217763497,3.888554341,3.121262452,3.808178148,4.446607705,3.417662769,2,2,2,3.029987782,2.778963075,2,3.938722016
Up,AMEX60DD004028,4.058747721,9.16E-03,NA,NANA,NA,2.270774118,2,2.238208162,2,3.312470415,3.097951676,4.919064414,2.258091226,2.273217247,4.687175358,2.503736356,2,2.238778275,6.405340283,5.222813163,2.778963075,2.263310901,6.38097964
Up,AMEX60DD031880,4.058310104,7.52E-02,NA,NANA,NA,2,2,2,2,2.57971589,2,3.551125788,2.476942406,3.524313616,3.312535052,2,2,2.238778275,3.203268667,4.36961384,2,2,2.647758234
Up,AMEX60DD048510,4.058089755,8.89E-02,NA,NANA,NA,2,2,2,2,2,2,4.843474024,4.511338981,2.700883052,2,2,3.597517274,2.782385006,2,2,2.308748067,3.586068165,2
Up,ENSG00000141579,4.057802523,6.67E-02,ZNF750	ZNF750,17q25.3,protein_coding,2,2,2,5.074557221,2,2.217763497,2.471022444,5.236263424,2,9.164328658,5.946439967,3.669971913,2.238778275,6.405340283,3.029987782,8.437444565,2.84873411,6.341194551
Up,ENSG00000006534,4.050800552,5.43E-22,ALDH3B1	ALDH3B1,11q13.2,protein_coding,4.237621901,4.35276524,4.547751563,3.833804547,3.689521491,4.597128509,7.633649822,7.929412211,8.567194265,7.213550072,7.838068879,7.695197223,8.697328894,8.221052238,8.490536872,6.086475489,7.98348461,6.982013221
Up,XELAEV_18039998MG,4.046840364,1.59E-12,NA,NANA,NA,4.415638409,2.58298203,3.482986456,4.482736978,5.233801148,5.759748418,9.232827564,9.070440606,8.806348539,7.410942345,7.604024547,8.101074403,9.145417789,9.007369987,8.818161356,7.48891207,8.019554512,7.40501962
Up,ENSG00000185069,4.045133867,3.53E-02,KRT76	KRT76,12q13.13,protein_coding,2.868544578,4.454565601,6.188604269,11.3398371,10.53979257,5.632856456,7.079709757,6.757774815,6.421760646,15.38579178,10.4799198,4.758502796,9.366091393,11.23086315,11.47290756,15.77465186,6.487011021,12.86187301
Up,ENSG00000030582,4.043118694,8.08E-65,GRN	GRN,17q21.31,protein_coding,9.951327168,10.05341722,10.09456392,10.36261964,9.967258935,10.44580659,14.76245046,14.79806555,14.57065183,13.47717087,14.25746617,14.69963832,14.5780522,13.92963109,14.0846059,13.6145603,14.61461853,14.10624883
Up,ENSG00000169418,4.041394505,2.97E-12,NPR1	NPR1,1q21.3,protein_coding,2.695428231,3.995540111,4.358710119,3.887426353,4.23547027,4.744705446,7.128295359,6.430888623,7.544159498,5.629428406,6.908943665,6.242165081,7.291254018,9.412265035,7.740055517,6.853995076,6.610399501,6.214799806
Up,ENSG00000111321,4.037298156,1.94E-53,LTBR	LTBR,12p13.31,protein_coding,5.363237741,6.232770978,6.349711413,5.475610061,5.685863643,6.471240803,9.845190372,10.25558273,9.978666259,9.801364357,10.08633171,9.87525611,9.796956952,10.4462408,9.389920502,9.297413467,10.13402347,10.26492062
Up,ENSG00000078114,4.035601795,8.58E-08,NEBL	NEBL,10p12.31,protein_coding,3.515053921,2,3.05461278,4.647200592,2.992122912,5.086571783,6.828453511,4.178274024,7.819181489,7.726072594,8.00225282,7.725261983,7.122618055,8.615361518,6.829825036,7.620696101,7.454479307,6.75860501
Up,AMEX60DD046214,4.034581791,3.07E-03,NA,NANA,NA,2,2,2,2,3.16117002,2.217763497,3.347306097,2.258091226,2.700883052,4.309390399,2.273743184,2.391466706,3.176291396,4.474858371,5.05207652,4.036405199,2.485900787,4.312410355
Up,AMEX60DDU001027201,4.034138055,3.04E-02,NA,NANA,NA,2,2,2.238208162,2,2.57971589,2.574138483,2.471022444,2,2.700883052,2,2,2,2.238778275,4.90939654,4.713117399,2.308748067,2,4.854803529
Up,ENSG00000109861,4.029455058,4.93E-49,CTSC	CTSC,11q14.2,protein_coding,11.09776701,10.64017394,10.55883618,10.74996875,10.07039725,10.65094121,14.78132553,14.85173696,15.09686519,13.48067073,14.72196318,14.51715799,15.24003142,14.44556198,14.90876213,14.06449289,14.87440978,14.22235692
Up,ENSG00000144589,4.025974358,3.58E-16,STK11IP	STK11IP,2q35,protein_coding,4.716834065,5.08221448,4.591380116,4.374234579,5.155891415,5.759748418,10.76604146,9.008135124,9.059586519,9.028824401,8.145394407,8.464069623,9.595537182,9.548998394,8.870489353,6.979336918,8.630998059,8.20049004
Up,AMEX60DD021623,4.0238929,2.98E-02,NA,NANA,NA,2,2.457811436,2,2,2,2,2.471022444,3.245658664,3.524313616,2.579751696,2.876378878,3.264697521,3.659886089,2,4.463455969,2,2.84873411,2
Up,LOC115089710,4.023426813,9.57E-03,NA,NANA,NA,2.270774118,2,2,2,2,2.723966994,3.347306097,4.560075468,2.502839373,3.312535052,3.031890778,2.952466907,3.575274937,3.203268667,2,2,4.32325479,4.963618681
Up,AMEX60DD038484,4.01975497,1.37E-04,NA,NANA,NA,2.270774118,3.166622704,3.05461278,2,2,2,2.825527504,3.565087338,5.514121065,4.986281289,4.42968277,5.16172974,4.794887493,6.360302199,4.634601351,3.857963559,5.294270813,2.647758234
Up,LOC102457841,4.0195911,2.74E-46,NA,NANA,NA,7.395218689,7.745705128,8.489699489,7.430152862,7.99567608,8.19654109,12.65822981,12.07051069,12.29816324,11.46915569,11.96871532,11.55389207,11.90554138,12.60813724,11.99004266,11.19858842,11.84808701,11.63787728
Up,AMEX60DDU001012262,4.015774522,5.30E-02,NA,NANA,NA,2,2,2,2.344799679,2.318782419,2.406927109,3.347306097,2.258091226,2,2.992176718,2,2,2.238778275,5.428887149,3.452425835,2,2,3.707934305
Up,AMEX60DD054068,4.015481069,5.45E-02,NA,NANA,NA,2,2,2,2.182676175,2.318782419,2.217763497,2.471022444,2,2.273217247,2,2.702055834,2,2.443591754,2,2.761005479,2,2.263310901,5.064798955
Up,ENSG00000139567,4.003572575,1.65E-11,ACVRL1	ACVRL1,12q13.13,protein_coding,3.615675295,2.997028273,2.238208162,3.659831902,3.796088728,4.342905886,8.549391133,6.768183558,7.537698584,7.306633193,6.826355225,6.52209989,7.517850503,8.258354018,5.929863108,5.719210982,6.734950216,6.341194551
Up,ENSG00000140931,4.00295796,2.35E-49,CMTM3	CMTM3,16q22.1,protein_coding,5.968856217,6.005647349,6.876037017,6.735933159,6.508454988,7.01267781,11.40967702,10.93419617,11.1043288,10.6300086,10.59664432,10.3158247,10.62243502,10.95227427,10.64292293,9.732451843,10.69235061,10.15447704
Up,AMEX60DDU001025766,4.001587385,2.41E-02,NA,NANA,NA,2,2,2,2.182676175,2,2,2.471022444,3.245658664,2.700883052,2,3.526301259,3.355372336,2.782385006,2,3.624809275,2.308748067,3.000829328,2
Up,ENSG00000124201,3.998905451,2.49E-30,ZNFX1	ZNFX1,20q13.13,protein_coding,6.579934747,7.128646455,7.519846707,7.643867608,7.791841119,7.713852111,12.56974527,11.94910997,11.96837749,10.71226844,11.20508962,10.80690281,11.59195226,11.7881768,11.86665492,10.34033191,11.19985481,11.24785575
Up,AMEX60DD010732,3.996041075,2.02E-04,NA,NANA,NA,2.868544578,2,3.737188334,2,2,2,6.316035724,7.211197435,6.503601904,5.378129787,5.193563225,5.211128495,6.37845805,2.72360563,5.791961891,4.117978678,5.407494188,3.938722016
Up,AMEX60DD025787,3.994813367,7.62E-02,NA,NANA,NA,2,2,2.442602293,2,2.800605769,2.217763497,2,2,2.502839373,2,2,2,2,3.562626662,3.029987782,2.308748067,2,6.123932844
Up,AMEX60DD040541,3.994555024,2.68E-09,NA,NANA,NA,7.799879376,7.412042379,6.230598858,4.215572226,4.075398052,3.394675389,11.23396566,11.32239405,11.16584784,10.75418476,10.22476395,11.50366571,11.13267488,10.71575507,9.5747469,8.503440573,10.7478327,10.05959979
Up,ENSG00000100311,3.994237688,1.65E-02,PDGFB	PDGFB,22q13.1,protein_coding,2,2,2.780819955,2,2,2,4.281227754,2.476942406,4.248837367,2,2.876378878,3.264697521,3.815535138,4.089674195,2,2.308748067,4.202931728,3.433063811
Up,LOC107120597,3.987657808,3.47E-02,NA,NANA,NA,2,2,2,2.74410647,2,2,2,2,3.415757847,2.992176718,2.273743184,2.699065234,2.782385006,4.90939654,2,2.966821377,4.001243813,2.647758234
Up,ENSG00000118640,3.987078911,7.57E-22,VAMP8	VAMP8,2p11.2,protein_coding,3.798033975,4.69540705,5.818181219,5.577002464,5.892151734,6.013679571,10.56157532,9.678967156,9.870998308,9.456074865,9.042170686,8.939333714,9.07204994,9.627123596,10.14661391,8.409367141,9.251471839,8.900226159
Up,ENSG00000198431,3.985637924,2.73E-04,TXNRD1	TXNRD1,12q23.3,protein_coding,2.270774118,2,2.442602293,3.5968444,4.075398052,3.563232643,6.571640133,3.360175078,5.22342138,7.444100874,5.542996301,3.264697521,5.035574494,7.123823493,2.430109305,6.1653411,4.633659075,7.905449758
Up,ENSG00000158201,3.984032145,2.94E-12,ABHD3	ABHD3,18q11.2,protein_coding,5.110836837,2.58298203,3.737188334,6.034616665,5.343303432,5.167284038,8.074842119,8.926848356,9.418998163,7.891464266,8.927986276,8.341872896,9.186999197,8.86952709,9.482492196,7.715470443,9.281490208,7.152615018
Up,ENSG00000125245,3.981207568,2.63E-06,GPR18	GPR18,13q32.3,protein_coding,3.515053921,2,2,2.490531057,3.16117002,2,5.970069072,6.532078889,6.97457393,6.194616588,4.186496652,5.16172974,5.493083641,5.029336725,4.990358252,4.941426873,6.155370409,4.137631655
Up,ENSG00000102003,3.979739202,1.42E-08,SYP	SYP,Xp11.23,protein_coding,2.270774118,2,3.174206582,2.182676175,3.895322762,4.144541466,7.012273996,6.173359417,5.755954556,6.476864811,5.568628459,5.717794307,5.944805821,6.921658845,6.70089282,6.126447131,5.351992944,6.728080012
Up,ENSG00000165215,3.976353645,6.86E-02,CLDN3	CLDN3,7q11.23,protein_coding,2.498669594,2.169265146,3.737188334,2.74410647,4.510524367,2.406927109,2,2,2,7.324550233,3.031890778,2,2.92597276,5.810039696,6.252586262,8.685043462,2.263310901,2
Up,ENSG00000132677,3.974547426,7.34E-02,RHBG	RHBG,1q22,protein_coding,3.406884969,2,2.621599751,4.215572226,4.844372839,2.859688873,4.16183063,2,3.170565329,9.588018228,6.967923218,2,3.815535138,2,4.634601351,9.325588167,2,7.129444094
Up,AMEX60DD036780,3.973360368,3.14E-02,NA,NANA,NA,2,2.904117174,2,2.62288282,2,2.217763497,2.471022444,2.476942406,3.298364278,2,3.526301259,2,2,6.405340283,3.029987782,2.562928415,2,4.468284685
Up,LOC115481696,3.970519326,7.36E-16,NA,NANA,NA,4.17304272,3.580998836,3.657329594,3.989037598,5.766717046,4.196747555,9.934420398,8.798168724,9.255386126,7.791947369,8.271710736,8.006307799,8.622874643,8.364799747,8.529028756,7.961820594,7.616334202,7.08195501
Up,LOC107983669,3.967687573,2.19E-16,NA,NANA,NA,3.289943667,4.454565601,5.182486469,4.902920838,5.74026621,2.574138483,9.04313669,8.654074104,9.286547219,8.670964453,8.447784255,7.729506257,8.666984834,8.820488741,8.325395928,8.291251596,8.260909031,8.211565214
Up,AMEX60DD012279,3.967452073,5.51E-07,NA,NANA,NA,2.498669594,2.997028273,2.238208162,2.62288282,2,2.723966994,4.281227754,4.40863011,4.482072745,3.574522002,3.300172445,4.09529185,3.176291396,6.216082664,4.04475112,4.468326616,4.537425322,6.076258963
Up,ENSG00000135953,3.966266754,1.11E-16,MFSD9	MFSD9,2q12.1,protein_coding,6.024822372,4.35276524,4.358710119,5.120066063,4.446519352,5.001075051,9.483720329,9.45084114,9.807965345,7.19419043,8.048528743,8.366609381,9.383302753,9.050538509,9.353615166,7.606633987,8.260909031,8.378097325
Up,ENSG00000113552,3.966190393,4.80E-25,GNPDA1	GNPDA1,5q31.3,protein_coding,7.471042803,6.882994892,7.491341929,7.37959262,7.410836686,8.206124218,12.06351268,11.8694722,12.42676086,10.95588576,10.84758669,11.02890672,12.124427,11.56941706,12.08859648,9.872720851,11.12732698,10.90655504
Up,ENSG00000147872,3.963195269,7.18E-17,PLIN2	PLIN2,9p22.1,protein_coding,10.21158231,8.678856984,9.163546319,9.21340706,8.739237149,8.813059017,13.76825793,13.78763532,14.16862255,12.14734518,12.88467228,12.21608674,14.34387337,13.06375451,13.57109765,11.83417763,13.0166542,11.5236622
Up,ENSG00000147872,3.963195269,7.18E-17,PLIN2	ADFP,9p22.1,protein_coding,10.21158231,8.678856984,9.163546319,9.21340706,8.739237149,8.813059017,13.76825793,13.78763532,14.16862255,12.14734518,12.88467228,12.21608674,14.34387337,13.06375451,13.57109765,11.83417763,13.0166542,11.5236622
Up,LOC114632468,3.955619251,9.38E-04,NA,NANA,NA,2,2,2,4.677957531,3.16117002,3.302386011,5.859293817,5.737839361,7.48494242,7.915306699,6.967923218,5.305124069,6.486660604,5.875522688,4.161357746,8.417445175,3.927221419,2.647758234
Up,AMEX60DD045011,3.954965367,7.40E-02,NA,NANA,NA,2,2.457811436,2,2,2,2,2,2.258091226,2.502839373,5.073628293,2,2.208970588,2.238778275,3.562626662,2,3.417070266,2.263310901,4.137631655
Up,ENSG00000183844,3.954532247,6.86E-04,FAM3B	FAM3B,21q22.3,protein_coding,2,2.58298203,2.238208162,4.374234579,2,3.640658873,4.493928412,3.360175078,4.248837367,8.082573135,6.977522914,4.974158172,5.241789854,4.089674195,5.375465242,8.088644073,3.766705423,6.341194551
Up,ENSG00000169554,3.952890348,5.10E-41,ZEB2	ZEB2,2q22.3,protein_coding,6.435995294,5.708750096,6.411868547,5.948941188,5.378031992,6.851045629,10.08970093,9.602504196,9.994086199,9.639025094,9.880441426,9.650853654,9.824711822,10.68868409,10.54301822,9.118209328,9.975492426,9.830944354
Up,AMEX60DD009421,3.95122812,2.33E-02,NA,NANA,NA,2,2,2.442602293,2,2.800605769,2.217763497,3.347306097,2.258091226,3.170565329,2.579751696,2,2.208970588,2,5.029336725,3.256613739,2.778963075,2,5.41067224
Up,ENSG00000145476,3.947209148,1.06E-35,CYP4V2	CYP4V2,4q35.1,protein_coding,6.463256971,6.049691412,6.978175075,7.384262929,6.46064973,7.695825941,11.29730788,11.14056194,11.3773665,10.44378721,10.75921508,11.06629957,11.33520016,10.14804883,11.25975602,10.23571829,11.14120659,10.53777206
Up,AMEX60DDU001005253,3.943815227,1.24E-02,NA,NANA,NA,2,2.320740139,3.174206582,2.490531057,3.312470415,2.574138483,2.471022444,2,4.585922885,2.992176718,2.273743184,3.264697521,2,7.096620186,3.778776108,2.308748067,2,6.632427344
Up,ENSG00000089057,3.942114645,3.81E-37,SLC23A2	SLC23A2,20p13,protein_coding,7.568408466,7.608881922,7.569777654,7.14656422,6.657250697,7.39989344,11.29819292,11.59729091,11.7376939,10.13411344,10.95048675,11.14228249,11.66861608,11.42516194,11.76319875,10.05852128,10.97262354,11.15194318
Up,ENSG00000177354,3.940959948,1.09E-02,C10orf71	CEFIP,10q11.23,protein_coding,2.498669594,4.1246955,2,2.344799679,3.312470415,2,2,3.826453054,3.625269604,6.657354611,2.702055834,2.952466907,3.286847934,4.778573381,2,4.985562188,3.486493018,8.143801779
Up,AMEX60DD020549,3.939562805,3.01E-02,NA,NANA,NA,2,2.169265146,2.238208162,2,2.992122912,2.859688873,4.391494422,2,2.502839373,3.796165774,2,2.391466706,2,5.140066371,4.36961384,2.308748067,2,6.38097964
Up,ENSG00000025708,3.935976257,6.88E-06,TYMP	TYMP,22q13.33,protein_coding,2.270774118,2,3.657329594,4.083960681,3.312470415,6.191445383,9.202894287,8.564347802,9.581719007,6.476864811,7.215162074,7.429048424,8.5882092,8.061380724,8.571797564,7.972825583,6.598524839,7.105894942
Up,ENSG00000152213,3.931553262,2.49E-14,ARL11	ARL11,13q14.2,protein_coding,4.57408219,4.69540705,5.094257076,3.232582886,2.992122912,4.034095364,7.49231549,8.136416516,8.502313392,5.233897849,7.397846384,7.460029135,7.626967965,8.624913586,7.70205743,7.201432227,8.032851569,7.972089862
Up,LOC115080553,3.930997038,2.79E-28,NA,NANA,NA,5.577986532,5.694948663,6.858288214,5.027565945,5.343303432,5.759748418,9.902184695,9.980309331,10.77689719,9.656813448,9.191933835,9.361947595,9.738576731,9.573870028,10.3856132,9.105765585,9.454507684,9.413228557
Up,AMEX60DD029387,3.930477334,1.85E-15,NA,NANA,NA,7.805215905,6.428954307,7.073557721,5.656371566,6.927233551,6.57350262,11.58381902,10.59951658,9.921500485,10.23229018,9.915822385,9.558446425,10.75155486,11.81763055,11.14140664,9.605623915,8.525202121,10.78578138
Up,AMEX60DD032758,3.929344477,4.74E-03,NA,NANA,NA,2,2,2.442602293,2,2.57971589,2.406927109,2.825527504,2.666925836,2.273217247,3.796165774,2.503736356,2.391466706,2,4.90939654,4.463455969,2.966821377,2.485900787,4.608947876
Up,ENSG00000243719,3.926059478,1.21E-77,HLA-DMA	HLA-DMA,CHR_HSCHR6_MHC_COX_CTG1,protein_coding,5.84995681,6.659621261,6.98636896,6.274878495,6.411205945,6.631551941,10.76091456,10.33211928,10.44616392,10.59721957,10.8462774,10.60110186,10.30372465,10.65644558,10.08888969,9.928898097,10.75921104,10.36750725
Up,ENSG00000243719,3.926059478,1.21E-77,HLA-DMA	DMA,CHR_HSCHR6_MHC_COX_CTG1,protein_coding,5.84995681,6.659621261,6.98636896,6.274878495,6.411205945,6.631551941,10.76091456,10.33211928,10.44616392,10.59721957,10.8462774,10.60110186,10.30372465,10.65644558,10.08888969,9.928898097,10.75921104,10.36750725
Up,AMEX60DD014328,3.924630583,1.36E-02,NA,NANA,NA,2.498669594,2.169265146,2,2.182676175,2,2,3.551125788,4.29804483,3.970484597,2,2.273743184,2.952466907,4.02143731,2,2,2.778963075,3.264001908,4.608947876
Up,ENSG00000135426,3.921113886,6.68E-04,TESPA1	TESPA1,12q13.2,protein_coding,2,2,2,2,4.075398052,2,4.763703001,5.557562989,4.939601581,4.687175358,5.618565737,3.804801265,4.756975293,3.850085496,4.463455969,4.750001247,5.264519947,6.214799806
Up,AMEX60DD052553,3.920844242,2.17E-19,NA,NANA,NA,5.870466392,5.08221448,4.547751563,3.778112543,2.992122912,5.385417832,8.438164773,8.335022865,8.691721288,8.134280064,8.773997569,8.805017587,8.89573151,9.267314904,8.368486877,7.766956937,8.862110175,8.096790708
Up,ENSG00000137265,3.920740657,6.18E-11,IRF4	IRF4,6p25.3,protein_coding,3.023095674,3.949784451,3.482986456,3.5968444,2,3.203786939,6.397580882,7.369970862,6.802010959,7.174567462,7.286406657,6.242165081,6.220276695,3.562626662,6.738921192,6.32844806,6.586551627,7.762157148
Up,AMEX60DD036281,3.917007471,1.60E-05,NA,NANA,NA,2,2,3.572789996,2,2,3.097951676,7.159799921,5.820178222,5.903952907,6.270521739,5.824080291,4.85489843,5.185816451,4.089674195,4.463455969,5.770566503,4.264347288,5.97590773
Up,ENSG00000171608,3.916817349,1.77E-24,PIK3CD	PIK3CD,1p36.22,protein_coding,5.304155504,5.369664367,4.791685611,4.482736978,4.23547027,5.594452789,9.556539411,9.523297832,9.927690745,8.288291196,8.557462804,8.256213607,9.387961342,8.752398514,9.177887506,8.108738305,8.73228253,8.120487721
Up,AMEX60DD004175,3.913997572,4.26E-05,NA,NANA,NA,2.695428231,2,2.621599751,2.62288282,3.16117002,3.48141429,4.679261701,2.258091226,4.045267222,5.307815498,4.04757565,3.738961102,3.286847934,7.150523336,6.085547031,4.195185589,3.849194671,5.810939827
Up,LOC100130764,3.912904065,3.26E-33,NA,NANA,NA,6.755599664,6.982922862,7.580642592,5.67173455,5.766717046,6.278804066,11.07780311,10.34347498,10.5307425,10.77550928,10.27525847,10.63486851,10.40602131,10.88629196,10.07036672,10.00993184,10.3450609,11.09925027
Up,AMEX60DDU001024421,3.91194613,3.67E-09,NA,NANA,NA,2,2.698154318,2.442602293,2.182676175,3.16117002,2,5.51405522,5.044067129,5.591019901,5.378129787,5.593813153,3.986010272,4.970804554,4.778573381,4.551565023,4.468326616,4.486789042,4.963618681
Up,ENSG00000008056,3.911831146,9.17E-05,SYN1	SYN1,Xp11.23,protein_coding,2,2,2,2.182676175,2.992122912,2.983733368,2.825527504,3.65757121,3.970484597,4.309390399,3.300172445,4.464676398,3.176291396,5.741442565,4.161357746,4.036405199,3.679212108,5.248075875
Up,AMEX60DD028617,3.91026207,1.87E-05,NA,NANA,NA,2.270774118,2.457811436,2.442602293,2.182676175,2,2.406927109,4.493928412,3.360175078,3.625269604,4.571900028,3.031890778,3.440683592,4.67802442,3.203268667,5.422959317,3.417070266,3.486493018,3.433063811
Up,AMEX60DD034695,3.909687548,4.65E-03,NA,NANA,NA,2.695428231,2.997028273,2,2,3.449398748,2.217763497,4.031653358,4.239401974,5.376080783,6.342632084,4.313207702,3.167939214,2.622910617,6.982367642,6.055725318,2,4.679471119,2
Up,AMEX60DD031727,3.907194858,7.66E-02,NA,NANA,NA,2,2,2,2.62288282,2.318782419,2,2,2,2.502839373,2,2.273743184,2.553448414,2,3.850085496,2.430109305,2,2.263310901,5.331663487
Up,ENSG00000197746,3.906222848,4.40E-31,PSAP	PSAP,10q22.1,protein_coding,12.85347919,11.82714469,12.11322517,12.06334729,11.52338274,11.84152943,15.16445073,16.26641347,16.31213189,14.352138,15.87251403,16.06429404,16.52578749,15.65560142,16.39503159,15.3912424,16.18682777,15.46156424
Up,AMEX60DD018214,3.902934332,6.98E-05,NA,NANA,NA,2.270774118,2.804808102,3.174206582,2.344799679,3.312470415,3.203786939,4.493928412,3.245658664,3.89161265,4.687175358,3.300172445,2.553448414,2.782385006,6.825519177,6.304228115,3.654294118,2.678693946,6.929320132
Up,ENSG00000104044,3.902297285,8.67E-02,OCA2	OCA2,15q13.1,protein_coding,2,2.169265146,2.238208162,2.182676175,2,3.563232643,2,2,2,2,2,2.699065234,2,2,2,4.117978678,2.678693946,7.057611107
Up,ENSG00000227315,3.901520463,2.12E-44,NEU1	NEU1,CHR_HSCHR6_MHC_COX_CTG1,protein_coding,8.9256402,8.511784867,8.730676462,8.633297021,8.591695798,8.421615154,13.53683074,12.78452266,12.797597,11.72832204,12.14757765,12.35236239,13.0608693,12.68833897,12.44266566,11.87324527,12.20304559,12.63851111
Up,AMEX60DD041253,3.899461437,2.53E-03,NA,NANA,NA,2,2.698154318,2,2,2.57971589,2.217763497,2.471022444,2,3.03033541,3.312535052,2.273743184,3.064222034,2.92597276,5.593612626,3.917884342,3.759719934,2.485900787,3.707934305
Up,ENSG00000186038,3.899420993,4.26E-04,HTR3E	HTR3E,3q27.1,protein_coding,2,2,2,2.182676175,2.318782419,2.859688873,2.825527504,4.652871052,3.298364278,4.446607705,2.876378878,3.804801265,2.622910617,3.850085496,4.713117399,3.654294118,3.379532266,4.737106538
Up,ENSG00000169116,3.89916261,9.39E-08,PARM1	PARM1,4q13.3,protein_coding,3.615675295,2.804808102,2.238208162,4.550788243,3.312470415,2.983733368,5.970069072,4.114441004,3.524313616,5.570587253,6.322907431,6.169049697,6.104283653,6.405340283,5.111262452,7.804400753,5.808894723,7.461777918
Up,ENSG00000172215,3.898503306,4.37E-02,CXCR6	CXCR6,3p21.31,protein_coding,2,2,2.238208162,2,2,2,2,2.476942406,2.502839373,3.796165774,2.503736356,2.831322515,2.238778275,2,2.430109305,3.759719934,2.84873411,2
Up,ENSG00000124243,3.893624685,4.53E-07,BCAS4	BCAS4,20q13.13,protein_coding,2,2.320740139,2,3.939126371,3.449398748,3.302386011,4.391494422,6.693694223,6.555692217,5.985296371,5.226141345,6.837326489,5.321877444,5.810039696,7.24098511,5.297103075,6.037181035,5.556785501
Up,AMEX60DD029124,3.887472489,2.78E-02,NA,NANA,NA,2.270774118,2,2,2.182676175,2,2,2.471022444,2.476942406,2.700883052,2,2.273743184,2.699065234,3.815535138,2,2.761005479,2,3.264001908,2.647758234
Up,LOC220021,3.885910584,2.35E-35,NA,NANA,NA,4.761442792,4.518648843,4.307308716,4.708072425,5.030520775,5.385417832,8.933486655,8.777708422,8.934833617,7.938761501,8.275606902,8.790871738,8.299335641,8.282696611,9.036183173,7.393854431,8.639715377,8.865588371
Up,ENSG00000010270,3.884763939,2.70E-42,STARD3NL	STARD3NL,7p14.1,protein_coding,6.799043331,6.369377134,6.202738723,6.170598248,5.867922123,6.266643475,10.15368991,10.21240485,10.32944973,8.385376889,9.891908779,10.09841232,10.29878547,10.30780363,9.864311313,9.602084385,10.33614981,10.18289064
Up,LOC102371230,3.883473553,1.22E-04,NA,NANA,NA,2.868544578,3.853675125,2.238208162,2.62288282,2.800605769,2,5.51405522,4.354396782,5.487549469,6.114494935,6.804947646,5.629707412,2.92597276,2.72360563,4.463455969,3.949941471,6.767131996,7.305159319
Up,AMEX60DDU001005109,3.883093426,8.21E-03,NA,NANA,NA,2.695428231,2,2,2,2,2,2.471022444,3.904016117,3.89161265,2.992176718,3.17225881,3.738961102,4.36172303,2.72360563,2.430109305,2.562928415,3.264001908,2.647758234
Up,AMEX60DDU001027917,3.882327554,2.74E-02,NA,NANA,NA,2,2,2.442602293,2,2.57971589,2,2.471022444,2,2.700883052,4.15773705,2.503736356,2,2.238778275,3.562626662,3.624809275,2.562928415,2.485900787,4.963618681
Up,ENSG00000136404,3.878682196,3.53E-18,TM6SF1	TM6SF1,15q25.2,protein_coding,6.060962256,4.165299666,4.018618185,5.403826616,5.629328947,6.583341163,8.624702426,9.122073844,9.127848614,8.867087509,9.397206068,9.324559792,9.636568624,9.057609332,7.924616148,8.955758095,9.426234759,10.17159227
Up,AMEX60DDU001020688,3.874441784,1.36E-02,NA,NANA,NA,2,2,2,2,3.16117002,2.406927109,4.493928412,2.834777268,3.170565329,4.687175358,2.702055834,2.391466706,2.443591754,5.741442565,4.858387231,2.562928415,2,3.707934305
Up,ENSG00000110324,3.873211178,6.90E-38,IL10RA	IL10RA,11q23.3,protein_coding,6.006407169,4.8528535,5.991020363,4.794819641,4.986186742,5.451368399,8.947093233,8.891578904,8.869450658,8.810998247,9.437759333,8.782725682,8.549921464,9.315302124,9.603373822,8.393074098,9.474136619,9.308807173
Up,ENSG00000101425,3.872259833,3.79E-49,BPI	BPI,20q11.23,protein_coding,9.646994535,10.00390216,10.32766832,10.26660458,9.328596232,9.593157623,14.15541856,14.00468348,14.07153865,13.08432319,13.6906974,14.27755747,14.17400803,13.41156474,13.7755955,13.0218471,14.20274028,13.718142
Up,ENSG00000051523,3.87170857,6.33E-42,CYBA	CYBA,16q24.2,protein_coding,8.829398469,7.864517041,8.711033296,8.128840217,8.082466529,8.062283032,13.03443898,12.97712558,12.74072138,11.77141496,12.19797657,12.6862327,12.31932235,12.25679529,12.39805638,11.01113968,12.52345376,12.13257971
Up,ENSG00000136867,3.868540773,5.00E-32,SLC31A2	SLC31A2,9q32,protein_coding,6.788304443,6.478132617,7.307364972,6.244378148,5.629328947,6.851045629,10.33883643,10.58560642,10.83798922,9.082458004,10.0412715,9.889550566,11.06544074,10.7090348,10.36143877,9.865357821,10.29627365,10.10781821
Up,AMEX60DDU001038748,3.868509805,1.10E-03,NA,NANA,NA,2,2.320740139,2,2,2,2.723966994,4.281227754,4.114441004,3.625269604,4.309390399,3.031890778,3.928099877,2.622910617,5.140066371,2.430109305,2.966821377,3.486493018,4.137631655
Up,AMEX60DDU001022344,3.868399988,8.30E-03,NA,NANA,NA,2,2,2,2,2,2.406927109,6.039459362,3.245658664,3.415757847,5.073628293,3.031890778,3.355372336,2.622910617,3.203268667,3.452425835,2.778963075,2.263310901,3.093197496
Up,ENSG00000172594,3.867560295,7.27E-25,SMPDL3A	SMPDL3A,6q22.31,protein_coding,6.820284234,6.360661658,6.115777052,7.632135393,6.394340814,7.668357207,11.56776126,10.95199607,10.83272102,9.739271313,10.27525847,10.51028435,11.29318553,11.30700964,10.80630359,9.709608179,10.59261512,10.47940669
Up,ENSG00000073417,3.865624937,1.11E-08,PDE8A	PDE8A,15q25.3,protein_coding,3.406884969,3.750703315,2,3.5968444,2.318782419,2.574138483,5.413091192,5.604787583,5.540212102,6.962091406,5.490323943,5.456180724,6.058263595,5.029336725,7.379838271,5.149725754,6.407572365,5.41067224
Up,ENSG00000086289,3.865520747,9.52E-24,EPDR1	EPDR1,7p14.1,protein_coding,4.415638409,5.223504896,6.244329734,6.192066026,6.007547551,6.930274596,9.961489061,10.09534702,10.25361694,9.554249412,9.886823427,9.678557813,10.38830566,9.741307652,9.110588572,9.314816761,10.54158797,9.074127595
Up,ENSG00000167588,3.862749954,1.01E-23,GPD1	GPD1,12q13.12,protein_coding,4.17304272,5.722420749,5.889820186,6.436498972,6.614200843,6.914773067,10.67630501,10.26755457,10.07439709,9.363783888,9.828342853,9.938036046,9.796956952,10.45697647,9.789278038,9.015517873,9.998266405,10.33748986
Up,ENSG00000177614,3.859998616,3.58E-20,PGBD5	PGBD5,1q42.13,protein_coding,4.470409377,4.802256779,5.683557997,5.347543418,4.741441382,5.724617958,9.520589258,9.360862667,9.725092239,8.241904816,8.974270595,7.799811652,9.518321796,9.211349803,9.26842525,8.62701254,8.715887913,7.152615018
Up,FACVL1,3.855471764,5.52E-02,NA,NANA,NA,2.868544578,2,2,2.182676175,2,2.574138483,2,2,2,4.793917493,3.721742295,2,2.238778275,2,3.778776108,5.719210982,4.202931728,3.707934305
Up,ENSG00000174469,3.85409784,4.12E-04,CNTNAP2	CNTNAP2,7q35,protein_coding,3.406884969,2,2,2,2.318782419,2.217763497,2.825527504,4.652871052,5.015960213,4.15773705,4.685368728,5.832724682,3.286847934,4.089674195,3.624809275,3.654294118,4.766949195,5.868050922
Up,ENSG00000118689,3.85372218,1.04E-14,FOXO3	FOXO3,6q21,protein_coding,3.709734018,2.904117174,5.210736626,4.411316172,4.309304026,6.278804066,8.754183766,8.722577381,8.745975481,9.301822293,8.528367798,8.130259016,8.370108682,8.546665308,8.633663548,9.150069526,8.159487137,8.084794622
Up,D4764_17G0006980,3.844554529,4.50E-04,NA,NANA,NA,2.868544578,2.169265146,2.780819955,2,2,2,5.51405522,4.560075468,5.565839654,2.579751696,4.37262036,3.064222034,5.214074591,3.562626662,3.452425835,2.966821377,4.43431066,4.737106538
Up,ENSG00000173821,3.84343096,6.56E-16,RNF213	RNF213,17q25.3,protein_coding,5.07593995,4.609733295,5.642668454,4.215572226,3.98816818,3.914487814,9.19531291,8.66803745,9.233565651,6.817754192,8.145394407,8.186914662,9.415601325,7.782886103,8.065955122,7.265485047,8.283335128,8.233463718
Up,ENSG00000178623,3.838435253,2.20E-22,GPR35	GPR35,2q37.3,protein_coding,5.60271467,5.722420749,4.899748674,4.849882506,4.571810024,6.013679571,9.326031844,9.632723186,9.052805821,8.232445843,8.798576241,9.485036885,9.706612672,9.683060688,8.937432421,7.804400753,9.281490208,7.972089862
Up,LOC102944767,3.836616863,2.24E-02,NA,NANA,NA,2,2,2,2.344799679,2,2,3.729682707,3.744481886,2.700883052,2,2.876378878,2.208970588,2.782385006,3.203268667,3.256613739,3.282021191,2.485900787,2
Up,AMEX60DD000557,3.836562433,3.47E-02,NA,NANA,NA,2.270774118,2,2.238208162,2,2,2,2.471022444,2.258091226,2.700883052,2,2.273743184,2.699065234,2,2.72360563,3.917884342,3.133012319,2.678693946,2
Up,AMEX60DDU001007080,3.835953346,1.04E-02,NA,NANA,NA,2.270774118,2,2.924201651,2,4.446519352,3.097951676,5.51405522,2.258091226,5.1908507,5.307815498,2,2.553448414,2.238778275,7.277078118,6.304228115,4.117978678,2.485900787,7.129444094
Up,ENSG00000188257,3.835861242,6.02E-03,PLA2G2A	PLA2G2A,1p36.13,protein_coding,2.270774118,2,3.572789996,2.182676175,2,2,5.413091192,4.178274024,4.728898953,3.312535052,4.637728775,4.196875246,4.636867349,2,6.621689966,3.417070266,3.679212108,2
Up,ENSG00000163093,3.835235637,5.12E-04,BBS5	BBS5,2q31.1,protein_coding,2.868544578,2.698154318,2.442602293,2.344799679,2.318782419,2,3.347306097,4.697122503,3.524313616,2.992176718,2.503736356,2.952466907,3.815535138,3.850085496,2.761005479,3.133012319,3.264001908,6.728080012
Up,AMEX60DD004013,3.834387508,6.81E-02,NA,NANA,NA,2,2,2,2.182676175,2.57971589,2,5.1246307,2,3.298364278,2,2.273743184,2.699065234,3.286847934,4.29508329,3.624809275,2,2.263310901,2
Up,ENSG00000119655,3.833373376,2.51E-45,NPC2	NPC2,14q24.3,protein_coding,12.13059429,11.54960611,11.42561434,11.7069476,11.09992516,11.43730881,15.88261814,15.82331724,15.74160945,14.56739612,15.19824913,15.39425732,15.82365528,15.22714123,15.88508162,14.57345636,15.48057929,15.17701421
Up,ENSG00000146859,3.833206224,1.40E-11,TMEM140	TMEM140,7q33,protein_coding,3.023095674,2.58298203,2.780819955,3.5968444,4.309304026,4.635461953,8.829579447,7.032764591,7.631699632,7.342247486,6.826355225,6.756443954,7.859417357,7.123823493,5.929863108,6.579464299,7.037231562,6.929320132
Up,ENSG00000134955,3.83164579,8.72E-61,SLC37A2	SLC37A2,11q24.2,protein_coding,7.315187323,7.154088505,7.485572761,7.686087443,7.698750621,7.083712729,11.45323729,11.5918076,11.46722722,10.81565266,11.01425183,11.15614356,11.42104084,11.15212504,11.54712394,10.52643077,11.6577234,10.65801974
Up,LOC100022070,3.830083102,5.81E-03,NA,NANA,NA,2,2,2,2,3.57445013,2.217763497,3.347306097,2.476942406,2.874993043,4.571900028,3.627328785,2.952466907,4.459385572,4.634693391,3.778776108,5.937150656,3.264001908,2
Up,ENSG00000169752,3.828255386,7.96E-03,NRG4	NRG4,15q24.2,protein_coding,2.498669594,2,2,3.056513146,2,2.406927109,5.05930985,4.937428029,3.170565329,2,2.273743184,4.504847711,4.594501588,2.72360563,2,3.759719934,4.264347288,5.97590773
Up,LOC115381268,3.824842559,7.42E-28,NA,NANA,NA,7.951966048,8.634355115,8.6986191,9.672573305,9.667274455,10.48831733,13.77860034,13.4712346,13.30889825,12.92866482,13.43702122,13.46765553,13.4771657,13.06857514,13.26757469,12.72792539,13.73619797,12.94177582
Up,ENSG00000124508,3.81780897,1.20E-03,BTN2A2	BTN2A2,6p22.2,protein_coding,2,2.169265146,2.442602293,2.182676175,2,2,3.888554341,3.977621079,3.298364278,2.579751696,2.876378878,2.699065234,3.815535138,2.72360563,3.256613739,2.966821377,3.486493018,3.433063811
Up,AMEX60DDU001001310,3.8168053,1.75E-02,NA,NANA,NA,2.270774118,2,2.238208162,2,2.318782419,2.406927109,3.109878262,2,2.700883052,3.796165774,2,2.208970588,2.443591754,2,3.624809275,2.778963075,3.000829328,5.331663487
Up,ENSG00000027869,3.813311492,2.80E-19,SH2D2A	SH2D2A,1q23.1,protein_coding,3.289943667,3.853675125,4.591380116,3.720184051,4.741441382,2.217763497,8.392483348,7.882277258,8.107916688,7.804768917,7.827491347,7.795769535,7.647834934,7.324746977,7.173163458,6.607979651,7.729547365,7.325692011
Up,LOC115082659,3.8115508,4.41E-02,NA,NANA,NA,2.270774118,2.58298203,2,2,2,2,2,3.121262452,2.502839373,2,2.702055834,3.167939214,3.815535138,2.72360563,3.452425835,2,2,4.737106538
Up,LOC110086504,3.809900868,4.59E-03,NA,NANA,NA,4.17304272,2,4.96754072,2,2,2,4.281227754,6.204351397,8.072597618,3.98824911,5.985024195,6.345327502,4.902989515,7.415604814,7.891234212,2.562928415,6.734950216,5.689452122
Up,ENSG00000241839,3.809691705,4.35E-60,PLEKHO2	PLEKHO2,15q22.31,protein_coding,6.604629799,6.517871557,7.536683097,6.894929213,7.007059054,7.13812518,11.08294792,10.89020108,10.59048844,10.8654582,10.80036355,10.50843309,10.81807861,10.92546954,10.78032627,9.792692391,11.07740165,10.8349525
Up,LOC115090335,3.809575056,1.98E-20,NA,NANA,NA,5.040177985,4.638860186,5.094257076,5.857854789,5.477466915,5.688610655,8.965037987,9.333087789,9.922740663,8.484330965,9.189870738,9.682941522,9.66115203,7.25263973,7.924616148,8.704980119,9.740418257,9.354487657
Up,AMEX60DD047296,3.808109346,1.52E-23,NA,NANA,NA,3.162680586,3.519684574,4.547751563,3.530980844,4.844372839,3.714140604,7.899318253,8.112108009,8.208964594,6.817754192,7.579019029,7.490358523,7.818590801,7.639457654,7.042420214,6.865850583,7.550059392,7.365900983
Up,AMEX60DD010644,3.807965113,7.12E-04,NA,NANA,NA,2.270774118,2.169265146,2,2.490531057,2.318782419,2.574138483,3.888554341,2.258091226,4.858974485,2.579751696,4.313207702,2.699065234,4.144002823,5.029336725,3.452425835,4.750001247,2.263310901,3.938722016
Up,ENSG00000276231,3.806363924,2.46E-11,PIK3R6	PIK3R6,17p13.1,protein_coding,6.245007732,6.133939987,5.557239281,2.855929036,4.630598009,2.983733368,9.906834129,8.933799947,9.149197084,8.435702165,8.726396745,9.0073291,8.942927776,9.476986358,8.874765541,8.242067687,9.18155584,8.613401076
Up,ENSG00000239697,3.805732218,1.32E-16,TNFSF12	TWEAK,17p13.1,protein_coding,4.57408219,3.318361287,3.284640962,5.457996261,5.685863643,5.140878512,7.851885009,9.181689221,9.129997733,8.69182086,9.035292902,8.641216991,8.722137015,8.018540255,8.937432421,8.433466805,8.713137272,7.424188235
Up,ENSG00000239697,3.805732218,1.32E-16,TNFSF12	TNFSF12,17p13.1,protein_coding,4.57408219,3.318361287,3.284640962,5.457996261,5.685863643,5.140878512,7.851885009,9.181689221,9.129997733,8.69182086,9.035292902,8.641216991,8.722137015,8.018540255,8.937432421,8.433466805,8.713137272,7.424188235
Up,ENSG00000126456,3.803620436,6.62E-17,IRF3	IRF3,19q13.33,protein_coding,6.463256971,5.839955142,7.081228785,6.223680359,6.394340814,6.042494774,11.65601873,10.61401539,11.22233476,8.823652334,9.541717561,9.4520281,11.15288774,10.25956211,9.577372947,9.483974997,9.714521147,9.845236911
Up,ENSG00000171522,3.801673733,7.05E-31,PTGER4	PTGER4,5p13.1,protein_coding,5.627026095,5.164637692,6.362358926,4.517163817,5.115299794,5.058632077,9.502272566,9.345305146,9.284619246,8.950221258,8.48863859,8.683396539,9.342285465,9.593463154,9.255365524,8.698365132,8.414420253,8.960552627
Up,AMEX60DDU001021653,3.796245845,3.87E-02,NA,NANA,NA,2,2,2.621599751,2,2.318782419,2.574138483,2.471022444,2,2.874993043,2.579751696,2.273743184,2,2.238778275,5.029336725,4.04475112,2,2,5.064798955
Up,AMEX60DD012105,3.794765694,2.32E-13,NA,NANA,NA,3.798033975,2.698154318,4.081162983,4.256903423,3.98816818,3.975530752,6.168964788,7.349321718,7.912025765,5.892252649,6.11247956,6.679557589,5.604019673,7.782886103,7.622920272,6.550373947,6.898842992,7.877907245
Up,ENSG00000163931,3.792016413,1.70E-30,TKT	TKT,3p21.1,protein_coding,7.359390168,7.382210064,8.472302396,8.506233029,8.218033326,7.459869533,11.73918686,12.38436818,12.00220753,11.46814859,11.33071473,10.92402377,11.92704022,12.3867012,12.17998256,11.24301467,11.10073992,11.16054121
Up,ENSG00000163931,3.792016413,1.70E-30,TKT	HEL107,3p21.1,protein_coding,7.359390168,7.382210064,8.472302396,8.506233029,8.218033326,7.459869533,11.73918686,12.38436818,12.00220753,11.46814859,11.33071473,10.92402377,11.92704022,12.3867012,12.17998256,11.24301467,11.10073992,11.16054121
Up,ENSG00000198720,3.791261137,9.19E-07,ANKRD13B	ANKRD13B,17q11.2,protein_coding,2,4.039889111,3.884754803,2,2,3.784060335,6.828453511,7.233905023,6.885792707,8.028943893,6.583967279,6.3672841,6.587311053,4.90939654,5.598691643,6.293762279,6.713089831,7.032849368
Up,FQN60_006510,3.791065029,5.80E-10,NA,NANA,NA,3.406884969,4.280675061,3.38721966,4.411316172,3.689521491,2,7.22081733,7.714808579,7.79771211,5.792792037,6.367399195,6.551164832,7.159413025,8.143424328,7.186985254,5.770566503,6.294355373,6.457402326
Up,ENSG00000164122,3.790985206,3.29E-24,ASB5	ASB5,4q34.2,protein_coding,4.804713469,4.387502983,5.958069479,4.517163817,5.378031992,6.428216277,8.80985605,8.945312009,9.586421938,8.621093933,8.983828287,8.593116279,8.651570064,9.583699853,9.16047938,8.671597635,8.7698273,9.506108747
Up,ENSG00000164122,3.790985206,3.29E-24,ASB5	DKFZp313J0816,4q34.2,protein_coding,4.804713469,4.387502983,5.958069479,4.517163817,5.378031992,6.428216277,8.80985605,8.945312009,9.586421938,8.621093933,8.983828287,8.593116279,8.651570064,9.583699853,9.16047938,8.671597635,8.7698273,9.506108747
[truncated: 5,200 more rows]
