# Supplementary material for: Tig1 regulates proximo-distal identity during salamander limb regeneration
Source: Nat Commun. 2022 Mar 3;13:1141. doi: 10.1038/s41467-022-28755-1 (PMC8894484; doi:10.1038/s41467-022-28755-1)
Supplement: Supplementary file 11 — Supplementary data 8 [file 41467_2022_28755_MOESM11_ESM.csv]

Cluster	adj.Pval	nGenes	Pathways	Genes
A	1.32E-70	254	Anatomical structure morphogenesis	TNMD;TNMD SOX8;SOX8 SEMA3G;SEMA3G ADGRA2;ADGRA2 EPHA3;EPHA3 LAMC3;LAMC3 LAMA3;LAMA3 FOXC1;FOXC1 RHOBTB1;RHOBTB1 SEMA3A;SEMA3A SEMA3C;SEMA3C COCH;COCH ISM1;ISM1 CXCL12;CXCL12 EFNB3;EFNB3 MYF5;MYF5 TBX18;TBX18 COL7A1;COL7A1 EPHA4;EPHA4 TBX2;TBX2 MYOG;MYOG SOX9;SOX9 LAMA5;LAMA5 LGR6;LGR6 NGF;NGF EPHA7;EPHA7 CNMD;CNMD SEMA6D;SEMA6D CDH11;CDH11 COL6A1;COL6A1 TMEFF2;TMEFF2 EPHA5;EPHA5 SEMA3D;SEMA3D CHO…
A	7.84E-54	143	Animal organ morphogenesis	LAMC3;LAMC3 LAMA3;LAMA3 COCH;COCH COL7A1;COL7A1 TBX2;TBX2 LAMA5;LAMA5 COL6A1;COL6A1 TMEFF2;TMEFF2 MATN1;MATN1 DACT1;DACT1 AGRN;AGRN LAMA2;LAMA2 HGF;HGF TGFB2;TGFB2 FGL1;FGL1 DKK1;DKK1 TFAP2A;TFAP2A MMP13;MMP13 FGF7;FGF7 STC1;stc1 CYP26B1;CYP26B1 SOX8;SOX8 PAX7;PAX7 TNC;TNC CTNNA1;CTNNA1 FOXC1;FOXC1 COL11A1;COL11A1 NGFR;NGFR SEMA3A;SEMA3A SEMA3C;SEMA3C FGFR1;FGFR1 ITGA8;ITGA8 FAT1;FAT1 WNT11;WNT11…
A	7.84E-54	200	Tissue development	TNMD;TNMD MEOX1;MEOX1 SOX8;SOX8 SEMA3G;SEMA3G LAMC3;LAMC3 LAMA3;LAMA3 SEMA3A;SEMA3A SEMA3C;SEMA3C PTHLH;PTHLH COCH;COCH SGCG;SGCG MEOX2;MEOX2 SOX6;SOX6 MYF5;MYF5 BVES;BVES TBX18;TBX18 COL7A1;COL7A1 TBX2;TBX2 MYOG;MYOG SOX9;SOX9 SIX1;SIX1 LAMA5;LAMA5 SOX5;SOX5 CNMD;CNMD SEMA6D;SEMA6D COL6A1;COL6A1 TMEFF2;TMEFF2 SEMA3D;SEMA3D MATN1;MATN1 DACT1;DACT1 SEMA3E;SEMA3E AGRN;AGRN LAMA2;LAMA2 PITX2;PITX2 H…
A	2.80E-49	261	Animal organ development	FGF9;FGF9 SOX8;SOX8 TEAD3;TEAD3 SEMA3G;SEMA3G LAMC3;LAMC3 LAMA3;LAMA3 PKP2;PKP2 SEMA3A;SEMA3A SEMA3C;SEMA3C MECOM;MECOM PTHLH;PTHLH COL9A3;COL9A3 COCH;COCH SGCG;SGCG NDRG4;NDRG4 PDLIM1;HEL-S-112 SOX6;SOX6 MYF5;MYF5 BVES;BVES COL7A1;COL7A1 TBX2;TBX2 MYOG;MYOG SOX9;SOX9 SIX1;SIX1 LAMA5;LAMA5 SOX5;SOX5 PDGFRA;PDGFRA SULF1;SULF1 SEMA6D;SEMA6D COL2A1;COL2A1 COL6A1;COL6A1 TMEFF2;TMEFF2 EPHA5;EPHA5 SEMA…
A	1.67E-43	211	Regulation of developmental process	TNMD;TNMD SEMA3G;SEMA3G RHOBTB1;RHOBTB1 SEMA3A;SEMA3A SEMA3C;SEMA3C FGFR1;FGFR1 PTHLH;PTHLH ISM1;ISM1 SOX6;SOX6 MYF5;MYF5 MYOG;MYOG SOX9;SOX9 FLRT3;FLRT3 NGF;NGF SOX5;SOX5 CNMD;CNMD SEMA6D;SEMA6D SEMA3D;SEMA3D CHODL;CHODL DACT1;DACT1 RBPMS2;RBPMS2 ROR2;ROR2 SEMA3E;SEMA3E CDH2;CDH2 PDE3A;PDE3A NTF3;NTF3 HES5;HES5 CNTF;CNTF AGTR1;AGTR1 TFAP2B;TFAP2B DCN;DCN HGF;HGF FBLN1;FBLN1 APOH;APOH TGFB2;TGFB2…
A	1.88E-43	80	Extracellular matrix organization	COL9A2;COL9A2 COL23A1;COL23A1 COL11A1;COL11A1 COL9A3;COL9A3 ECM2;ECM2 COL9A1;COL9A1 COL5A1;COL5A1 POSTN;POSTN COL4A2;COL4A2 SULF1;SULF1 MMP13;MMP13 LOXL4;LOXL4 COL2A1;COL2A1 FBLN5;FBLN5 DPT;DPT COL8A1;COL8A1 COL22A1;COL22A1 HAS2;HAS2 COL8A2;COL8A2 NDNF;NDNF COL4A1;COL4A1 MMP1;MMP1 COL4A6;COL4A6 ADAMTS3;ADAMTS3 TGFB2;TGFB2 CHADL;CHADL CARMIL2;CARMIL2 MFAP4;MFAP4 FOXC1;FOXC1 FBLN1;FBLN1 ITGA8;ITGA8…
A	7.74E-42	281	Cellular developmental process	TNC;TNC ITGA11;ITGA11 COL6A1;COL6A1 ALPL;ALPL TNMD;TNMD SOX8;SOX8 SEMA3G;SEMA3G EPHA3;EPHA3 GPM6B;GPM6B LAMC3;LAMC3 FOXC1;FOXC1 EYA2;EYA2 RHOBTB1;RHOBTB1 SEMA3A;SEMA3A SEMA3C;SEMA3C FGFR1;FGFR1 WNT11;WNT11 PTHLH;PTHLH COCH;COCH EYA1;EYA1 CAV2;CAV2 CAV1;CAV1 LHX2;LHX2 CXCL12;CXCL12 EFNB3;EFNB3 SOX6;SOX6 MYF5;MYF5 BVES;BVES EYA4;EYA4 TBX18;TBX18 WNT5A;WNT5A COL7A1;COL7A1 EPHA4;EPHA4 SPP1;SPP1 ECRG4…
A	1.16E-41	273	Cell differentiation	TNC;TNC ITGA11;ITGA11 COL6A1;COL6A1 ALPL;ALPL TNMD;TNMD SOX8;SOX8 SEMA3G;SEMA3G EPHA3;EPHA3 GPM6B;GPM6B LAMC3;LAMC3 FOXC1;FOXC1 EYA2;EYA2 SEMA3A;SEMA3A SEMA3C;SEMA3C FGFR1;FGFR1 WNT11;WNT11 PTHLH;PTHLH COCH;COCH EYA1;EYA1 CAV2;CAV2 CAV1;CAV1 LHX2;LHX2 CXCL12;CXCL12 EFNB3;EFNB3 SOX6;SOX6 MYF5;MYF5 BVES;BVES EYA4;EYA4 TBX18;TBX18 WNT5A;WNT5A COL7A1;COL7A1 EPHA4;EPHA4 SPP1;SPP1 ONECUT2;ONECUT2 TBX2;…
A	4.59E-41	83	Extracellular structure organization	COL9A2;COL9A2 COL23A1;COL23A1 COL11A1;COL11A1 COL9A3;COL9A3 ECM2;ECM2 COL9A1;COL9A1 COL5A1;COL5A1 POSTN;POSTN COL4A2;COL4A2 SULF1;SULF1 MMP13;MMP13 LOXL4;LOXL4 COL2A1;COL2A1 FBLN5;FBLN5 DPT;DPT COL8A1;COL8A1 COL22A1;COL22A1 HAS2;HAS2 COL8A2;COL8A2 NDNF;NDNF COL4A1;COL4A1 MMP1;MMP1 COL4A6;COL4A6 ADAMTS3;ADAMTS3 TGFB2;TGFB2 CHADL;CHADL BMP7;BMP7 APOC1;APOC1 CARMIL2;CARMIL2 MFAP4;MFAP4 FOXC1;FOXC1 F…
A	8.32E-41	101	Tissue morphogenesis	SOX8;SOX8 LAMA3;LAMA3 COCH;COCH TBX18;TBX18 COL7A1;COL7A1 TBX2;TBX2 SOX9;SOX9 LAMA5;LAMA5 COL6A1;COL6A1 MATN1;MATN1 DACT1;DACT1 HGF;HGF DKK1;DKK1 CCN1;CCN1 TMEFF2;TMEFF2 STC1;stc1 CARMIL2;CARMIL2 PAX7;PAX7 TNC;TNC FOXC1;FOXC1 COL11A1;COL11A1 NGFR;NGFR FGFR2;FGFR2 SEMA3A;SEMA3A SEMA3C;SEMA3C FGFR1;FGFR1 WNT11;WNT11 CECR2;CECR2 SIX4;SIX4 SALL4;SALL4 BMP7;BMP7 EYA1;EYA1 LHX2;LHX2 FGF8;FGF8 MYF5;MYF5…
A	8.00E-39	120	Tube development	TNMD;TNMD ADGRA2;ADGRA2 ISM1;ISM1 TBX2;TBX2 CNMD;CNMD CDH2;CDH2 DCN;DCN MCAM;MCAM APOH;APOH TGFB2;TGFB2 SMOC2;SMOC2 SERPINF1;SERPINF1 COL4A2;COL4A2 CCN3;CCN3 SULF1;SULF1 FGF7;FGF7 ANGPT1;ANGPT1 NDNF;NDNF LEP;LEP ADGRB1;ADGRB1 EMP2;EMP2 SOX8;SOX8 CRLF1;CRLF1 TFAP2B;TFAP2B PAX7;PAX7 HGF;HGF TNC;TNC FOXC1;FOXC1 SEMA3C;SEMA3C FGFR1;FGFR1 WNT11;WNT11 ANGPT2;ANGPT2 PCSK5;PCSK5 CECR2;CECR2 SIX4;SIX4 SAL…
A	2.85E-38	86	Skeletal system development	PTHLH;PTHLH COCH;COCH SOX6;SOX6 COL7A1;COL7A1 SOX9;SOX9 SOX5;SOX5 COL2A1;COL2A1 HAPLN3;HAPLN3 COL6A1;COL6A1 HAPLN1;HAPLN1 ACAN;ACAN MATN1;MATN1 UCMA;GRP GDF5;GDF5 MMP13;MMP13 STC1;stc1 HES5;HES5 PAX7;PAX7 FOXC1;FOXC1 CHRDL2;CHRDL2 COL11A1;COL11A1 FGFR1;FGFR1 EPYC;EPYC PCSK5;PCSK5 CHADL;CHADL SIX4;SIX4 BMP7;BMP7 FGF9;FGF9 EYA1;EYA1 COMP;COMP FGF8;FGF8 MYF5;MYF5 MGP;MGP BMP5;BMP5 NPR3;NPR3 WNT5A;WN…
A	9.91E-37	118	Circulatory system development	TNMD;TNMD ADGRA2;ADGRA2 PKP2;PKP2 MYLK;MYLK ISM1;ISM1 SGCG;SGCG PDLIM1;HEL-S-112 BVES;BVES TBX2;TBX2 SOX9;SOX9 CNMD;CNMD CDH2;CDH2 RBM20; NOTCH2;NOTCH2 DCN;DCN FOXC1;FOXC1 MCAM;MCAM APOH;APOH TGFB2;TGFB2 BMP7;BMP7 DKK1;DKK1 SMOC2;SMOC2 SERPINF1;SERPINF1 COL4A2;COL4A2 CCN3;CCN3 SULF1;SULF1 PRICKLE1;PRICKLE1 ANGPT1;ANGPT1 NDNF;NDNF LEP;LEP ADGRB1;ADGRB1 EMP2;EMP2 TFAP2B;TFAP2B HGF;HGF COL11A1;COL11…
A	1.50E-36	105	Tube morphogenesis	TNMD;TNMD ADGRA2;ADGRA2 ISM1;ISM1 TBX2;TBX2 CNMD;CNMD CDH2;CDH2 DCN;DCN MCAM;MCAM APOH;APOH TGFB2;TGFB2 SMOC2;SMOC2 SERPINF1;SERPINF1 COL4A2;COL4A2 CCN3;CCN3 SULF1;SULF1 ANGPT1;ANGPT1 NDNF;NDNF LEP;LEP ADGRB1;ADGRB1 EMP2;EMP2 SOX8;SOX8 TFAP2B;TFAP2B HGF;HGF TNC;TNC FOXC1;FOXC1 FGFR1;FGFR1 WNT11;WNT11 ANGPT2;ANGPT2 CECR2;CECR2 SIX4;SIX4 SALL4;SALL4 BMP7;BMP7 KLF5;KLF5 FGF9;FGF9 EYA1;EYA1 COMP;COMP…
A	1.39E-35	169	Regulation of multicellular organismal development	TNMD;TNMD SEMA3G;SEMA3G SEMA3A;SEMA3A SEMA3C;SEMA3C PTHLH;PTHLH ISM1;ISM1 SOX6;SOX6 MYF5;MYF5 MYOG;MYOG SOX9;SOX9 FLRT3;FLRT3 NGF;NGF SOX5;SOX5 CNMD;CNMD SEMA6D;SEMA6D SEMA3D;SEMA3D CHODL;CHODL DACT1;DACT1 ROR2;ROR2 SEMA3E;SEMA3E CDH2;CDH2 NTF3;NTF3 HES5;HES5 CNTF;CNTF DCN;DCN HGF;HGF APOH;APOH TGFB2;TGFB2 BMP7;BMP7 DKK1;DKK1 BMP5;BMP5 SMOC2;SMOC2 INHBA;INHBA GDF5;GDF5 COL5A1;COL5A1 SERPINF1;SERP…
B	8.54E-90	325	Immune system process	FYN;FYN RUNX3;RUNX3 BTN3A1;BTN3A1 CASP8;CASP8 FYB1;FYB1 BPI;BPI TLR8;TLR8 LPXN;LPXN UNC93B1;UNC93B1 CD86;CD86 MAPKAPK3;MAPKAPK3 PLA2G2D;PLA2G2D CXCR4;CXCR4 SASH3;SASH3 ZBP1;ZBP1 BTN1A1;BTN1A1 IL1B;IL1B TNFSF9;TNLG5A C3;HEL-S-62p IRF3;IRF3 RAC2;RAC2 PRAM1;PRAM1 CD180;CD180 PTPN22;PTPN22 OASL;OASL TEC;TEC IRF4;IRF4 TLR2;TLR2 SEMA7A;SEMA7A HERC5;HERC5 IRF8;IRF8 BCL10;BCL10 CTSK;CTSK MARCHF1;MARCH1 T…
B	1.39E-80	266	Immune response	FYN;FYN BTN3A1;BTN3A1 FYB1;FYB1 BPI;BPI TLR8;TLR8 LPXN;LPXN UNC93B1;UNC93B1 CD86;CD86 MAPKAPK3;MAPKAPK3 CXCR4;CXCR4 SASH3;SASH3 ZBP1;ZBP1 BTN1A1;BTN1A1 IL1B;IL1B C3;HEL-S-62p PRAM1;PRAM1 CD180;CD180 PTPN22;PTPN22 TEC;TEC TLR2;TLR2 SEMA7A;SEMA7A BCL10;BCL10 CTSK;CTSK MARCHF1;MARCH1 TNFRSF21;TNFRSF21 VSIG4;VSIG4 CCR5;CCR5 REL;REL CTSS;CTSS CXCR1;CXCR1 SYK;SYK CXCL8;IL8 GPR183;GPR183 C3AR1;C3AR1 MAL…
B	6.29E-74	203	Cell activation	PLEK;PLEK FERMT3;FERMT3 BPI;BPI CD86;CD86 PLA2G2D;PLA2G2D SASH3;SASH3 IL1B;IL1B TNFSF9;TNLG5A CD180;CD180 PTPN22;PTPN22 TEC;TEC TNFRSF21;TNFRSF21 BANK1;BANK1 SAMSN1;SAMSN1 VSIG4;VSIG4 TNFAIP8L2;TNFAIP8L2 SYK;SYK LGALS9;LGALS9 GPR183;GPR183 MALT1;MALT1 FES;FES ADA;ADA LYN;LYN CD22;CD22 GRN;GRN CEACAM1;CEACAM1 LAT2;LAT2 ARG1;ARG1 EDN2;EDN2 APOE;APOE LCP1;LCP1 GPNMB;GPNMB IL10;IL10 TLR2;TLR2 CD300A;…
B	4.46E-71	188	Leukocyte activation	BPI;BPI CD86;CD86 PLA2G2D;PLA2G2D SASH3;SASH3 IL1B;IL1B TNFSF9;TNLG5A CD180;CD180 PTPN22;PTPN22 TNFRSF21;TNFRSF21 BANK1;BANK1 SAMSN1;SAMSN1 VSIG4;VSIG4 TNFAIP8L2;TNFAIP8L2 SYK;SYK LGALS9;LGALS9 GPR183;GPR183 MALT1;MALT1 FES;FES ADA;ADA LYN;LYN CD22;CD22 GRN;GRN CEACAM1;CEACAM1 LAT2;LAT2 ARG1;ARG1 EDN2;EDN2 LCP1;LCP1 GPNMB;GPNMB IL10;IL10 CD300A;CD300A CXCL8;IL8 CD300LF;CD300LF DPP4;DPP4 CARD11;CA…
B	6.87E-58	128	Myeloid leukocyte activation	BPI;BPI SYK;SYK FES;FES LYN;LYN GRN;GRN EDN2;EDN2 CD300A;CD300A CXCL8;IL8 CD300LF;CD300LF BTK;BTK SLC11A1;SLC11A1 NR1H3;NR1H3 LCP2;LCP2 SPI1;SPI1 CST7;CST7 LAT2;LAT2 TREM2;TREM2 HMOX1;HMOX1 TLR8;TLR8 CTSC;CTSC LTBR;LTBR IL18RAP;IL18RAP RAC2;RAC2 PRAM1;PRAM1 DOCK2;DOCK2 IL10;IL10 IRF4;IRF4 TLR2;TLR2 ENPP3;ENPP3 VSIG4;VSIG4 TLR3;TLR3 DCSTAMP;DCSTAMP RHOH;RHOH PTAFR;PTAFR RASGRP1;RASGRP1 C1QA;C1QA T…
B	1.75E-54	165	Immune effector process	TLR8;TLR8 SASH3;SASH3 C3;HEL-S-62p CD180;CD180 PTPN22;PTPN22 OASL;OASL SEMA7A;SEMA7A HERC5;HERC5 IFIT5;IFIT5 VSIG4;VSIG4 SYK;SYK GPR183;GPR183 FES;FES STING1;STING1 TLR7;TLR7 DENND1B;DENND1B LYN;LYN IL1B;IL1B GRN;GRN CEACAM1;CEACAM1 DHX58;DHX58 CD207;CD207 RNASEL;RNASEL LCP1;LCP1 IL10;IL10 B2M;B2M CD300A;CD300A LGALS9;LGALS9 HLA-DRB1;HLA-DRB1 TNF;TNF-alpha PIK3R6;PIK3R6 AZU1;AZU1 PGLYRP1;PGLYRP1 …
B	3.47E-51	189	Regulation of immune system process	FYN;FYN BTN3A1;BTN3A1 FYB1;FYB1 BPI;BPI TLR8;TLR8 LPXN;LPXN UNC93B1;UNC93B1 CD86;CD86 MAPKAPK3;MAPKAPK3 PLA2G2D;PLA2G2D SASH3;SASH3 ZBP1;ZBP1 BTN1A1;BTN1A1 IL1B;IL1B TNFSF9;TNLG5A C3;HEL-S-62p RAC2;RAC2 PRAM1;PRAM1 PTPN22;PTPN22 TEC;TEC TLR2;TLR2 SEMA7A;SEMA7A HERC5;HERC5 TNFRSF21;TNFRSF21 BANK1;BANK1 SAMSN1;SAMSN1 VSIG4;VSIG4 IL34;MGC34647 TNFAIP8L2;TNFAIP8L2 SYK;SYK LGALS9;LGALS9 C3AR1;C3AR1 MA…
B	2.49E-48	120	Leukocyte activation involved in immune response	CD180;CD180 SYK;SYK GPR183;GPR183 FES;FES LYN;LYN CEACAM1;CEACAM1 LCP1;LCP1 CD300A;CD300A LGALS9;LGALS9 PGLYRP1;PGLYRP1 BTK;BTK SLC11A1;SLC11A1 APBB1IP;APBB1IP LAT2;LAT2 UNC13D;UNC13D TREM2;TREM2 LGALS1;LGALS1 HMOX1;HMOX1 FGL2;FGL2 RAC2;RAC2 PRAM1;PRAM1 SWAP70;SWAP70 DOCK2;DOCK2 IRF4;IRF4 DOCK11;DOCK11 ENPP3;ENPP3 ZBTB7B;ZBTB7B PTAFR;PTAFR PTGER4;PTGER4 MALT1;MALT1 RASGRP1;RASGRP1 SEMA4A;SEMA4A A…
B	1.36E-44	125	Leukocyte mediated immunity	SYK;SYK FES;FES DENND1B;DENND1B LYN;LYN IL1B;IL1B CEACAM1;CEACAM1 B2M;B2M CD300A;CD300A LGALS9;LGALS9 HLA-DRB1;HLA-DRB1 PIK3R6;PIK3R6 AZU1;AZU1 BTK;BTK SLC11A1;SLC11A1 CD74;CD74 TNFRSF1B;TNFRSF1B POU2F2;POU2F2 LAT2;LAT2 P2RX7;P2RX7 UNC13D;UNC13D HMOX1;HMOX1 CTSH;CTSH CTSC;CTSC TCIRG1;TCIRG1 PTPN6;PTPN6 DUSP22;DUSP22 C9;C9 IL18RAP;IL18RAP ARG1;ARG1 SASH3;SASH3 C3;HEL-S-62p FGL2;FGL2 RAC2;RAC2 PRAM…
B	1.47E-44	102	Leukocyte degranulation	SYK;SYK FES;FES LYN;LYN CEACAM1;CEACAM1 CD300A;CD300A BTK;BTK LAT2;LAT2 UNC13D;UNC13D HMOX1;HMOX1 RAC2;RAC2 PRAM1;PRAM1 PTAFR;PTAFR RASGRP1;RASGRP1 MILR1;MILR1 ITGB2;ITGB2 ITGAM;ITGAM CORO1A;CORO1A VAMP8;VAMP8 LGALS9;LGALS9 GAB2;GAB2 ALDH3B1;ALDH3B1 PGLYRP1;PGLYRP1 PLAUR;PLAUR DNASE1L1;DNASE1L1 ACP3;ACPP SLC11A1;SLC11A1 RNASET2;RNASET2 TNFRSF1B;TNFRSF1B GRN;GRN CYBA;CYBA CTSA;CTSA FCN1;FCN1 ADA2;…
B	6.05E-44	102	Myeloid cell activation involved in immune response	SYK;SYK FES;FES LYN;LYN CD300A;CD300A BTK;BTK LAT2;LAT2 TREM2;TREM2 HMOX1;HMOX1 RAC2;RAC2 PRAM1;PRAM1 DOCK2;DOCK2 ENPP3;ENPP3 PTAFR;PTAFR RASGRP1;RASGRP1 MILR1;MILR1 ITGB2;ITGB2 ITGAM;ITGAM UNC13D;UNC13D VAMP8;VAMP8 LGALS9;LGALS9 GRN;GRN GAB2;GAB2 ALDH3B1;ALDH3B1 PGLYRP1;PGLYRP1 PLAUR;PLAUR DNASE1L1;DNASE1L1 ACP3;ACPP SLC11A1;SLC11A1 RNASET2;RNASET2 TNFRSF1B;TNFRSF1B CYBA;CYBA CTSA;CTSA CEACAM1;C…
B	7.78E-43	144	Positive regulation of immune system process	FYN;FYN BTN3A1;BTN3A1 FYB1;FYB1 TLR8;TLR8 LPXN;LPXN UNC93B1;UNC93B1 CD86;CD86 MAPKAPK3;MAPKAPK3 SASH3;SASH3 ZBP1;ZBP1 BTN1A1;BTN1A1 IL1B;IL1B TNFSF9;TNLG5A C3;HEL-S-62p PRAM1;PRAM1 PTPN22;PTPN22 TEC;TEC TLR2;TLR2 SEMA7A;SEMA7A VSIG4;VSIG4 IL34;MGC34647 SYK;SYK C3AR1;C3AR1 MALT1;MALT1 CMKLR1;CMKLR1 FES;FES STING1;STING1 TLR5;TLR5 TLR7;TLR7 C5AR1;C5AR1 CD247;CD247 DENND1B;DENND1B GPR33;GPR33 LYN;LY…
B	7.55E-42	100	Myeloid leukocyte mediated immunity	SYK;SYK FES;FES LYN;LYN CD300A;CD300A AZU1;AZU1 BTK;BTK LAT2;LAT2 HMOX1;HMOX1 C3;HEL-S-62p RAC2;RAC2 PRAM1;PRAM1 PTAFR;PTAFR RASGRP1;RASGRP1 MILR1;MILR1 ITGB2;ITGB2 ITGAM;ITGAM UNC13D;UNC13D ARG1;ARG1 VAMP8;VAMP8 LGALS9;LGALS9 GAB2;GAB2 ALDH3B1;ALDH3B1 PGLYRP1;PGLYRP1 PLAUR;PLAUR DNASE1L1;DNASE1L1 ACP3;ACPP SLC11A1;SLC11A1 RNASET2;RNASET2 TNFRSF1B;TNFRSF1B GRN;GRN CYBA;CYBA CTSA;CTSA CEACAM1;CEAC…
B	6.99E-39	168	Secretion	NLRC4;NLRC4 SEPTIN4;SEPTIN4 VAMP8;VAMP8 PTPN22;PTPN22 TNFRSF21;TNFRSF21 SYK;SYK STX3;STX3A LGALS9;LGALS9 FES;FES TNFAIP2;TNFAIP2 LYN;LYN CD74;CD74 BTN3A1;BTN3A1 CEACAM1;CEACAM1 P2RX7;P2RX7 SLC8B1;SLC8B1 ERP29;HEL-S-107 TLR8;TLR8 IL1B;IL1B IL10;IL10 CASP1;CASP1 CD300A;CD300A IL16;IL16 HLA-DRB1;HLA-DRB1 MBP;MBP TNF;TNF-alpha AIF1;AIF1 BTK;BTK ABCC2;ABCC2 NR1H3;NR1H3 TNFRSF1B;TNFRSF1B POU2F2;POU2F2 …
C	5.62E-18	14	Muscle filament sliding	TNNC1;TNNC1 MYH2;MYH2 MYL1;MYL1 TNNC2;TNNC2 MYH3;MYH3 MYL2;MYL2 TNNT3;TNNT3 TNNI2;TNNI2 TTN;TTN ACTC1;ACTC1 MYL3;MYL3 DES;DES NEB;NEB ACTN3;ACTN3
C	5.62E-18	14	Actin-myosin filament sliding	ACTC1;ACTC1 TNNC1;TNNC1 MYH2;MYH2 MYL1;MYL1 TNNC2;TNNC2 MYH3;MYH3 MYL2;MYL2 TNNT3;TNNT3 TNNI2;TNNI2 TTN;TTN MYL3;MYL3 DES;DES NEB;NEB ACTN3;ACTN3
C	1.26E-17	60	Tissue development	GRHL2;GRHL2 SOX10;SOX10 SEMA4F;SEMA4F SCEL;SCEL TTN;TTN KLHL40;KLHL40 F11R;F11R NEB;NEB MYOM2;MYOM2 DSP;DSP UPK3A;UPK3A UPK1A;UPK1A UPK1B;UPK1B EVPL;EVPL SOX7;SOX7 ATP2C2;ATP2C2 ERBB3;ERBB3 TP63;TP63 DLL3;DLL3 ESRP2;ESRP2 AGR2;AGR2 AREG;AREG MYL2;MYL2 EPCAM;EPCAM EGR2;EGR2 KRT17;KRT17 RAB25;RAB25 GRHL1;GRHL1 ABCA12;ABCA12 NFIB;NFIB CXADR;CXADR GRHL3;GRHL3 ACTC1;ACTC1 MYL3;MYL3 CLDN1;CLDN1 CLDN3;C…
C	2.58E-15	17	Actin-mediated cell contraction	ACTC1;ACTC1 VIL1;VIL1 TNNC1;TNNC1 DSG2;DSG2 DSP;DSP MYH2;MYH2 MYL1;MYL1 TNNC2;TNNC2 MYH3;MYH3 MYL2;MYL2 TNNT3;TNNT3 TNNI2;TNNI2 TTN;TTN MYL3;MYL3 DES;DES NEB;NEB ACTN3;ACTN3
C	1.91E-13	17	Actin filament-based movement	ACTC1;ACTC1 VIL1;VIL1 TNNC1;TNNC1 DSG2;DSG2 DSP;DSP MYH3;MYH3 MYH2;MYH2 MYL1;MYL1 TNNC2;TNNC2 MYL2;MYL2 TNNT3;TNNT3 TNNI2;TNNI2 TTN;TTN MYL3;MYL3 DES;DES NEB;NEB ACTN3;ACTN3
C	4.81E-13	13	Myofibril assembly	TNNT3;TNNT3 TTN;TTN NEB;NEB MYOM2;MYOM2 KRT19;KRT19 MYL2;MYL2 LDB3;LDB3 CAPN9;CAPN9 ACTC1;ACTC1 KRT8;KRT8 MYOZ1;MYOZ1 MYH3;MYH3 OBSCN;OBSCN
C	7.34E-12	31	Actin filament-based process	BAIAP2L1;BAIAP2L1 LDB3;LDB3 TNNT3;TNNT3 TTN;TTN ACTC1;ACTC1 NEB;NEB MYOM2;MYOM2 VIL1;VIL1 CXADR;CXADR F11R;F11R KRT19;KRT19 MYL2;MYL2 TNNC1;TNNC1 CAPN9;CAPN9 KRT8;KRT8 MYOZ1;MYOZ1 GRHL3;GRHL3 DSG2;DSG2 DSP;DSP POF1B;POF1B CLDN3;CLDN3 SMIM22;SMIM22 MYH3;MYH3 MYH2;MYH2 MYL1;MYL1 TNNC2;TNNC2 TNNI2;TNNI2 OBSCN;OBSCN MYL3;MYL3 DES;DES ACTN3;ACTN3
C	9.30E-12	40	Epithelium development	GRHL2;GRHL2 SOX10;SOX10 F11R;F11R DSP;DSP UPK3A;UPK3A UPK1A;UPK1A UPK1B;UPK1B SCEL;SCEL EVPL;EVPL ATP2C2;ATP2C2 TP63;TP63 DLL3;DLL3 ESRP2;ESRP2 AGR2;AGR2 AREG;AREG EPCAM;EPCAM KRT17;KRT17 RAB25;RAB25 GRHL1;GRHL1 ABCA12;ABCA12 NFIB;NFIB GRHL3;GRHL3 CLDN1;CLDN1 CLDN3;CLDN3 UMOD;UMOD KRT4;KRT4 SERPINB5;SERPINB5 VIL1;VIL1 POF1B;POF1B KRT6A;KRT6A SLC44A4;SLC44A4 RHCG;RHCG DSG2;DSG2 KRT8;KRT8 KRT19;KRT…
C	1.04E-11	31	Epithelial cell differentiation	F11R;F11R GRHL2;GRHL2 DSP;DSP UPK3A;UPK3A UPK1A;UPK1A UPK1B;UPK1B SCEL;SCEL EVPL;EVPL TP63;TP63 AGR2;AGR2 KRT17;KRT17 RAB25;RAB25 GRHL1;GRHL1 ABCA12;ABCA12 NFIB;NFIB CLDN1;CLDN1 CLDN3;CLDN3 KRT4;KRT4 VIL1;VIL1 POF1B;POF1B SLC44A4;SLC44A4 RHCG;RHCG DSG2;DSG2 KRT8;KRT8 KRT19;KRT19 KRT15;KRT15 PKP3;PKP3 KRT76;KRT76 KRT5;KRT5 KRT6A;KRT6A KRT12;KRT12
C	1.04E-11	16	Striated muscle cell development	TNNT3;TNNT3 TTN;TTN KLHL40;KLHL40 NEB;NEB MYOM2;MYOM2 KRT19;KRT19 MYL2;MYL2 LDB3;LDB3 CAPN9;CAPN9 CXADR;CXADR ACTC1;ACTC1 KRT8;KRT8 MYOZ1;MYOZ1 ACTN3;ACTN3 MYH3;MYH3 OBSCN;OBSCN
C	1.90E-11	21	Muscle contraction	TNNC2;TNNC2 TNNC1;TNNC1 TNNT3;TNNT3 TNNI2;TNNI2 TTN;TTN MYOM2;MYOM2 MYH2;MYH2 MYL1;MYL1 MYL2;MYL2 ACTC1;ACTC1 MYL3;MYL3 ACTN3;ACTN3 DSG2;DSG2 DSP;DSP MYH3;MYH3 SMPX;SMPX MYBPH;MYBPH DES;DES MYLPF;MYLPF NEB;NEB TRDN;TRDN
C	2.18E-11	16	Striated muscle contraction	TNNC2;TNNC2 TNNC1;TNNC1 TNNT3;TNNT3 TNNI2;TNNI2 TTN;TTN MYOM2;MYOM2 MYL2;MYL2 ACTC1;ACTC1 MYL3;MYL3 MYL1;MYL1 ACTN3;ACTN3 DSG2;DSG2 DSP;DSP MYH3;MYH3 SMPX;SMPX MYBPH;MYBPH
C	9.59E-11	10	Sarcomere organization	TNNT3;TNNT3 TTN;TTN MYOM2;MYOM2 KRT19;KRT19 LDB3;LDB3 CAPN9;CAPN9 KRT8;KRT8 MYOZ1;MYOZ1 MYH3;MYH3 OBSCN;OBSCN
C	1.05E-10	22	Muscle system process	TNNC2;TNNC2 TNNC1;TNNC1 TNNT3;TNNT3 TNNI2;TNNI2 TTN;TTN MYOM2;MYOM2 MYH2;MYH2 MYL1;MYL1 MYL2;MYL2 ACTC1;ACTC1 MYL3;MYL3 MYOZ1;MYOZ1 ACTN3;ACTN3 DSG2;DSG2 DSP;DSP MYH3;MYH3 SMPX;SMPX MYBPH;MYBPH DES;DES MYLPF;MYLPF NEB;NEB TRDN;TRDN
