# Supplementary material for: Tig1 regulates proximo-distal identity during salamander limb regeneration
Source: Nat Commun. 2022 Mar 3;13:1141. doi: 10.1038/s41467-022-28755-1 (PMC8894484; doi:10.1038/s41467-022-28755-1)
Supplement: Supplementary file 12 — Supplementary data 9 [file 41467_2022_28755_MOESM12_ESM.csv]

	id	gene
1	AMEX60DD000036	SLC15A4
2	AMEX60DD000163	TANGO2
3	AMEX60DD000195	CHFR
4	AMEX60DD000215	COMT
5	AMEX60DD000223	PPM1F
6	AMEX60DD000250	PI4KA
7	AMEX60DD000253	SNAP29
8	AMEX60DD000388	COMT
9	AMEX60DD000465	DEPDC5
10	AMEX60DD000525	PXN
11	AMEX60DD000573	RILPL1
12	AMEX60DD000576	RILPL2
13	AMEX60DD000591	PITPNM2
14	AMEX60DD000596	ABCB9
15	AMEX60DD000619	B3GNT4
16	AMEX60DD000638	RHOF
17	AMEX60DD000642	ORAI1
18	AMEX60DD000652	P2RX4
19	AMEX60DD000662	ARPC3
20	AMEX60DD000667	VPS29
21	AMEX60DD000672	HVCN1
22	AMEX60DD000684	BRAP
23	AMEX60DD000696	ERP29
24	AMEX60DD000815	GIT2
25	AMEX60DD000848	HPS4
26	AMEX60DD000920	LOC102356815-OAS3
27	AMEX60DD000923	LOC115073459
28	AMEX60DD000925	LOC115073459
29	AMEX60DD000942	SEC14L2
30	AMEX60DD000963	MTMR3
31	AMEX60DD001001	RHBDD3
32	AMEX60DD001030	SLC8B1
33	AMEX60DD001031	PLBD2
34	AMEX60DD001033	SDSL
35	AMEX60DD001079	TESC
36	AMEX60DD001123	LOC104567827-TAOK3
37	AMEX60DD001162	TCN2
38	AMEX60DD001235	CNNM4
39	AMEX60DD001241	SEMA4C
40	AMEX60DD001263	VAMP5
41	AMEX60DD001286	LOC115469253-IL1B
42	AMEX60DD001366	DBNL
43	AMEX60DD001381	LOC115468086-RETSAT
44	AMEX60DD001383	STAMBP
45	AMEX60DD001416	ARHGAP25
46	AMEX60DD001420	SLC23A2
47	AMEX60DD001421	RASSF2
48	AMEX60DD001482	ABCC5
49	AMEX60DD001501	LOC115082225
50	AMEX60DD001624	GNB4
51	AMEX60DD001657	LAMP3
52	AMEX60DD001663	B3GNT5
53	AMEX60DD001730	LOC115099438-LRRC15
54	AMEX60DD001766	SERPINI1
55	AMEX60DD001822	MFSD1
56	AMEX60DD001823	LOC115479139-RARRES1
57	AMEX60DD001885	RAP2B
58	AMEX60DD001895	MBNL1
59	AMEX60DD001901	AADAC
60	AMEX60DD001933	RNF13
61	AMEX60DD001955	LOC108799018-VWA5A
62	AMEX60DD002001	ITM2C
63	AMEX60DD002020	ZBTB38
64	AMEX60DD002113	LOC109974404
65	AMEX60DD002116	LOC115082692
66	AMEX60DD002124	SCLY
67	AMEX60DD002127	ATP6V1H
68	AMEX60DD002182	LOC115478721-PRSS16
69	AMEX60DD002186	WDFY1
70	AMEX60DD002522	RAB11FIP1
71	AMEX60DD002538	LOC107323794-NPM2
72	AMEX60DD002575	LOC112546943
73	AMEX60DD002596	ADAM9
74	AMEX60DD002689	PLEKHB2
75	AMEX60DD002741	LOC115098990-GPR35
76	AMEX60DD002795	NUDT18
77	AMEX60DD002837	ATP6V1B2
78	AMEX60DD002851	RHOBTB2
79	AMEX60DD002854	CHMP7
80	AMEX60DD002867	LOC102366716-INPP5A
81	AMEX60DD002963	LOC102352317
82	AMEX60DD003069	LOC102351499-SLC12A9
83	AMEX60DD003081	RUBCN
84	AMEX60DD003314	LOC115459871-ANPEP
85	AMEX60DD003323	LOC106591837
86	AMEX60DD003327	AB205_0081210-IDH2
87	AMEX60DD003332	CIB1
88	AMEX60DD003387	IQGAP1
89	AMEX60DD003416	CLN6
90	AMEX60DD003419	HACD3
91	AMEX60DD003448	ANKDD1A
92	AMEX60DD003450	PLEKHO2
93	AMEX60DD003501	ARRDC4
94	AMEX60DD003514	MEF2A
95	AMEX60DD003532	LRRK1
96	AMEX60DD003612	SPPL2A
97	AMEX60DD003616	SQOR
98	AMEX60DD003639	MTMR10
99	AMEX60DD003661	NEDD4
100	AMEX60DD003669	RAB27A
101	AMEX60DD003721	AP4E1
102	AMEX60DD003766	GALK2
103	AMEX60DD003800	LOC115457699
104	AMEX60DD003809	TSPAN3
105	AMEX60DD003828	CPEB1
106	AMEX60DD003837	SNX1
107	AMEX60DD003941	SNX33
108	AMEX60DD003951	MAN2C1
109	AMEX60DD003954	COMMD4
110	AMEX60DD003985	MPI
111	AMEX60DD003986	SCAMP2
112	AMEX60DD004004	VPS13C
113	AMEX60DD004092	MINDY2
114	AMEX60DD004103	KLF13
115	AMEX60DD004173	MFGE8-EDIL3
116	AMEX60DD004212	KLHL25
117	AMEX60DD004214	AKAP13
118	AMEX60DD004224	RAB11A
119	AMEX60DD004225	DENND4A
120	AMEX60DD004258	SPG11
121	AMEX60DD004275	DR999_PMT13176-CTSH
122	AMEX60DD004296	TMEM86A
123	AMEX60DD004366	CHKA
124	AMEX60DD004421	PNPLA2
125	AMEX60DD004423	CD151
126	AMEX60DD004475	TOLLIP
127	AMEX60DD004511	MGC82347-CTSD
128	AMEX60DD004512	LOC115079190-NT5C1A
129	AMEX60DD004518	LSP1
130	AMEX60DD004576	LOC106706246
131	AMEX60DD004587	RAB3IL1
132	AMEX60DD004662	UEVLD
133	AMEX60DD004663	SPTY2D1
134	AMEX60DD004671	HPS5
135	AMEX60DD004743	RRAS2
136	AMEX60DD004789	SWAP70
137	AMEX60DD004990	ANO5
138	AMEX60DD005003	HTATIP2
139	AMEX60DD005022	TPCN2
140	AMEX60DD005069	DR999_PMT05276
141	AMEX60DD005098	CAT
142	AMEX60DD005191	CD82
143	AMEX60DD005217	OSGEP
144	AMEX60DD005261	DGKZ
145	AMEX60DD005293	LOC115468841
146	AMEX60DD005306	NR1H3
147	AMEX60DD005352	ANXA2
148	AMEX60DD005374	XKR8
149	AMEX60DD005384	CITED4-CITED2
150	AMEX60DD005431	SERINC2
151	AMEX60DD005444	SDC3
152	AMEX60DD005591	LOC115073009-CTSV
153	AMEX60DD005663	SH3BGRL3
154	AMEX60DD005745	PAFAH2
155	AMEX60DD005766	LDLRAP1
156	AMEX60DD005777	RUNX3
157	AMEX60DD005783	LOC114668437
158	AMEX60DD005792	STK40
159	AMEX60DD005813	PNRC2
160	AMEX60DD005820	RRAGC
161	AMEX60DD005840	MTF1
162	AMEX60DD005913	MAP7D1
163	AMEX60DD005919	LOC102374510
164	AMEX60DD005962	TMEM35B
165	AMEX60DD006015	SMAP2
166	AMEX60DD006102	KIAA1522
167	AMEX60DD006153	PABPC4
168	AMEX60DD006165	CAP1
169	AMEX60DD006171	PPT1
170	AMEX60DD006187	FUCA1
171	AMEX60DD006217	OPTN
172	AMEX60DD006266	PLXNB2
173	AMEX60DD006271	MAPK12
174	AMEX60DD006287	BEND7
175	AMEX60DD006310	DOCK4
176	AMEX60DD006334	DNAJB9
177	AMEX60DD006353	ATP2B1
178	AMEX60DD006403	RELN
179	AMEX60DD006410	ARL10B-ARL8B
180	AMEX60DD006414	TM7SF3
181	AMEX60DD006444	PARVB
182	AMEX60DD006495	TTC38
183	AMEX60DD006659	DERA
184	AMEX60DD006663	MGST1
185	AMEX60DD006813	CDKN1B
186	AMEX60DD006840	FAR2
187	AMEX60DD006868	RESF1
188	AMEX60DD006886	DR999_PMT17150-WASHC1
189	AMEX60DD006907	WNK1
190	AMEX60DD006914	ADIPOR2
191	AMEX60DD006927	IL17RA
192	AMEX60DD006930	ADA2
193	AMEX60DD006934	ATP6V1E1
194	AMEX60DD006976	ETV6
195	AMEX60DD007136	CAPG
196	AMEX60DD007158	LOC115074683-MPEG1
197	AMEX60DD007182	H1-3
198	AMEX60DD007259	LOC115482310-TMEM176B
199	AMEX60DD007278	ACY3
200	AMEX60DD007290	TCIRG1
201	AMEX60DD007291	LOC115456639
202	AMEX60DD007297	ANKRD13D
203	AMEX60DD007318	CORO1B
204	AMEX60DD007322	LOC115075390-SLC35E4
205	AMEX60DD007348	SLC43A3
206	AMEX60DD007453	NAMPT
207	AMEX60DD007492	LRRK2
208	AMEX60DD007510	CPNE8
209	AMEX60DD007598	NAV3
210	AMEX60DD007762	LOC106549225
211	AMEX60DD007874	LOC115098959-CTTN
212	AMEX60DD007908	ARSA
213	AMEX60DD007959	ATP6V1F
214	AMEX60DD008073	PLXNA4
215	AMEX60DD008128	PFKFB3
216	AMEX60DD008140	SFMBT2
217	AMEX60DD008187	RAP1B
218	AMEX60DD008234	TBK1
219	AMEX60DD008254	FGD6
220	AMEX60DD008357	CHPT1
221	AMEX60DD008360	LOC115090512-GNPTAB
222	AMEX60DD008404	WASHC3
223	AMEX60DD008578	DRAM2
224	AMEX60DD008633	LYPA_23C008224-ARL8A
225	AMEX60DD008649	RNPEP
226	AMEX60DD008659	LOC115481879
227	AMEX60DD008686	CD53
228	AMEX60DD008732	ITPR3
229	AMEX60DD008778	DEF6
230	AMEX60DD008808	MAPK13
231	AMEX60DD008866	PHTF1
232	AMEX60DD008909	RHOC
233	AMEX60DD008916	CTTNBP2NL
234	AMEX60DD008926	RAP1B
235	AMEX60DD008950	DV515_00017160-G0S2
236	AMEX60DD008979	LOC115482058-CD55
237	AMEX60DD009001	ASZ78_010209-MAPKAPK2
238	AMEX60DD009006	RASSF5
239	AMEX60DD009007	LOC115458934-IKBKE
240	AMEX60DD009008	SRGAP2
241	AMEX60DD009012	RAB7B
242	AMEX60DD009019	RAB29
243	AMEX60DD009157	CCND3
244	AMEX60DD009180	MDFI
245	AMEX60DD009197	SORT1
246	AMEX60DD009209	GNAI3
247	AMEX60DD009222	AMPD2
248	AMEX60DD009236	AHCYL1
249	AMEX60DD009249	LAMTOR5
250	AMEX60DD009267	LOC115457992
251	AMEX60DD009280	RIPK3
252	AMEX60DD009439	ABHD4
253	AMEX60DD009542	TM9SF1
254	AMEX60DD009548	LOC102355635-CHMP4A
255	AMEX60DD009562	IRF9
256	AMEX60DD009563	RNF31
257	AMEX60DD009577	SLC7A8
258	AMEX60DD009591	LOC115457583
259	AMEX60DD009673	SMARCD2
260	AMEX60DD009764	NSF
261	AMEX60DD009772	CDK5R1
262	AMEX60DD009811	IFI35
263	AMEX60DD009815	VAT1
264	AMEX60DD009829	TMEM106A
265	AMEX60DD009851	DCAKD
266	AMEX60DD009927	LOC115074257-NPY
267	AMEX60DD009941	PPP1R9B
268	AMEX60DD010039	STAT5B
269	AMEX60DD010041	GHDC
270	AMEX60DD010052	RAB5C
271	AMEX60DD010065	NKIRAS2
272	AMEX60DD010167	CALCOCO2
273	AMEX60DD010257	PIP4K2B
274	AMEX60DD010264	LASP1
275	AMEX60DD010311	PGAP3
276	AMEX60DD010414	LOC109396274
277	AMEX60DD010417	LOC115468296-TRIM39
278	AMEX60DD010425	LOC114021929-TRIM11
279	AMEX60DD010458	LOC115468251-TRIM7
280	AMEX60DD010483	INVS
281	AMEX60DD010513	NEU1
282	AMEX60DD010585	LOC115466229-TRAF3
283	AMEX60DD010687	LOC115080956
284	AMEX60DD010690	ABHD16A
285	AMEX60DD010770	LOC115081179-FLOT1
286	AMEX60DD010804	TAPBP
287	AMEX60DD010838	LOC115080508-HLA-DMA
288	AMEX60DD010839	LOC115466173-HLA-DMB
289	AMEX60DD010848	AMME-DAB-HLA-DRB1
290	AMEX60DD010884	LOC107708190-ABCB9
291	AMEX60DD010935	PPP1R18
292	AMEX60DD011017	ZBTB1
293	AMEX60DD011034	NUDT14
294	AMEX60DD011055	BAG5
295	AMEX60DD011072	INF2
296	AMEX60DD011128	EXOC5
297	AMEX60DD011235	GALC
298	AMEX60DD011273	RIN3
299	AMEX60DD011298	CEP128
300	AMEX60DD011324	EVL
301	AMEX60DD011372	LOC115089665-ITPK1
302	AMEX60DD011379	LGMN
303	AMEX60DD011436	AB205_0098810-HGSNAT
304	AMEX60DD011467	NPC2
305	AMEX60DD011530	INAFM2
306	AMEX60DD011574	FBXO33
307	AMEX60DD011688	DGLUCY
308	AMEX60DD011772	LOC115090119-COX7A2L
309	AMEX60DD011821	ARF6
310	AMEX60DD011832	PYGL
311	AMEX60DD011930	VPS39
312	AMEX60DD011935	EHD4
313	AMEX60DD012032	ZFYVE26
314	AMEX60DD012037	ATP6V1D
315	AMEX60DD012074	NUMB
316	AMEX60DD012140	SPRED1
317	AMEX60DD012162	XELAEV_18039998MG
318	AMEX60DD012193	AP4S1
319	AMEX60DD012212	SPTSSA
320	AMEX60DD012229	NFKBIA
321	AMEX60DD012353	LOC114595130-ZNF850
322	AMEX60DD012545	FIS1
323	AMEX60DD012631	ENO3
324	AMEX60DD012633	PFN1
325	AMEX60DD012634	RNF167
326	AMEX60DD012651	PLD2
327	AMEX60DD012831	LOC115077847-ATP13A3
328	AMEX60DD012869	LRCH4-LRCH3
329	AMEX60DD012921	ACAP1-ACAP2
330	AMEX60DD012954	GABARAP
331	AMEX60DD012960	ACADVL
332	AMEX60DD013007	TNFSF12
333	AMEX60DD013037	CHD3
334	AMEX60DD013130	LOC100557446-ALOXE3
335	AMEX60DD013208	LOC115457811-GPR17
336	AMEX60DD013451	LOC112547415
337	AMEX60DD013490	REEP6
338	AMEX60DD013501	DAZAP1
339	AMEX60DD013520	LOC115097464
340	AMEX60DD013592	ARID3A
341	AMEX60DD013803	NCLN
342	AMEX60DD013851	JAK3
343	AMEX60DD014041	MYO9B
344	AMEX60DD014055	ARHGEF18
345	AMEX60DD014072	ARRDC2
346	AMEX60DD014083	MAST3
347	AMEX60DD014169	AP1M1
348	AMEX60DD014227	LOC111947684-CTSV
349	AMEX60DD014261	LOC115479890-PLIN3
350	AMEX60DD014347	TBXA2R
351	AMEX60DD014353	MFSD12
352	AMEX60DD014452	MOB3A
353	AMEX60DD014461	AP3D1
354	AMEX60DD014534	ACSBG2
355	AMEX60DD014559	VMAC
356	AMEX60DD014626	LOC115078259-APCS
357	AMEX60DD014648	LOC115480222-TSPAN3
358	AMEX60DD014721	ECM1
359	AMEX60DD014736	GOLPH3L
360	AMEX60DD014741	CTSS
361	AMEX60DD014772	CDC42SE1
362	AMEX60DD014836	SYT11
363	AMEX60DD014842	SCAMP3
364	AMEX60DD014911	PI4KB
365	AMEX60DD014944	SNX27
366	AMEX60DD015024	DENND4B
367	AMEX60DD015219	ARHGEF2
368	AMEX60DD015367	LOC102453610
369	AMEX60DD015372	CMTM3
370	AMEX60DD015409	XAF1
371	AMEX60DD015447	LRRC29
372	AMEX60DD015519	SLC38A7
373	AMEX60DD015528	VAC14
374	AMEX60DD015601	ATP6V0D1
375	AMEX60DD015643	LOC115095329-HSD17B2
376	AMEX60DD015725	B4GALT3
377	AMEX60DD015771	ILVBL
378	AMEX60DD015830	ADCY7
379	AMEX60DD015908	USF2
380	AMEX60DD015925	LOC113425924
381	AMEX60DD015982	LOC115076338-ARHGAP33
382	AMEX60DD015996	LOC115374818
383	AMEX60DD016179	D9C73_024109-COX6B1
384	AMEX60DD016210	SYT3
385	AMEX60DD016256	IRF3
386	AMEX60DD016342	FTH1
387	AMEX60DD016415	LOC105945665-CD5L
388	AMEX60DD016430	LOC100494342
389	AMEX60DD016477	EPN1
390	AMEX60DD016563	SPHK2
391	AMEX60DD016608	ITFG1
392	AMEX60DD016628	VPS35
393	AMEX60DD016737	LOC115470863-CES2
394	AMEX60DD016742	LOC115470863-CES2
395	AMEX60DD016751	GPI
396	AMEX60DD016770	LOC115078218-GLMP
397	AMEX60DD016805	LOC115077968-RAB11A
398	AMEX60DD016810	LAMTOR2
399	AMEX60DD016909	DR999_PMT12225-PPDPF
400	AMEX60DD017044	DEF8
401	AMEX60DD017090	LOC115470957
402	AMEX60DD017119	PIEZO1
403	AMEX60DD017134	CYBA
404	AMEX60DD017182	KIAA0513
405	AMEX60DD017210	LOC115459664
406	AMEX60DD017290	LENG9
407	AMEX60DD017351	MYADM
408	AMEX60DD017376	PITPNC1
409	AMEX60DD017595	LOC107552765-CHMP2A
410	AMEX60DD017643	PEPD
411	AMEX60DD017674	SNX20
412	AMEX60DD017766	LPCAT2
413	AMEX60DD017974	LOC115381268
414	AMEX60DD017981	LOC115476093-ETHE1
415	AMEX60DD018004	CANSWER
416	AMEX60DD018022	LOC112114213-GBP4
417	AMEX60DD018024	LOC115640447
418	AMEX60DD018030	LOC115640446-GBP2
419	AMEX60DD018095	LOC115075845-CEACAM5
420	AMEX60DD018143	APOE
421	AMEX60DD018200	LOC115471913-FMO5
422	AMEX60DD018211	LOC101937948
423	AMEX60DD018217	DARS2
424	AMEX60DD018411	ATF6
425	AMEX60DD018590	ARPC5
426	AMEX60DD018605	NPL
427	AMEX60DD018623	RNASEL
428	AMEX60DD018686	SOAT1
429	AMEX60DD018756	CLCA2
430	AMEX60DD018872	TTLL7
431	AMEX60DD018939	LOC115081673-IFI44L
432	AMEX60DD018940	LOC115081673-IFI44L
433	AMEX60DD019037	CTBS
434	AMEX60DD019038	CTBS
435	AMEX60DD019048	SH3GLB1
436	AMEX60DD019177	CLCC1
437	AMEX60DD019190	FAM102B
438	AMEX60DD019355	AK4
439	AMEX60DD019361	JAK1
440	AMEX60DD019428	LOC115472051-CYP2J2
441	AMEX60DD019553	TMEM59
442	AMEX60DD019644	EPS15
443	AMEX60DD019745	EFCAB14
444	AMEX60DD019826	ATP6V0B
445	AMEX60DD019881	LOC110402634-HECTD3
446	AMEX60DD019952	AKR1A1
447	AMEX60DD019992	TESK2
448	AMEX60DD020046	HYI
449	AMEX60DD020053	ELOVL1
450	AMEX60DD020232	PGAP6
451	AMEX60DD020285	CLCN7
452	AMEX60DD020299	LOC102373107-CORO7
453	AMEX60DD020344	CAPN15
454	AMEX60DD020360	ABCA3
455	AMEX60DD020392	ATP6V0C
456	AMEX60DD020412	MFSD1
457	AMEX60DD020434	LOC115075866
458	AMEX60DD020599	ITPRIPL2
459	AMEX60DD020618	VPS35L
460	AMEX60DD020680	ADAP1
461	AMEX60DD020782	HAGH
462	AMEX60DD020856	RAB26
463	AMEX60DD020874	PGP
464	AMEX60DD020885	ARHGAP17
465	AMEX60DD021128	LOC115463458-MON1B
466	AMEX60DD021140	LOC115463464-ARHGEF3
467	AMEX60DD021143	LOC115659049-CYP3A43/CYP3A4
468	AMEX60DD021180	TTYH3
469	AMEX60DD021181	LFNG
470	AMEX60DD021274	N333_04551-MAP3K2
471	AMEX60DD021275	ACAA1
472	AMEX60DD021369	CSRNP1-CSRNP3
473	AMEX60DD021423	NAGA
474	AMEX60DD021431	LITAF
475	AMEX60DD021605	INSIG1
476	AMEX60DD021709	PFKP
477	AMEX60DD021720	KLF6
478	AMEX60DD021797	ARHGAP12
479	AMEX60DD021811	ZNF438
480	AMEX60DD021823	MAP3K8
481	AMEX60DD021871	APBB1IP
482	AMEX60DD021889	ARHGAP21
483	AMEX60DD021937	SNX10
484	AMEX60DD021941	SKAP2
485	AMEX60DD021964	TAX1BP1
486	AMEX60DD022061	TMEM42
487	AMEX60DD022069	ZDHHC3
488	AMEX60DD022087	GPNMB
489	AMEX60DD022108	VIM
490	AMEX60DD022124	STEAP1
491	AMEX60DD022143	LOC115084224
492	AMEX60DD022195	STEAP4
493	AMEX60DD022230	DR999_PMT09515-ACCS
494	AMEX60DD022251	VPS50
495	AMEX60DD022301	HDAC9
496	AMEX60DD022317	TSC22D3
497	AMEX60DD022371	PDK4
498	AMEX60DD022484	SCIN
499	AMEX60DD022492	TMEM106B
500	AMEX60DD022544	DR999_PMT17953-CLCN5
501	AMEX60DD022591	DNAJC13
502	AMEX60DD022596	ACP3
503	AMEX60DD022612	PIK3R4
504	AMEX60DD022625	CAPN7
505	AMEX60DD022640	GGCT
506	AMEX60DD022711	CMTM6
507	AMEX60DD022772	DR999_PMT04819-RAB5A
508	AMEX60DD022787	TBC1D5
509	AMEX60DD022789	PLCL2
510	AMEX60DD022837	LOC115082059-GLOD5
511	AMEX60DD022847	VAMP7
512	AMEX60DD022863	MPP1
513	AMEX60DD022884	FAAH2
514	AMEX60DD023140	NISCH
515	AMEX60DD023172	BORCS6
516	AMEX60DD023181	GXYLT2
517	AMEX60DD023230	ARPC4
518	AMEX60DD023370	RAB7A
519	AMEX60DD023396	TPRA1
520	AMEX60DD023499	PLXND1
521	AMEX60DD023569	EDEM1
522	AMEX60DD023571	LOC108923424-ARL8B
523	AMEX60DD023580	BHLHE40
524	AMEX60DD023658	PRKCD
525	AMEX60DD023688	NINJ1
526	AMEX60DD023698	TMEM40
527	AMEX60DD023699	TKT
528	AMEX60DD023864	PXK
529	AMEX60DD023874	FLNB
530	AMEX60DD023909	TMF1
531	AMEX60DD023953	TREX1-TREX2
532	AMEX60DD024028	RAB43
533	AMEX60DD024049	HDAC11
534	AMEX60DD024061	TWF2
535	AMEX60DD024088	LOC110084490-ABHD14B
536	AMEX60DD024172	LOC115472819
537	AMEX60DD024186	GNAI2
538	AMEX60DD024229	GPX1
539	AMEX60DD024242	LOC111646807-APEH
540	AMEX60DD024299	ACP7
541	AMEX60DD024327	LOC106701779-ZFP36L1
542	AMEX60DD024345	GMFG
543	AMEX60DD024391	LOC112115427-TMEM87A
544	AMEX60DD024450	LOC115100685-PRSS16
545	AMEX60DD024556	RAB4B
546	AMEX60DD024563	ITPKC
547	AMEX60DD024568	LOC115479531-ZFYVE1
548	AMEX60DD024591	PLD3
549	AMEX60DD024606	BLVRB
550	AMEX60DD024660	INAFM1-INAFM2
551	AMEX60DD024776	BLOC1S3
552	AMEX60DD024779	LOC112113148-LGALS4
553	AMEX60DD024782	LOC115480960
554	AMEX60DD024814	LOC102564251-CYP2C19
555	AMEX60DD024888	VASP
556	AMEX60DD024895	EML2
557	AMEX60DD024964	LECT2
558	AMEX60DD024992	DR999_PMT04687-CTSF
559	AMEX60DD025063	SIPA1
560	AMEX60DD025074	EHBP1L1
561	AMEX60DD025092	PLCB3
562	AMEX60DD025150	LOC114653541-ACTR2
563	AMEX60DD025166	TM7SF2
564	AMEX60DD025178	CAPN1
565	AMEX60DD025208	LGALS12
566	AMEX60DD025245	MAP4K2
567	AMEX60DD025275	SNX15
568	AMEX60DD025316	MARK2
569	AMEX60DD025365	SLC3A2
570	AMEX60DD025373	TMEM179B
571	AMEX60DD025402	EML3
572	AMEX60DD025430	LOC102682342-SLC10A3
573	AMEX60DD025496	IKBKG
574	AMEX60DD025542	TREX2
575	AMEX60DD025559	SLC6A8
576	AMEX60DD025564	ABCD1
577	AMEX60DD025567	PLXNB3
578	AMEX60DD025594	ARHGAP4
579	AMEX60DD025623	LOC115095782-RAB7A
580	AMEX60DD025633	DNASE1L1
581	AMEX60DD025635	TAZ
582	AMEX60DD025648	PIM2-PIM3
583	AMEX60DD025679	AP5Z1
584	AMEX60DD025733	FSCN1
585	AMEX60DD025756	UGT2A1
586	AMEX60DD025764	ARPC1B
587	AMEX60DD025837	EEF2K
588	AMEX60DD025853	DAGLB
589	AMEX60DD025868	TECPR1
590	AMEX60DD025885	BRI3
591	AMEX60DD025929	SMCR8
592	AMEX60DD025933	FLII
593	AMEX60DD025934	LLGL1
594	AMEX60DD025996	MAP2K3
595	AMEX60DD026007	LOC115075658
596	AMEX60DD026198	LOC115461903
597	AMEX60DD026224	SEPTIN12-SEPTIN9
598	AMEX60DD026474	LOC114645960
599	AMEX60DD026476	LOC114645960
600	AMEX60DD026477	LOC114645960
601	AMEX60DD026532	LOC115078466
602	AMEX60DD026599	LOC101952642
603	AMEX60DD026733	M6PR
604	AMEX60DD026760	CEP250
605	AMEX60DD026769	LPCAT3
606	AMEX60DD026860	LOC115388170-IFFO1
607	AMEX60DD026883	TAPBPL
608	AMEX60DD026885	TNFRSF1A
609	AMEX60DD026922	LOC109927115
610	AMEX60DD026926	SUN3
611	AMEX60DD026963	OGFR
612	AMEX60DD027045	RGS19
613	AMEX60DD027071	TPD52L2
614	AMEX60DD027137	PSMF1
615	AMEX60DD027158	RBCK1
616	AMEX60DD027177	LOC112107284-BPI
617	AMEX60DD027186	BCL2L1
618	AMEX60DD027213	NOL4L
619	AMEX60DD027271	LOC115082541-CTSZ
620	AMEX60DD027279	STX16
621	AMEX60DD027293	LOC111946802-RAB22A
622	AMEX60DD027354	FAM210B
623	AMEX60DD027409	NFATC2
624	AMEX60DD027443	CEBPB
625	AMEX60DD027459	RNF114
626	AMEX60DD027464	ZNFX1
627	AMEX60DD027511	LOC115097024-CTSA
628	AMEX60DD027573	LOC114599611
629	AMEX60DD027586	SULF2
630	AMEX60DD027629	TTPAL
631	AMEX60DD027630	SERINC3
632	AMEX60DD027654	LOC104525956-STK4
633	AMEX60DD027677	CD40
634	AMEX60DD027807	CLTB
635	AMEX60DD027875	GRK6
636	AMEX60DD027978	ITGAL
637	AMEX60DD027989	TBC1D10B
638	AMEX60DD028068	ITGAD-ITGAX
639	AMEX60DD028132	LOC112544609
640	AMEX60DD028208	PROD1
641	AMEX60DD028218	LOC115094131-TRIM69
642	AMEX60DD028232	RNF112
643	AMEX60DD028293	PYCARD
644	AMEX60DD028300	B2M
645	AMEX60DD028305	LOC115094166
646	AMEX60DD028345	LOC115094188-NUFIP2
647	AMEX60DD028351	CDIPT
648	AMEX60DD028357	MVP
649	AMEX60DD028369	ALDOA
650	AMEX60DD028374	YPEL3
651	AMEX60DD028376	PARPI_0016395-MAPK3
652	AMEX60DD028415	DR999_PMT22127
653	AMEX60DD028416	LOC115094232
654	AMEX60DD028420	CLN3
655	AMEX60DD028499	HMGB2
656	AMEX60DD028507	SDC4
657	AMEX60DD028522	LOC115475687-MTSS1
658	AMEX60DD028524	LOC115476198-ST3GAL2
659	AMEX60DD028525	LOC115475658-ASAP1
660	AMEX60DD028579	ITCH
661	AMEX60DD028585	MAP1LC3A
662	AMEX60DD028613	MAFB
663	AMEX60DD028633	LPIN3
664	AMEX60DD028721	DUSP1
665	AMEX60DD028726	ATP6V0E1
666	AMEX60DD028729	CREBRF
667	AMEX60DD028743	CPEB4
668	AMEX60DD028813	GR-NR3C1
669	AMEX60DD028829	GNPDA1
670	AMEX60DD028899	FNIP1
671	AMEX60DD028902	RAPGEF6
672	AMEX60DD029064	RUFY1
673	AMEX60DD029125	PLBD1
674	AMEX60DD029136	LOC115643690
675	AMEX60DD029242	SYNGR1
676	AMEX60DD029260	CBX6
677	AMEX60DD029329	RAC2
678	AMEX60DD029367	GCAT
679	AMEX60DD029371	TOM1
680	AMEX60DD029422	LOC103174499-TRIM27
681	AMEX60DD029693	LOC115465867-RDH16
682	AMEX60DD029735	LRP1
683	AMEX60DD029768	DDIT3
684	AMEX60DD029778	DTX3
685	AMEX60DD029855	GPD1
686	AMEX60DD029873	STAT2
687	AMEX60DD029882	MMP19
688	AMEX60DD029899	CD63
689	AMEX60DD029940	DGKA
690	AMEX60DD030006	TAMALIN
691	AMEX60DD030013	ACVRL1
692	AMEX60DD030046	MED7
693	AMEX60DD030050	TIMD4
694	AMEX60DD030063	FAXDC2
695	AMEX60DD030072	MFAP3
696	AMEX60DD030103	LOC115080019-SLC36A1
697	AMEX60DD030104	LOC108786316-GM2A
698	AMEX60DD030106	CCDC69
699	AMEX60DD030116	TNIP1
700	AMEX60DD030131	CD74
701	AMEX60DD030145	CSF1R
702	AMEX60DD030163	RNF130
703	AMEX60DD030166	TBC1D9B
704	AMEX60DD030170	SQSTM1-OSIL
705	AMEX60DD030228	DIAPH1
706	AMEX60DD030284	C1QTNF2
707	AMEX60DD030314	CCNG1
708	AMEX60DD030319	MAT2B
709	AMEX60DD030354	PANK3
710	AMEX60DD030387	LCP2
711	AMEX60DD030455	HMOX1
712	AMEX60DD030506	HEBP1
713	AMEX60DD030522	ARHGDIB
714	AMEX60DD030526	ABCC3
715	AMEX60DD030544	GAS7
716	AMEX60DD030561	ADPRM
717	AMEX60DD030612	LOC115090774-FN3KRP
718	AMEX60DD030701	NDEL1
719	AMEX60DD030711	LOC115473293-CYBC1
720	AMEX60DD030774	MFSD11
721	AMEX60DD030803	RHBDF2
722	AMEX60DD030840	ACOX1
723	AMEX60DD030861	GALK1
724	AMEX60DD030899	GRB2
725	AMEX60DD030947	TMEM104
726	AMEX60DD030962	LOC115090938-ACSF2
727	AMEX60DD031022	PCTP
728	AMEX60DD031035	DGKE
729	AMEX60DD031038	LOC114552212
730	AMEX60DD031042	SCPEP1
731	AMEX60DD031048	RAB11FIP4
732	AMEX60DD031061	CRLF3
733	AMEX60DD031085	LOC102463999-SAMD9
734	AMEX60DD031104	CEP95
735	AMEX60DD031174	GNA13
736	AMEX60DD031181	SLC16A6
737	AMEX60DD031387	SGSH
738	AMEX60DD031394	CBX4
739	AMEX60DD031414	LGALS3BP
740	AMEX60DD031420	TIMP2
741	AMEX60DD031422	CYTH1
742	AMEX60DD031451	SYNGR2
743	AMEX60DD031503	DCXR
744	AMEX60DD031595	CYP4F22
745	AMEX60DD031618	STXBP2
746	AMEX60DD031646	EPHX3-EPHX4
747	AMEX60DD031674	MCOLN1
748	AMEX60DD031676	PNPLA6
749	AMEX60DD031720	LOC115080132-PKN2
750	AMEX60DD031724	ADGRE5
751	AMEX60DD031778	GMIP
752	AMEX60DD031853	SHFL
753	AMEX60DD031857	P2RY11-PPAN-P2RY11
754	AMEX60DD031869	LOC102457841
755	AMEX60DD031876	LOC114040349-KEAP1
756	AMEX60DD031879	LOC102354234-PDE4B
757	AMEX60DD031916	RNF11
758	AMEX60DD031940	DNASE2
759	AMEX60DD031946	TMEM205
760	AMEX60DD031988	ACP5
761	AMEX60DD032021	DNM2
762	AMEX60DD032052	MAN2B1
763	AMEX60DD032062	STX10
764	AMEX60DD032157	IL27RA
765	AMEX60DD032430	LOC102936329-NLRP12
766	AMEX60DD032568	DNAJC5G-DNAJC5
767	AMEX60DD032590	ABHD1-ABHD3
768	AMEX60DD032624	ASXL2
769	AMEX60DD032703	SLC35F6
770	AMEX60DD032704	LOC115088205
771	AMEX60DD032705	LOC115467022
772	AMEX60DD032731	PTK2B
773	AMEX60DD032741	EFR3B
774	AMEX60DD032791	KIF13B
775	AMEX60DD032830	CTSB
776	AMEX60DD032929	ENPP5
777	AMEX60DD032962	TNFRSF21
778	AMEX60DD033000	ITSN2
779	AMEX60DD033090	HS1BP3
780	AMEX60DD033123	LOC115088060-NT5C1A
781	AMEX60DD033380	FBXO25
782	AMEX60DD033394	CLN8
783	AMEX60DD033449	FBXO9
784	AMEX60DD033575	SMAP1
785	AMEX60DD033580	DR999_PMT03998-OGFRL1
786	AMEX60DD033605	EEF1A1
787	AMEX60DD033607	SLC17A5
788	AMEX60DD033629	TMEM30A
789	AMEX60DD033672	SH3BGRL2
790	AMEX60DD033891	GPR63
791	AMEX60DD033899	LOC103285721
792	AMEX60DD033910	MANEA
793	AMEX60DD034037	CD164
794	AMEX60DD034213	EIF2AK2
795	AMEX60DD034226	SASH1
796	AMEX60DD034242	LOC112112431
797	AMEX60DD034253	STX7
798	AMEX60DD034269	RAB32
799	AMEX60DD034340	STX11
800	AMEX60DD034390	HIVEP2
801	AMEX60DD034416	SGK1
802	AMEX60DD034431	BCL2L11
803	AMEX60DD034470	LOC101955705
804	AMEX60DD034664	ABCB10
805	AMEX60DD034725	NCOA7
806	AMEX60DD034749	RIN2
807	AMEX60DD034775	SNX5
808	AMEX60DD034791	FUCA2
809	AMEX60DD034921	RNASET2
810	AMEX60DD034923	LOC115361035
811	AMEX60DD034937	SFT2D1
812	AMEX60DD034952	SNX9
813	AMEX60DD034953	ZDHHC14
814	AMEX60DD034957	LOC114552212
815	AMEX60DD035020	SLC16A10
816	AMEX60DD035055	GALM
817	AMEX60DD035530	CITED2
818	AMEX60DD035585	IFNGR1
819	AMEX60DD035611	AB205_0183950-RAB1A
820	AMEX60DD035624	LOC100491791
821	AMEX60DD035653	B3GNT2
822	AMEX60DD035676	RTN4
823	AMEX60DD035796	LOC115086984-SPTLC3
824	AMEX60DD035893	LOC115086921-STON1
825	AMEX60DD035972	ZFP36L2
826	AMEX60DD036050	SLC30A1
827	AMEX60DD036067	BATF3
828	AMEX60DD036170	BROX
829	AMEX60DD036182	CAPN2
830	AMEX60DD036222	LBH
831	AMEX60DD036275	TMEM63A
832	AMEX60DD036358	SAYSD1
833	AMEX60DD036452	LXN
834	AMEX60DD036534	LOC115086658-CUL9
835	AMEX60DD036565	MEA1
836	AMEX60DD036580	CNPY3
837	AMEX60DD036785	LOC108803445-RHOG
838	AMEX60DD036800	LOC113541580-RAB38
839	AMEX60DD036856	LOC115464621-ZNF91
840	AMEX60DD036903	LOC115094319-STARD10
841	AMEX60DD036904	RAB6A
842	AMEX60DD036951	LOC115094469-ARHGAP20
843	AMEX60DD036999	OPHN1
844	AMEX60DD037017	ZC3H12B
845	AMEX60DD037121	PAK3
846	AMEX60DD037135	ACSL4
847	AMEX60DD037154	LOC101931195-PICALM
848	AMEX60DD037195	LOC112547415
849	AMEX60DD037294	NRK-MAP4K4
850	AMEX60DD037464	MAP7D3
851	AMEX60DD037515	WDR44
852	AMEX60DD037575	ITM2A
853	AMEX60DD037584	LOC114026362-CHMP1B
854	AMEX60DD037598	SH3BGRL
855	AMEX60DD037702	DIAPH2
856	AMEX60DD037769	LOC116229565-NIPA2
857	AMEX60DD037864	ELF4
858	AMEX60DD037919	GLB1
859	AMEX60DD037944	PDCD6IP
860	AMEX60DD037975	IP6K3
861	AMEX60DD038011	AVL9
862	AMEX60DD038054	EEPD1
863	AMEX60DD038068	ELMO1
864	AMEX60DD038080	EPDR1
865	AMEX60DD038083	STARD3NL
866	AMEX60DD038169	N337_11816-FYCO1
867	AMEX60DD038177	LIMD1
868	AMEX60DD038212	RALBP1
869	AMEX60DD038229	GRB10
870	AMEX60DD038300	F13A1
871	AMEX60DD038301	LY86
872	AMEX60DD038349	PXDC1
873	AMEX60DD038356	SMAX5B_007995-TUBB2B
874	AMEX60DD038358	RIPK1
875	AMEX60DD038400	LOC115085004-SERPINB6
876	AMEX60DD038401	LOC102942826-SERPINB10
877	AMEX60DD038431	DTNBP1
878	AMEX60DD038436	MYLIP
879	AMEX60DD038570	ALDH5A1
880	AMEX60DD038623	DR999_PMT04293-TNFRSF11A
881	AMEX60DD038639	VPS4B
882	AMEX60DD038781	CMBL
883	AMEX60DD038834	BASP1
884	AMEX60DD038884	GFOD1
885	AMEX60DD038890	PHACTR1
886	AMEX60DD038934	LOC107719247-H3C14
887	AMEX60DD039026	GALNT4
888	AMEX60DD039081	SLC66A2
889	AMEX60DD039118	EPB41L3
890	AMEX60DD039251	CNDP2
891	AMEX60DD039427	LPIN2
892	AMEX60DD039469	ROCK1
893	AMEX60DD039507	NPC1
894	AMEX60DD039608	B4GALT6
895	AMEX60DD039657	CEBPD
896	AMEX60DD039672	PPDPFL
897	AMEX60DD039734	LYN
898	AMEX60DD039741	SDR16C5
899	AMEX60DD039770	NSMAF
900	AMEX60DD039806	GGH
901	AMEX60DD039840	LOC115085416-SGK3
902	AMEX60DD039962	PKIA
903	AMEX60DD039975	TPD52
904	AMEX60DD040047	RIPK2
905	AMEX60DD040048	OSGIN2
906	AMEX60DD040051	CALB1
907	AMEX60DD040141	PLEKHF2
908	AMEX60DD040166	CPQ
909	AMEX60DD040188	VPS13B
910	AMEX60DD040205	SPAG1
911	AMEX60DD040240	KLF10
912	AMEX60DD040243	ATP6V1C1
913	AMEX60DD040282	OXR1
914	AMEX60DD040438	FBXO32
915	AMEX60DD040454	TMEM65
916	AMEX60DD040502	CYRIB
917	AMEX60DD040546	TG
918	AMEX60DD040549	NDRG1
919	AMEX60DD040659	AB205_0097130-THEM6
920	AMEX60DD040688	DR999_PMT16206-CYLD
921	AMEX60DD040714	GPT.L-GPT2
922	AMEX60DD040727	CYHR1
923	AMEX60DD040794	MROH1
924	AMEX60DD040807	LOC106486693-NUGGC
925	AMEX60DD040809	NUGGC
926	AMEX60DD041021	NHLRC3
927	AMEX60DD041036	GRINA
928	AMEX60DD041170	LOC115086019-GIMAP4
929	AMEX60DD041283	LOC102500965-ZNF132
930	AMEX60DD041340	TESK1
931	AMEX60DD041376	LOC115079650-APH1A
932	AMEX60DD041384	TLN1
933	AMEX60DD041385	CREB3-CREB3L3
934	AMEX60DD041516	LOC108797454-MTARC1
935	AMEX60DD041568	GALT
936	AMEX60DD041582	LOC115464390-TRIM38
937	AMEX60DD041730	CUNH18ORF32-C18ORF32
938	AMEX60DD041744	ACAA2
939	AMEX60DD041750	LOC115462881-TSPAN3
940	AMEX60DD041756	ME2
941	AMEX60DD041959	PTGER4
942	AMEX60DD041982	OXCT1
943	AMEX60DD041984	FBXO4
944	AMEX60DD041991	SELENOP
945	AMEX60DD042123	SLC38A9
946	AMEX60DD042248	SGTB
947	AMEX60DD042312	ARSB
948	AMEX60DD042315	SCAMP1
949	AMEX60DD042316	AP3B1
950	AMEX60DD042353	IQGAP2
951	AMEX60DD042398	HEXB
952	AMEX60DD042431	FCHO2
953	AMEX60DD042469	CCDC125
954	AMEX60DD042525	RASA1
955	AMEX60DD042540	MEF2C
956	AMEX60DD042571	ARRDC3
957	AMEX60DD042629	LNPEP
958	AMEX60DD042660	ST8SIA4
959	AMEX60DD042671	PAM
960	AMEX60DD042680	NUDT12
961	AMEX60DD042827	DMXL1
962	AMEX60DD042829	TNFAIP8
963	AMEX60DD042947	CDC42SE2
964	AMEX60DD042955	SPTLC1
965	AMEX60DD042971	GADD45G
966	AMEX60DD043063	FBP1
967	AMEX60DD043068	CTSL
968	AMEX60DD043112	SMARCA2
969	AMEX60DD043116	SMARCA2
970	AMEX60DD043150	APAF1
971	AMEX60DD043181	LOC101932249-CYP1A1
972	AMEX60DD043188	ANXA1
973	AMEX60DD043189	ANXA1
974	AMEX60DD043209	OSTF1
975	AMEX60DD043214	AB205_0070700-RFK
976	AMEX60DD043378	PLIN2
977	AMEX60DD043380	PLIN2
978	AMEX60DD043468	ZDHHC21
979	AMEX60DD043539	HPSE
980	AMEX60DD043572	RASGEF1B
981	AMEX60DD043596	PRAG1
982	AMEX60DD043664	MOB1B
983	AMEX60DD043682	SCARB2
984	AMEX60DD043733	DR999_PMT14783
985	AMEX60DD043796	RNF170
986	AMEX60DD043798	HOOK3
987	AMEX60DD043825	DR999_PMT21080-TDRD7
988	AMEX60DD044011	ABCG2
989	AMEX60DD044046	PDLIM5
990	AMEX60DD044124	SLC49A3
991	AMEX60DD044133	LOC115462501-CXCL8
992	AMEX60DD044153	PTBP3
993	AMEX60DD044245	NFKB1
994	AMEX60DD044246	MANBA
995	AMEX60DD044277	LAMTOR3
996	AMEX60DD044278	DAPP1
997	AMEX60DD044287	FAM241A
998	AMEX60DD044444	FSD1L
999	AMEX60DD044451	ABCA1
1000	AMEX60DD044536	PLA2G12A
1001	AMEX60DD044555	SETD7
1002	AMEX60DD044610	C9ORF72
1003	AMEX60DD044770	C8H4ORF33-C4ORF33
1004	AMEX60DD044912	TNIP3
1005	AMEX60DD044952	TBC1D9
1006	AMEX60DD045015	TMEM184C
1007	AMEX60DD045151	GASK1B
1008	AMEX60DD045156	DUI87_08938-TMEM144
1009	AMEX60DD045167	FNIP2
1010	AMEX60DD045380	IRF2
1011	AMEX60DD045416	TLR3
1012	AMEX60DD045418	CYP4V2
1013	AMEX60DD045450	ASAH1
1014	AMEX60DD045468	MICU3
1015	AMEX60DD045565	USP46
1016	AMEX60DD045801	LCORL
1017	AMEX60DD045834	FBXL5
1018	AMEX60DD045838	CPEB2
1019	AMEX60DD045864	WDR1
1020	AMEX60DD045909	WFS1
1021	AMEX60DD045910	DR999_PMT06903-WFS1
1022	AMEX60DD045925	TBC1D14
1023	AMEX60DD045926	TBC1D14
1024	AMEX60DD046014	MXD4
1025	AMEX60DD046028	LOC101949915
1026	AMEX60DD046101	LOC112107653
1027	AMEX60DD046134	THNSL2
1028	AMEX60DD046188	SMOX
1029	AMEX60DD046190	RNF24
1030	AMEX60DD046213	SLC4A11
1031	AMEX60DD046239	CDC25B
1032	AMEX60DD046458	LOC115087705
1033	AMEX60DD046779	PDXK
1034	AMEX60DD046788	SIK1
1035	AMEX60DD046861	GDAP2
1036	AMEX60DD046910	AV530_012428-CSTB
1037	AMEX60DD046971	ATP6V1A
1038	AMEX60DD046980	ZDHHC23
1039	AMEX60DD047028	LOC115635205-B4GALT3
1040	AMEX60DD047033	LOC115076619-QRSL1
1041	AMEX60DD047039	CREG1
1042	AMEX60DD047145	LOC101939760
1043	AMEX60DD047252	RCAN1
1044	AMEX60DD047292	LOC115092574-IFNGR2
1045	AMEX60DD047295	IFNAR1
1046	AMEX60DD047300	LOC108701822
1047	AMEX60DD047329	SYNJ1
1048	AMEX60DD047360	BACH1
1049	AMEX60DD047408	APP
1050	AMEX60DD047466	USP25
1051	AMEX60DD047531	CHMP2B
1052	AMEX60DD047535	CHD1L
1053	AMEX60DD047554	ATP1B1
1054	AMEX60DD047566	SHISA5
1055	AMEX60DD047569	ATG3
1056	AMEX60DD047599	LOC115092336-MAOA
1057	AMEX60DD047640	ATP6AP2
1058	AMEX60DD047674	LOC115092601-DYNLT3
1059	AMEX60DD047764	NIPA1
1060	AMEX60DD047766	CYFIP1
1061	AMEX60DD047767	LOC104412085-CYFIP1
1062	AMEX60DD047773	LOC112984969-SLC9A7
1063	AMEX60DD047774	RP2
1064	AMEX60DD047776	RGN
1065	AMEX60DD047796	TSGA10
1066	AMEX60DD047855	RNF149
1067	AMEX60DD047870	LOC103535101-ARSD
1068	AMEX60DD047912	DR999_PMT09309-C3ORF38
1069	AMEX60DD048141	ATP11A
1070	AMEX60DD048227	MOSPD2
1071	AMEX60DD048243	SH3KBP1
1072	AMEX60DD048261	GAS6
1073	AMEX60DD048278	LAMP1
1074	AMEX60DD048303	NSUN3
1075	AMEX60DD048380	SAT1
1076	AMEX60DD048412	NFKBIZ
1077	AMEX60DD048435	CRYBG3
1078	AMEX60DD048513	TMSB4X
1079	AMEX60DD048541	PRKX
1080	AMEX60DD048542	ARHGAP6
1081	AMEX60DD048591	GPR143
1082	AMEX60DD048615	ABCC4
1083	AMEX60DD048816	CLN5
1084	AMEX60DD048999	SPRYD7
1085	AMEX60DD049004	ARL11
1086	AMEX60DD049018	RB-RB1
1087	AMEX60DD049048	RUBCNL
1088	AMEX60DD049052	LOC112111201-LCP1
1089	AMEX60DD049084	LACC1
1090	AMEX60DD049163	STOML3-STOM
1091	AMEX60DD049265	UBL3
1092	AMEX60DD049278	LOC115468551-SLC46A3
1093	AMEX60DD049339	MICU2
1094	AMEX60DD049359	CRYL1
1095	AMEX60DD049492	MMP3/10B-MMP3
1096	AMEX60DD049503	MMP7
1097	AMEX60DD049509	ASZ78_016443
1098	AMEX60DD049529	LOC114595149
1099	AMEX60DD049566	LOC115091952-PANX1
1100	AMEX60DD049568	HEPHL1
1101	AMEX60DD049627	CTSC
1102	AMEX60DD049678	PRCP
1103	AMEX60DD049708	AAMDC
1104	AMEX60DD049754	MOGAT2
1105	AMEX60DD049794	LOC115091849-UCP2
1106	AMEX60DD049857	ARAP1
1107	AMEX60DD049868	LAMTOR1
1108	AMEX60DD049900	RHOG
1109	AMEX60DD049904	STIM1
1110	AMEX60DD050045	TPP1
1111	AMEX60DD050058	ILK
1112	AMEX60DD050237	ENG
1113	AMEX60DD050323	MIGA2
1114	AMEX60DD050352	USP20
1115	AMEX60DD050403	UCK1
1116	AMEX60DD050488	LOC112546943
1117	AMEX60DD050586	SLC2A8
1118	AMEX60DD050609	STOM
1119	AMEX60DD050613	RAB14
1120	AMEX60DD050689	NOTCH1
1121	AMEX60DD050831	ATP6V1G1
1122	AMEX60DD050835	AKNA
1123	AMEX60DD050837	LOC115098164-NIBAN2
1124	AMEX60DD050840	SLC31A2
1125	AMEX60DD050853	GLUL
1126	AMEX60DD050882	MAN1B1
1127	AMEX60DD050906	PAXX
1128	AMEX60DD050935	LOC114595149
1129	AMEX60DD050950	LOC115096644-ENTPD8
1130	AMEX60DD050982	LOC109925635-FKBP15
1131	AMEX60DD051009	LOC115097266
1132	AMEX60DD051068	MEGF9
1133	AMEX60DD051111	LOC112114064-FBXO6
1134	AMEX60DD051157	PGD
1135	AMEX60DD051159	KIF1B
1136	AMEX60DD051175	PIK3CD
1137	AMEX60DD051307	LOC109314259
1138	AMEX60DD051308	NADK
1139	AMEX60DD051352	PRXL2B
1140	AMEX60DD051353	LOC115819469
1141	AMEX60DD051467	ARHGEF10L
1142	AMEX60DD051495	SH2D5
1143	AMEX60DD051546	SLC66A1
1144	AMEX60DD051562	VAMP2
1145	AMEX60DD051617	NFKB2
1146	AMEX60DD051639	SCD
1147	AMEX60DD051725	ALOX5
1148	AMEX60DD051749	PIK3AP1
1149	AMEX60DD051785	LOC115095651-HK1
1150	AMEX60DD051892	PSAP
1151	AMEX60DD051898	PARPI_0003339-VSIR
1152	AMEX60DD051902	SLC29A3
1153	AMEX60DD051912	SGPL1
1154	AMEX60DD051997	PARG
1155	AMEX60DD052070	C1QB
1156	AMEX60DD052071	LOC115076503
1157	AMEX60DD052098	EFHD2
1158	AMEX60DD052110	AADACL4
1159	AMEX60DD052117	VPS13D
1160	AMEX60DD052157	PLAU
1161	AMEX60DD052257	RASGEF1A
1162	AMEX60DD052283	ADAM8
1163	AMEX60DD052292	FUOM
1164	AMEX60DD052373	NECAP2
1165	AMEX60DD052378	ATP13A2
1166	AMEX60DD052427	WDFY4
1167	AMEX60DD052498	DR999_PMT04940-IPMK
1168	AMEX60DD052522	LOC108788872-LIPA
1169	AMEX60DD052532	MINPP1
1170	AMEX60DD052534	SGMS1
1171	AMEX60DD052581	TNKS2
1172	AMEX60DD052735	PTPRE
1173	AMEX60DD052774	DR999_PMT16499-ENTPD1
1174	AMEX60DD052802	LOC115095852-HPS1
1175	AMEX60DD052837	LOC115459263-PI4K2A
1176	AMEX60DD052851	PGAM1-PGAM2
1177	AMEX60DD052945	PGAM1
1178	AMEX60DD052989	ORF2
1179	AMEX60DD053099	PDCD4
1180	AMEX60DD053191	ABLIM1
1181	AMEX60DD053246	SHTN1
1182	AMEX60DD053266	RGS10
1183	AMEX60DD053472	UBASH3B
1184	AMEX60DD053573	ST14
1185	AMEX60DD053679	HTR3B
1186	AMEX60DD053720	BCO2
1187	AMEX60DD053730	LOC115074560
1188	AMEX60DD053732	EOD39_22133
1189	AMEX60DD053734	LOC115074559
1190	AMEX60DD053739	NKAPD1
1191	AMEX60DD053762	LAYN
1192	AMEX60DD053787	SORL1
1193	AMEX60DD053850	CBL
1194	AMEX60DD053851	LOC114595149
1195	AMEX60DD053856	NLRX1
1196	AMEX60DD053859	DPAGT1
1197	AMEX60DD053960	CADM1
1198	AMEX60DD054029	SLC37A2
1199	AMEX60DD054038	LOC115076773-LOC102723996
1200	AMEX60DD054042	AB205_0030460
1201	AMEX60DD054066	RABEP1
1202	AMEX60DD054072	LOC115456735-LGALS9
1203	AMEX60DD054113	SYNRG
1204	AMEX60DD054169	LAT2
1205	AMEX60DD054255	LIMK1
1206	AMEX60DD054305	GUSB
1207	AMEX60DD054425	TMEM120A
1208	AMEX60DD054462	DTX2
1209	AMEX60DD054650	RNFT1
1210	AMEX60DD054731	ALDH3A2
1211	AMEX60DD054732	ULK2
1212	AMEX60DD054746	CTNS
1213	AMEX60DD054772	TTC19
1214	AMEX60DD054784	LOC100130764
1215	AMEX60DD054787	ABR
1216	AMEX60DD054822	MYO18A
1217	AMEX60DD054863	KIAA0100
1218	AMEX60DD054871	UNC119
1219	AMEX60DD054926	WDR81
1220	AMEX60DD054935	TLCD2
1221	AMEX60DD054939	SLC43A2
1222	AMEX60DD054940	PITPNA
1223	AMEX60DD054949	NAGPA
1224	AMEX60DD054966	LOC115401518
1225	AMEX60DD054967	LOC112116519
1226	AMEX60DD055033	PARD3B
1227	AMEX60DD055053	GPR1
1228	AMEX60DD055178	SLC40A1
1229	AMEX60DD055208	STAT1
1230	AMEX60DD055250	STK17B
1231	AMEX60DD055264	LOC112547415
1232	AMEX60DD055297	CALCRL
1233	AMEX60DD055299	TFPI
1234	AMEX60DD055333	LOC115093846-RAB5B
1235	AMEX60DD055342	ADPRH
1236	AMEX60DD055449	LRRFIP1
1237	AMEX60DD055545	ITPRID2
1238	AMEX60DD055592	AGPS
1239	AMEX60DD055595	NRF2-NFE2L2
1240	AMEX60DD055706	GPR155
1241	AMEX60DD055865	NMI
1242	AMEX60DD055909	ZEB2
1243	AMEX60DD055942	HNMT
1244	AMEX60DD055979	MGAT5
1245	AMEX60DD055990	LOC114595149
1246	AMEX60DD055991	SLC35F5
1247	AMEX60DD056019	CCDC93
1248	AMEX60DD056036	TMEM37
1249	AMEX60DD056055	PARP14
1250	AMEX60DD056058	LMLN
1251	AMEX60DD056059	LOC115474513-GPD1L
1252	AMEX60DD056076	ITGB5
1253	AMEX60DD056099	SLC49A4
1254	AMEX60DD056120	TFCP2L1
1255	AMEX60DD056133	RALB
1256	AMEX60DD056192	DR999_PMT13983-MAP3K2
1257	AMEX60DD056256	ARPC2
1258	AMEX60DD056262	TMBIM1
1259	AMEX60DD056354	DNAJB2
1260	AMEX60DD056365	D4764_06G0002140-GLB1
1261	AMEX60DD056388	LOC109283974
1262	AMEX60DDU001000271	RFTN1
1263	AMEX60DDU001000351	LOC115458276-LTBR
1264	AMEX60DDU001001045	HSD17B12
1265	AMEX60DDU001001896	PLEKHO1
1266	AMEX60DDU001002124	AKAP13
1267	AMEX60DDU001002380	IFI30
1268	AMEX60DDU001002574	MLKL
1269	AMEX60DDU001002721	ZBP1
1270	AMEX60DDU001003216	N337_11455-NADSYN1
1271	AMEX60DDU001003375	VAMP8
1272	AMEX60DDU001003459	LOC101939844-GNS
1273	AMEX60DDU001003824	BCAP29
1274	AMEX60DDU001004109	IKBKB
1275	AMEX60DDU001005617	GPR84
1276	AMEX60DDU001005639	ZNF385A
1277	AMEX60DDU001006399	E1301_TTI023775
1278	AMEX60DDU001006475	SMYD3
1279	AMEX60DDU001006788	LOC102443440-SSUH2
1280	AMEX60DDU001007208	AB205_0057160-ROCK1
1281	AMEX60DDU001008109	LOC115074889-TCN1
1282	AMEX60DDU001008517	LOC115468278-TRIM11
1283	AMEX60DDU001008941	ABCB6
1284	AMEX60DDU001009508	NCEH1
1285	AMEX60DDU001009574	GLA
1286	AMEX60DDU001009775	ACTR3
1287	AMEX60DDU001010091	TXNIP
1288	AMEX60DDU001010285	C1GALT1C1
1289	AMEX60DDU001010633	OSTM1
1290	AMEX60DDU001010870	PKM
1291	AMEX60DDU001019377	LOC114595149
1292	AMEX60DDU001020270	LOC107294205-GTF2IRD2B
1293	AMEX60DDU001029005	LOC111946802
1294	AMEX60DDU001033476	SH2B2
1295	AMEX60DDU001035638	LOC115466489-SACS
1296	AMEX60DDU001036424	GGH
1297	AMEX60DDU001038860	SLC16A6
