# Supplementary material for: Tig1 regulates proximo-distal identity during salamander limb regeneration
Source: Nat Commun. 2022 Mar 3;13:1141. doi: 10.1038/s41467-022-28755-1 (PMC8894484; doi:10.1038/s41467-022-28755-1)
Supplement: Supplementary file 13 — Supplementary data 10 [file 41467_2022_28755_MOESM13_ESM.csv]

	id	gene
1	AMEX60DD000072	RAN
2	AMEX60DD000137	LOC101939207-SEPTIN2
3	AMEX60DD000150	TXNRD2
4	AMEX60DD000167	RANBP1
5	AMEX60DD000184	LOC104632589
6	AMEX60DD000336	MMP11
7	AMEX60DD000340	CHCHD10
8	AMEX60DD000439	SNRPD3
9	AMEX60DD000498	POP5
10	AMEX60DD000501	LOC110406354
11	AMEX60DD000509	MSI1A-MSI1
12	AMEX60DD000585	CDK2AP1
13	AMEX60DD000599	CCDC62
14	AMEX60DD000624	BCL7A
15	AMEX60DD000640	TMEM120B
16	AMEX60DD000670	TCTN1
17	AMEX60DD000730	SART3
18	AMEX60DD000850	SRRD
19	AMEX60DD000896	TTC28
20	AMEX60DD000941	MTFP1
21	AMEX60DD001004	EMID1
22	AMEX60DD001050	TBX5
23	AMEX60DD001091	RFC5
24	AMEX60DD001361	POLD2
25	AMEX60DD001362	AEBP1
26	AMEX60DD001388	PCYOX1
27	AMEX60DD001389	SNRPG
28	AMEX60DD001404	ANTXR1
29	AMEX60DD001418	PCNA
30	AMEX60DD001628	ACTL6A
31	AMEX60DD001665	RFC4
32	AMEX60DD001690	NCBP2
33	AMEX60DD001761	GOLIM4
34	AMEX60DD001838	PTX3
35	AMEX60DD001932	PFN2
36	AMEX60DD001956	HLTF
37	AMEX60DD002028	TFDP2
38	AMEX60DD002138	EPHA4
39	AMEX60DD002252	RNF168
40	AMEX60DD002309	RYK
41	AMEX60DD002373	DZIP1L
42	AMEX60DD002514	MAK16
43	AMEX60DD002569	LSM1
44	AMEX60DD002708	YEATS2
45	AMEX60DD002713	POLR2D
46	AMEX60DD002752	RBP1
47	AMEX60DD002776	BMP1
48	AMEX60DD002950	SFRP1
49	AMEX60DD002959	R3HCC1
50	AMEX60DD003052	PHB2
51	AMEX60DD003508	IGF-IR-IGF1R
52	AMEX60DD003538	CHSY1
53	AMEX60DD003549	ZWILCH
54	AMEX60DD003557	MEX3B
55	AMEX60DD003623	LOC115074847-TARS3
56	AMEX60DD003694	ARPP19
57	AMEX60DD003706	MAPK6
58	AMEX60DD003753	DUT
59	AMEX60DD003881	NEO1
60	AMEX60DD004086	CCNB2
61	AMEX60DD004113	GTF2A2
62	AMEX60DD004177	RLBP1
63	AMEX60DD004229	CORO2B
64	AMEX60DD004286	FAH
65	AMEX60DD004559	DR999_PMT19035-IFITM3
66	AMEX60DD004596	FEN1
67	AMEX60DD004620	TMEM138
68	AMEX60DD004720	C4H11ORF58-C11ORF58
69	AMEX60DD004758	DENND2B
70	AMEX60DD004775	SCUBE2
71	AMEX60DD004788	WEE1
72	AMEX60DD004799	ADM
73	AMEX60DD004805	IRAG1
74	AMEX60DD004856	CYB5R2
75	AMEX60DD004880	CSTF3
76	AMEX60DD004902	RCN1
77	AMEX60DD004910	IMMP1L
78	AMEX60DD005009	NAV2
79	AMEX60DD005012	E2F8
80	AMEX60DD005058	CTTN
81	AMEX60DD005377	RPA2
82	AMEX60DD005402	CTPS1
83	AMEX60DD005436	SNRNP40
84	AMEX60DD005438	NKAIN1
85	AMEX60DD005500	EPB41
86	AMEX60DD005548	ASAP3
87	AMEX60DD005573	RCC1
88	AMEX60DD005646	LOC100936752
89	AMEX60DD005746	STMN1
90	AMEX60DD005778	CLIC4
91	AMEX60DD005812	SRSF10
92	AMEX60DD005861	CDCA8
93	AMEX60DD005863	GNL2
94	AMEX60DD006021	NFYC
95	AMEX60DD006166	MYCL
96	AMEX60DD006256	FAM107B
97	AMEX60DD006286	DV515_00007573
98	AMEX60DD006396	ARMC10
99	AMEX60DD006415	MED21
100	AMEX60DD006464	PHF21B
101	AMEX60DD006493	FBLN1
102	AMEX60DD006541	TMEM263
103	AMEX60DD006557	LDHB
104	AMEX60DD006631	CWF19L1
105	AMEX60DD006646	CALD1
106	AMEX60DD006724	ABCC9
107	AMEX60DD006783	BCAT1
108	AMEX60DD006825	MANSC4
109	AMEX60DD006911	WNT5B
110	AMEX60DD006932	SLC25A18
111	AMEX60DD007018	CREB3L2
112	AMEX60DD007066	TIMP3
113	AMEX60DD007070	RTCB
114	AMEX60DD007157	CNTF
115	AMEX60DD007248	TMEM132A
116	AMEX60DD007305	CLCF1
117	AMEX60DD007352	SLC43A1
118	AMEX60DD007374	SELENOH
119	AMEX60DD007430	HYAL4
120	AMEX60DD007445	PUS7
121	AMEX60DD007482	LAMB1
122	AMEX60DD007660	CCDC59
123	AMEX60DD007666	TMTC2
124	AMEX60DD007715	CEP290
125	AMEX60DD007740	YEATS4
126	AMEX60DD007763	CPSF6
127	AMEX60DD007769	PHLDA1
128	AMEX60DD007777	CKAP4
129	AMEX60DD007778	IKBIP
130	AMEX60DD007841	TMPO
131	AMEX60DD007964	KCP
132	AMEX60DD008184	NUP107
133	AMEX60DD008237	XPOT
134	AMEX60DD008250	SRGAP1
135	AMEX60DD008266	SNRPF
136	AMEX60DD008289	SLC38A2
137	AMEX60DD008330	ATP23
138	AMEX60DD008371	HCFC2
139	AMEX60DD008372	GLT8D2
140	AMEX60DD008405	NUP37
141	AMEX60DD008515	ACTR6
142	AMEX60DD008523	KDM5B
143	AMEX60DD008616	CSRP1
144	AMEX60DD008621	UBE2T
145	AMEX60DD008684	SRSF3
146	AMEX60DD008694	SRSF3
147	AMEX60DD008715	NGF
148	AMEX60DD008759	H355_017112-SNRPC
149	AMEX60DD008773	SCUBE3
150	AMEX60DD008780	LOC115482113-HCG17664
151	AMEX60DD008854	OLFML3
152	AMEX60DD008873	SLC16A1
153	AMEX60DD008938	WDR77
154	AMEX60DD009090	SOX13
155	AMEX60DD009105	OPTC
156	AMEX60DD009283	NFATC4
157	AMEX60DD009329	PRMT5
158	AMEX60DD009527	NGDN
159	AMEX60DD009588	LOC102355095-TWSG1
160	AMEX60DD009668	ZNF281
161	AMEX60DD009749	MRC2
162	AMEX60DD009793	PSME3
163	AMEX60DD009795	LOC115481417-AOC3
164	AMEX60DD009935	TMEM92
165	AMEX60DD010015	TUBG1
166	AMEX60DD010018	PSMC3IP
167	AMEX60DD010043	LOC115481760-PLCL2
168	AMEX60DD010079	FKBP10
169	AMEX60DD010161	LOC103805458-IGF2BP1
170	AMEX60DD010196	CBX1
171	AMEX60DD010330	MED24
172	AMEX60DD010344	MSL1
173	AMEX60DD010371	LOC115082302-TRIM39
174	AMEX60DD010769	SMAX5B_007995-TUBB
175	AMEX60DD011013	MTHFD1
176	AMEX60DD011082	KIF26A
177	AMEX60DD011192	GSTZ1
178	AMEX60DD011278	ISM2
179	AMEX60DD011400	VRK1
180	AMEX60DD011405	AK7
181	AMEX60DD011497	FERMT2
182	AMEX60DD011502	RAD51
183	AMEX60DD011504	KNL1
184	AMEX60DD011513	DR999_PMT01427-CHST14
185	AMEX60DD011542	BUB1B
186	AMEX60DD011569	TRAPPC6B
187	AMEX60DD011644	NID2
188	AMEX60DD011645	RTRAF
189	AMEX60DD011648	LYPA_23C010237-GNG2
190	AMEX60DD011863	RTN1
191	AMEX60DD011872	L3HYPDH
192	AMEX60DD011939	ACOT4-ACOT2
193	AMEX60DD011965	HAUS2
194	AMEX60DD011985	PRPF39
195	AMEX60DD012061	LOC115090145-FNTB
196	AMEX60DD012107	ERH
197	AMEX60DD012220	LOC114816551
198	AMEX60DD012607	SPEN
199	AMEX60DD012610	LOC115077920-PCOLCE
200	AMEX60DD012959	DVL2
201	AMEX60DD013170	MCM7
202	AMEX60DD013475	THOP1
203	AMEX60DD013506	GAMT
204	AMEX60DD013519	AXRNBP
205	AMEX60DD013528	DR999_PMT10697
206	AMEX60DD013533	LOC115097470
207	AMEX60DD013538	MIDN
208	AMEX60DD013552	CBARP
209	AMEX60DD013760	THEG
210	AMEX60DD013814	LOC109320532-RGMB
211	AMEX60DD013992	ASZ78_001754-SUGP2
212	AMEX60DD013994	SUGP2
213	AMEX60DD014133	SSBP4-SSBP3
214	AMEX60DD014150	REX1BD
215	AMEX60DD014152	CRLF1
216	AMEX60DD014215	PTPRS
217	AMEX60DD014224	UHRF1
218	AMEX60DD014351	HMG20B
219	AMEX60DD014384	MBD3
220	AMEX60DD014386	TCF3
221	AMEX60DD014430	ABHD17A
222	AMEX60DD014531	MLLT1
223	AMEX60DD014573	LONP1
224	AMEX60DD014606	FBN3-FBN2
225	AMEX60DD014644	ELAVL1
226	AMEX60DD015001	LOC115475357
227	AMEX60DD015013	ILF2
228	AMEX60DD015058	LOC106706345
229	AMEX60DD015130	ANP32E
230	AMEX60DD015148	SF3B4
231	AMEX60DD015186	LOC115458381-RERGL
232	AMEX60DD015226	C7H16ORF46-C16ORF46
233	AMEX60DD015334	CDH11
234	AMEX60DD015434	SLC7A6
235	AMEX60DD015465	CCDC102A
236	AMEX60DD015545	ST3GAL2
237	AMEX60DD015571	NUTF2
238	AMEX60DD015718	CRABP2
239	AMEX60DD015760	IGSF9
240	AMEX60DD015764	DUSP23
241	AMEX60DD015825	TIPRL
242	AMEX60DD015966	U2AF1L4
243	AMEX60DD016169	FBL
244	AMEX60DD016230	CLEC11A
245	AMEX60DD016244	RCN3-CALU
246	AMEX60DD016261	PRMT1
247	AMEX60DD016303	XICL-CDKN1B
248	AMEX60DD016312	LOC112545658
249	AMEX60DD016330	NTF4-BDNF
250	AMEX60DD016335	RUVBL2
251	AMEX60DD016388	PIH1D1
252	AMEX60DD016443	LOC115466473-ZNF524
253	AMEX60DD016493	UBE2S
254	AMEX60DD016567	LOC109289586-NCOA5
255	AMEX60DD016569	ZNF423
256	AMEX60DD016595	SIAH1
257	AMEX60DD016627	ORC6
258	AMEX60DD016804	MEX3A
259	AMEX60DD016980	HNRNPK
260	AMEX60DD016981	HNRNPK
261	AMEX60DD017019	NIP7
262	AMEX60DD017039	XB5750836.S-CDH1
263	AMEX60DD017214	CRISPLD2
264	AMEX60DD017250	GINS2
265	AMEX60DD017365	LOC107649667-MIER2
266	AMEX60DD017690	SALL1
267	AMEX60DD017764	MMP2
268	AMEX60DD017772	SLC12A4
269	AMEX60DD018070	ERF
270	AMEX60DD018145	APOC1
271	AMEX60DD018175	HSD17B7
272	AMEX60DD018186	COLGALT2
273	AMEX60DD018386	CNN3
274	AMEX60DD018450	PRRX1
275	AMEX60DD018528	DDR2
276	AMEX60DD018678	LOC115100149-ADAMTSL2
277	AMEX60DD018826	LOC114598699-AKR1A1
278	AMEX60DD018834	EXTL2
279	AMEX60DD019016	SYDE2
280	AMEX60DD019060	PARPI_0004405-LMO4
281	AMEX60DD019079	KYAT3
282	AMEX60DD019092	ZNF326
283	AMEX60DD019096	ZNF326
284	AMEX60DD019124	CDC7
285	AMEX60DD019165	FNBP1L
286	AMEX60DD019188	DR999_PMT01712-HENMT1
287	AMEX60DD019280	CTH-LOC113407383
288	AMEX60DD019293	LOC115082156-DEPDC1
289	AMEX60DD019340	PDE4B
290	AMEX60DD019364	CACHD1
291	AMEX60DD019577	MAGOH-MAGOHB
292	AMEX60DD019607	GPX7
293	AMEX60DD019649	RNF11
294	AMEX60DD019673	BEND5
295	AMEX60DD019750	ATPAF1
296	AMEX60DD019751	LOC102462718-KCNC1
297	AMEX60DD019783	NSUN4
298	AMEX60DD019817	PIK3R3
299	AMEX60DD019887	PTCH2
300	AMEX60DD020034	LOC103391921
301	AMEX60DD020056	CDC20
302	AMEX60DD020281	ECI1
303	AMEX60DD020291	ADCY9
304	AMEX60DD020295	TFAP4
305	AMEX60DD020339	NME4
306	AMEX60DD020398	LOC115075968
307	AMEX60DD020411	JPT2
308	AMEX60DD020432	DR999_PMT13423-METRN
309	AMEX60DD020579	CEP20
310	AMEX60DD020647	UBE2I
311	AMEX60DD020670	LOC107388308-H3-3A
312	AMEX60DD020701	PDGFA
313	AMEX60DD020971	CDK16-CDK17
314	AMEX60DD021085	SUV39H1
315	AMEX60DD021121	PORCN
316	AMEX60DD021134	AB205_0124770-IMP4
317	AMEX60DD021204	NUDT1
318	AMEX60DD021314	SELENON
319	AMEX60DD021836	BAMBI
320	AMEX60DD021887	PRTFDC1
321	AMEX60DD021917	LYPA_23C006077-CYCS
322	AMEX60DD021936	CBX3
323	AMEX60DD021967	TRIL
324	AMEX60DD022007	KIAA1143
325	AMEX60DD022018	CTNNB1
326	AMEX60DD022074	LOC102368179-IGF2BP3
327	AMEX60DD022085	MALSU1
328	AMEX60DD022091	TOMM7
329	AMEX60DD022101	STAM
330	AMEX60DD022160	FAM171A1
331	AMEX60DD022199	DUS3L
332	AMEX60DD022393	SGCE
333	AMEX60DD022540	SHROOM4
334	AMEX60DD022626	SH3BP5
335	AMEX60DD022819	FKBP14
336	AMEX60DD022820	SCRN1
337	AMEX60DD023225	BRPF1
338	AMEX60DD023243	PRRT3
339	AMEX60DD023460	CHCHD4
340	AMEX60DD023464	LSM3
341	AMEX60DD023522	THUMPD3
342	AMEX60DD023596	TRNT1
343	AMEX60DD023726	WNT5A
344	AMEX60DD023740	IL17RD
345	AMEX60DD023759	ARF4
346	AMEX60DD023785	PRICKLE2
347	AMEX60DD023815	PTPRG
348	AMEX60DD023960	LOC115472657-BTG1
349	AMEX60DD023969	OGN
350	AMEX60DD024013	TSEN2
351	AMEX60DD024073	DNAH1
352	AMEX60DD024095	RRP9
353	AMEX60DD024101	TEX264
354	AMEX60DD024125	CISH
355	AMEX60DD024188	SLC38A3
356	AMEX60DD024272	HNRNPL
357	AMEX60DD024320	LOC102352903-ZFP36L1
358	AMEX60DD024372	LOC115479401-RAB1A
359	AMEX60DD024444	SELENOW1-SELENOW
360	AMEX60DD024558	MIA
361	AMEX60DD024651	SAE1
362	AMEX60DD024760	LOC105718023-SNRPD2
363	AMEX60DD024816	GEMIN7
364	AMEX60DD024864	PPP1R13L
365	AMEX60DD024933	LOC115096856-COQ8A
366	AMEX60DD024959	LOC108716695-SULT6B1
367	AMEX60DD024982	RBM4B
368	AMEX60DD024999	LRFN4-LRFN5
369	AMEX60DD025013	LOC115096907-BANF1
370	AMEX60DD025103	YIF1A
371	AMEX60DD025225	MUS81
372	AMEX60DD025227	EFEMP2
373	AMEX60DD025240	LTBP3
374	AMEX60DD025308	NAA40
375	AMEX60DD025331	TRMT112
376	AMEX60DD025393	CUNH11ORF98-C11ORF98
377	AMEX60DD025405	UY3_04270
378	AMEX60DD025419	RPB7-POLR2G
379	AMEX60DD025536	APEX2
380	AMEX60DD025550	BGN
381	AMEX60DD025629	FLNA
382	AMEX60DD025711	OJAV_G00075610-ACTG1
383	AMEX60DD025771	CPSF4
384	AMEX60DD025826	RSL1D1
385	AMEX60DD025845	METTL9
386	AMEX60DD025851	KDELR2
387	AMEX60DD025864	PMS2
388	AMEX60DD026066	SMARCC1
389	AMEX60DD026220	SMARCD3
390	AMEX60DD026269	CARHSP1
391	AMEX60DD026964	MRGBP
392	AMEX60DD027117	LOC101361888-STK35
393	AMEX60DD027222	DNMT3B
394	AMEX60DD027257	LOC108702639-AIG1
395	AMEX60DD027272	NELFCD
396	AMEX60DD027331	RAE1
397	AMEX60DD027336	BMP7
398	AMEX60DD027407	SALL4
399	AMEX60DD027472	LOC113071349-SNRPN
400	AMEX60DD027476	TSNAX
401	AMEX60DD027495	UBE2C
402	AMEX60DD027569	CSE1L
403	AMEX60DD027678	NCOA5
404	AMEX60DD027729	GRPEL2
405	AMEX60DD027804	NOP16
406	AMEX60DD027872	PDLIM7
407	AMEX60DD027873	DBN1
408	AMEX60DD027905	NHP2
409	AMEX60DD027984	D9C73_002452-DCTPP1
410	AMEX60DD028019	PAQR4
411	AMEX60DD028072	NIF3L1
412	AMEX60DD028254	VKORC1-VKORC1L1
413	AMEX60DD028289	CTF1
414	AMEX60DD028406	LOC115094226
415	AMEX60DD028446	SNTA1
416	AMEX60DD028456	CBFA2T2
417	AMEX60DD028600	PLCG1
418	AMEX60DD028634	MYL9
419	AMEX60DD028655	MYBL2
420	AMEX60DD028677	ARHGAP40
421	AMEX60DD028790	LARS1
422	AMEX60DD029013	HNRNPAB
423	AMEX60DD029019	PHYKPL
424	AMEX60DD029071	MATR3
425	AMEX60DD029087	PCNP
426	AMEX60DD029178	PHF5A
427	AMEX60DD029186	SNU13
428	AMEX60DD029265	DNAL4
429	AMEX60DD029476	COPZ1
430	AMEX60DD029482	CBX5
431	AMEX60DD029536	TARBP2
432	AMEX60DD029564	AAAS
433	AMEX60DD029578	RARG
434	AMEX60DD029607	LOC108791588-CYP27B1
435	AMEX60DD029609	METTL1
436	AMEX60DD029621	CSRNP2
437	AMEX60DD029698	PRIM1
438	AMEX60DD029807	KRT18
439	AMEX60DD029903	WDR61
440	AMEX60DD029939	PMEL
441	AMEX60DD029963	LOC108918534-TUBA1C
442	AMEX60DD029966	LOC104149555-TUBA1B
443	AMEX60DD030115	ANXA6
444	AMEX60DD030120	SMIM3
445	AMEX60DD030171	MGAT4B
446	AMEX60DD030286	PTTG1
447	AMEX60DD030290	PTTG1
448	AMEX60DD030425	NPM1
449	AMEX60DD030465	PHETA2.L-PHETA1
450	AMEX60DD030520	MGP
451	AMEX60DD030621	METRNL
452	AMEX60DD030664	LOC109282749-TEX47
453	AMEX60DD030776	SRSF2
454	AMEX60DD030912	SLC16A5
455	AMEX60DD031058	UTP6
456	AMEX60DD031113	DR999_PMT13891-KPNA2
457	AMEX60DD031122	NOL11
458	AMEX60DD031152	APOH
459	AMEX60DD031262	SDK2
460	AMEX60DD031532	LOC115080461
461	AMEX60DD031723	DDX39A
462	AMEX60DD031758	LOC115082314-LRRC8C
463	AMEX60DD031780	LOC115080648-DSN1
464	AMEX60DD031854	ANGPTL6-ANGPTL2
465	AMEX60DD031910	DHPS
466	AMEX60DD031955	LOC115080749
467	AMEX60DD031989	ELOF1
468	AMEX60DD032010	KANK2
469	AMEX60DD032226	LOC108803380-ZNF624
470	AMEX60DD032260	LOC115094715-ZNF419
471	AMEX60DD032571	MPV17
472	AMEX60DD032591	CGREF1
473	AMEX60DD032595	EMILIN1
474	AMEX60DD032601	EMILIN1
475	AMEX60DD032602	EMILIN1
476	AMEX60DD032786	EXTL3
477	AMEX60DD032990	EVA1A
478	AMEX60DD033177	MYCN
479	AMEX60DD033242	NOL10
480	AMEX60DD033353	PXDN
481	AMEX60DD033480	BMP5
482	AMEX60DD033840	AXRNBP
483	AMEX60DD033849	FAXC
484	AMEX60DD033969	SRSF12
485	AMEX60DD034264	LOC104083361-MED23
486	AMEX60DD034294	SF3B5
487	AMEX60DD034339	UTRN
488	AMEX60DD034407	TCP1
489	AMEX60DD034447	GGPS1
490	AMEX60DD034502	FAM89A
491	AMEX60DD034527	DPY30
492	AMEX60DD034542	NUP133
493	AMEX60DD034554	PHF10
494	AMEX60DD034565	THBS2
495	AMEX60DD034694	PTPRK
496	AMEX60DD034951	NUP43
497	AMEX60DD035016	AMD1
498	AMEX60DD035018	RPF2
499	AMEX60DD035056	HNRNPLL
500	AMEX60DD035086	FBLN7
501	AMEX60DD035136	HDAC2
502	AMEX60DD035153	NT5DC1
503	AMEX60DD035160	CALHM4
504	AMEX60DD035209	LTBP1
505	AMEX60DD035566	IYD
506	AMEX60DD035571	MTHFD1L
507	AMEX60DD035815	FLRT3
508	AMEX60DD035830	SNRPB2
509	AMEX60DD035850	CNRIP1
510	AMEX60DD035904	MSH2
511	AMEX60DD035913	CALM2-CALM1
512	AMEX60DD036173	DISP1
513	AMEX60DD036249	CIAO2B
514	AMEX60DD036313	DR999_PMT07120-WDR43
515	AMEX60DD036493	MAD2L1BP
516	AMEX60DD036540	PTK7
517	AMEX60DD036582	L345_15541
518	AMEX60DD036774	LOC114592200-ZNF397
519	AMEX60DD036808	ZMYM3
520	AMEX60DD037034	AMER1
521	AMEX60DD037069	UPRT
522	AMEX60DD037136	KCNE5
523	AMEX60DD037152	VBP1
524	AMEX60DD037226	ZBTB33
525	AMEX60DD037256	LOC103168222-CRACDL
526	AMEX60DD037305	HMGB3
527	AMEX60DD037312	MAMLD1
528	AMEX60DD037472	MOSPD1
529	AMEX60DD037479	PHF6
530	AMEX60DD037561	TAF9B
531	AMEX60DD037596	LOC109300650
532	AMEX60DD037650	TSPAN6
533	AMEX60DD037761	TMEM35A-TRMT2B
534	AMEX60DD037770	TIMM8A
535	AMEX60DD038003	LSM5
536	AMEX60DD038107	GLI3
537	AMEX60DD038181	SNRPD1
538	AMEX60DD038277	CDYL
539	AMEX60DD038278	RPP40
540	AMEX60DD038338	TXNDC5
541	AMEX60DD038340	EOD39_8412-ECHS1
542	AMEX60DD038445	NRSN1
543	AMEX60DD038495	DEK
544	AMEX60DD038551	CDH6
545	AMEX60DD038745	NSUN2
546	AMEX60DD038786	ROPN1L
547	AMEX60DD038899	MYO10
548	AMEX60DD038920	LOC115084727
549	AMEX60DD038933	BAG1
550	AMEX60DD038971	FRRS1L
551	AMEX60DD038989	ADNP2
552	AMEX60DD039028	LOC102932517
553	AMEX60DD039130	LAMA1
554	AMEX60DD039411	SEH1L
555	AMEX60DD039422	TGIF1
556	AMEX60DD039431	EMILIN2
557	AMEX60DD039467	THOC1
558	AMEX60DD039559	SS18
559	AMEX60DD039561	TAF4B
560	AMEX60DD039563	KCTD1
561	AMEX60DD039620	RNF125
562	AMEX60DD039662	MCM4
563	AMEX60DD039797	ASPH
564	AMEX60DD039922	TMEM70
565	AMEX60DD040080	PIP4P2
566	AMEX60DD040111	RBM12B
567	AMEX60DD040117	FSBP
568	AMEX60DD040173	RIDA
569	AMEX60DD040204	POLR2K
570	AMEX60DD040215	ANKRD46
571	AMEX60DD040250	CTHRC1
572	AMEX60DD040289	ANGPT1
573	AMEX60DD040292	RSPO2
574	AMEX60DD040314	NUDCD1
575	AMEX60DD040316	ENY2
576	AMEX60DD040413	HAS2
577	AMEX60DD040554	ST3GAL1
578	AMEX60DD040735	EXOSC4
579	AMEX60DD040743	LOC108801327-FBN3
580	AMEX60DD040941	PRDM9
581	AMEX60DD041749	CFAP53
582	AMEX60DD041795	TCF4
583	AMEX60DD041826	ZNF532
584	AMEX60DD041872	RAI14
585	AMEX60DD041878	BRIX1
586	AMEX60DD042028	FGF10
587	AMEX60DD042105	GPX8
588	AMEX60DD042121	MTREX
589	AMEX60DD042249	NLN
590	AMEX60DD042314	LHFPL2
591	AMEX60DD042415	UTP15
592	AMEX60DD042454	LOC114892938-SMN1
593	AMEX60DD042476	DHFR
594	AMEX60DD042697	EFNA5
595	AMEX60DD042741	WDR36
596	AMEX60DD042862	SNCAIP
597	AMEX60DD042907	CADR_000004573-MARCHF3
598	AMEX60DD042908	MARCHF3
599	AMEX60DD042985	S1PR3
600	AMEX60DD042988	NXNL2
601	AMEX60DD043057	PTCH1
602	AMEX60DD043060	AOPEP
603	AMEX60DD043131	DR999_PMT00819-CBWD3
604	AMEX60DD043243	HNRNPK
605	AMEX60DD043318	PRUNE2
606	AMEX60DD043427	MTAP
607	AMEX60DD043453	PSIP1
608	AMEX60DD043626	LOC101931677-ZNF180
609	AMEX60DD043656	ERI1
610	AMEX60DD043777	ANP32B
611	AMEX60DD043821	NCBP1
612	AMEX60DD043845	DCAF10
613	AMEX60DD043894	ZNF326
614	AMEX60DD043902	METAP1
615	AMEX60DD043931	MELK
616	AMEX60DD044041	UNC5C
617	AMEX60DD044272	GSONMT00067160001-H2AZ1
618	AMEX60DD044502	LEF1
619	AMEX60DD044520	ETNPPL
620	AMEX60DD044542	SCOC
621	AMEX60DD044828	LOC115084798-WDR49
622	AMEX60DD044847	FAT4
623	AMEX60DD044859	SPRY1
624	AMEX60DD044870	AXRNBP
625	AMEX60DD044955	ELMOD2
626	AMEX60DD044962	SMARCA5
627	AMEX60DD044999	LSM6
628	AMEX60DD045141	PDGFC
629	AMEX60DD045228	TLL1
630	AMEX60DD045242	PALLD
631	AMEX60DD045256	LOC114603845-HPF1
632	AMEX60DD045265	AADAT
633	AMEX60DD045291	HMG-2-HMGB2
634	AMEX60DD045428	FAT1
635	AMEX60DD045665	WDR19
636	AMEX60DD045778	ADGRA3
637	AMEX60DD045809	MED28
638	AMEX60DD045863	ZNF518B
639	AMEX60DD045881	NSG1
640	AMEX60DD045966	CPZ
641	AMEX60DD046022	NAT8L
642	AMEX60DD046050	SLBP
643	AMEX60DD046078	CTBP1
644	AMEX60DD046106	PTCD3
645	AMEX60DD046306	LOC103105273-ZNF420
646	AMEX60DD046307	COX18
647	AMEX60DD046379	LOC115462128-KAZALD1
648	AMEX60DD046684	LOC115462128-KAZALD1
649	AMEX60DD046872	TTF2
650	AMEX60DD046873	IGSF3
651	AMEX60DD046924	TAF13
652	AMEX60DD046940	HGD
653	AMEX60DD047092	AQP3
654	AMEX60DD047278	DONSON
655	AMEX60DD047334	HUNK
656	AMEX60DD047489	ROBO1
657	AMEX60DD047580	CCDC80
658	AMEX60DD047623	CASK
659	AMEX60DD047663	TSPAN7
660	AMEX60DD047860	MAP4K4
661	AMEX60DD047987	LOC108792595-SEPTIN10
662	AMEX60DD047993	CCDC138
663	AMEX60DD048039	C4H2ORF49-C2ORF49
664	AMEX60DD048309	PROS1
665	AMEX60DD048317	EPHA3
666	AMEX60DD048398	LOC115092307-SLC51A
667	AMEX60DD048437	RIOX2
668	AMEX60DD048467	PRDX4
669	AMEX60DD048500	GPM6B
670	AMEX60DD048533	MXRA5
671	AMEX60DD048549	LOC113406022
672	AMEX60DD048618	DZIP1
673	AMEX60DD048637	PRRG1
674	AMEX60DD048713	SLITRK6
675	AMEX60DD048778	SPRY2
676	AMEX60DD048846	DIS3
677	AMEX60DD048850	DACH1
678	AMEX60DD049082	TSC22D1
679	AMEX60DD049137	CP-VSP-TPTE2
680	AMEX60DD049175	POSTN
681	AMEX60DD049182	EXOSC8
682	AMEX60DD049220	LOC115468575
683	AMEX60DD049221	RFC3
684	AMEX60DD049268	SLC7A1
685	AMEX60DD049332	SGCG
686	AMEX60DD049367	ZMYM2
687	AMEX60DD049416	POGLUT3
688	AMEX60DD049464	MSANTD4
689	AMEX60DD049470	PDGFD
690	AMEX60DD049481	LOC111151376-METTL16
691	AMEX60DD049523	CTNNA1
692	AMEX60DD049530	CCDC82
693	AMEX60DD049544	SESN3
694	AMEX60DD049694	TENM4
695	AMEX60DD049712	CLNS1A
696	AMEX60DD049773	ARHGEF17
697	AMEX60DD049867	SFRPX-SFRP2
698	AMEX60DD049875	LOC115468331-LOC100133315
699	AMEX60DD049952	LOC112546789
700	AMEX60DD050102	APBB1
701	AMEX60DD050279	DNM1
702	AMEX60DD050372	ABL1
703	AMEX60DD050397	PLPP7
704	AMEX60DD050496	ZBTB34
705	AMEX60DD050529	LLAP_11410-SCAI
706	AMEX60DD050555	LHX2
707	AMEX60DD050565	APEX1
708	AMEX60DD050707	PPP1R26
709	AMEX60DD050849	LOC114073290
710	AMEX60DD050915	PHPT1
711	AMEX60DD050938	DR999_PMT17066
712	AMEX60DD050970	ZMYND19
713	AMEX60DD051071	LOC109882366-ZIC1
714	AMEX60DD051074	POLE3
715	AMEX60DD051138	SRM
716	AMEX60DD051171	LZIC
717	AMEX60DD051177	TMEM201
718	AMEX60DD051405	TRIM69
719	AMEX60DD051496	HP1BP3
720	AMEX60DD051516	NOL9
721	AMEX60DD051543	NBL1
722	AMEX60DD051567	CAMTA1
723	AMEX60DD051608	P3H1
724	AMEX60DD051658	PPA1
725	AMEX60DD051687	P4HA1
726	AMEX60DD051695	DNAJC9
727	AMEX60DD051716	LOC110149520-P4HA1
728	AMEX60DD051832	NOLC1
729	AMEX60DD051883	LOC110469891-MACROH2A2
730	AMEX60DD051903	UNC5B
731	AMEX60DD051911	PCBD1
732	AMEX60DD052146	HSPG2
733	AMEX60DD052336	FBLIM1
734	AMEX60DD052376	CROCC
735	AMEX60DD052377	MFAP2
736	AMEX60DD052394	RCC2
737	AMEX60DD052450	LOC101877801-ANTXR1
738	AMEX60DD052529	ATAD1
739	AMEX60DD052558	RPP30
740	AMEX60DD052618	LOC115470114-FRA10AC1
741	AMEX60DD052644	LOC108387747-BTAF1
742	AMEX60DD052653	CCNJ
743	AMEX60DD052668	LOC115096210-VENTX
744	AMEX60DD052720	GLRX3
745	AMEX60DD052743	DOCK1
746	AMEX60DD052764	BCCIP
747	AMEX60DD052850	EXOSC1
748	AMEX60DD052936	LOC115459324-LZTS2
749	AMEX60DD053023	STN1
750	AMEX60DD053138	GPAM
751	AMEX60DD053205	GFRA1
752	AMEX60DD053807	ARHGEF12
753	AMEX60DD053877	PHLDB1
754	AMEX60DD053906	FXYD6
755	AMEX60DD054005	LOC101358319-SPA17
756	AMEX60DD054048	IFT20
757	AMEX60DD054052	ZNF879-ZNF354A
758	AMEX60DD054061	C1QBP
759	AMEX60DD054065	NUP88
760	AMEX60DD054101	SRSF1
761	AMEX60DD054170	RFC2
762	AMEX60DD054285	SUPT4H1
763	AMEX60DD054301	TPST1
764	AMEX60DD054405	TAF15
765	AMEX60DD054477	POLR2J
766	AMEX60DD054702	RPH3AL
767	AMEX60DD054707	TLCD3A
768	AMEX60DD054765	CENPV
769	AMEX60DD054852	RAB34
770	AMEX60DD054868	ALDOC
771	AMEX60DD054952	YWHAE
772	AMEX60DD054983	FZD7
773	AMEX60DD054989	NOP58
774	AMEX60DD055051	EEF1B2
775	AMEX60DD055164	COL5A2
776	AMEX60DD055165	COL3A1
777	AMEX60DD055176	WDR75
778	AMEX60DD055210	MYO1B
779	AMEX60DD055219	TMEFF2
780	AMEX60DD055270	COQ10B
781	AMEX60DD055272	LOC104867555
782	AMEX60DD055275	RFTN2
783	AMEX60DD055289	TRA2B
784	AMEX60DD055309	SPATS2L
785	AMEX60DD055420	FN1
786	AMEX60DD055590	RBM45
787	AMEX60DD055636	FASTKD1
788	AMEX60DD055642	SSB
789	AMEX60DD055769	LOC100936752
790	AMEX60DD055867	RND3
791	AMEX60DD055958	MCM6
792	AMEX60DD056013	DDX18
793	AMEX60DD056077	UMPS
794	AMEX60DD056110	IQCB1
795	AMEX60DD056115	NIFK
796	AMEX60DD056132	INHBB
797	AMEX60DD056142	TMEM177
798	AMEX60DD056198	TMEM169
799	AMEX60DD056269	LOC115093395-H2BC13
800	AMEX60DD056355	LOC108799640-TUBA1A
801	AMEX60DD056422	LOC115093345-GJC1
802	AMEX60DDU001000251	POLD1
803	AMEX60DDU001000921	SRSF6
804	AMEX60DDU001001261	SERPINH1
805	AMEX60DDU001002479	SNX7
806	AMEX60DDU001002902	CALU
807	AMEX60DDU001003602	NCAM1
808	AMEX60DDU001003799	DUS4L
809	AMEX60DDU001004066	POLB
810	AMEX60DDU001004733	UCK2
811	AMEX60DDU001004986	SUMO2
812	AMEX60DDU001005500	COLGALT1
813	AMEX60DDU001005611	SNRPG
814	AMEX60DDU001005884	LOC115086945-PRORSD1P
815	AMEX60DDU001006673	THG1L
816	AMEX60DDU001007359	LOC115078735-HNRNPC
817	AMEX60DDU001008044	ZSWIM9
818	AMEX60DDU001008537	PTTG1
819	AMEX60DDU001009497	NUDT5
820	AMEX60DDU001010394	RAP2A
821	AMEX60DDU001019190	SUGP2
822	AMEX60DDU001027801	FKBP7
