# Supplementary material for: Tig1 regulates proximo-distal identity during salamander limb regeneration
Source: Nat Commun. 2022 Mar 3;13:1141. doi: 10.1038/s41467-022-28755-1 (PMC8894484; doi:10.1038/s41467-022-28755-1)
Supplement: Supplementary file 16 — Source Data [file 41467_2022_28755_MOESM16_ESM.xlsx]

## Sheet: Figure 2a
Figure 2a
		Relative Tig1 expression
		LIMB SEGMENT
		UA	LA	H
		9.12	6	5.66
		8.7	7.5	4.2
		8.8	7.2	6.3
		10	7.9	6.2
		10.5	7.9	6.9
		10.8	9	7.27

## Sheet: Figure 2b
Figure 2b
	Relative Tig1 expression
	Limb	Limb + RA		Blastema	Blastema + RA
	1	2.22951		1	1.39535
	1	2.58086		1	2.06818
	1	2.93143		1	2.32381
	1	3.01119		1	1.93137
				1	2.02597
				1	1.57692

## Sheet: Figure 3c
Figure 3c
			Length (µm)						Average length
	Condition	sample	Hand (H)	Lower arm (LA)	Upper arm (UA)	Whole length (WL)			H	LA	UA	WL
	mCherry-BV	1R	4982.02	1739.05	7796.09	14517.2		mCherry-BV	5285.06	2166.75	7008.46	14460.3
		2R	4678.73	1930.07	6901.29	13510.1		TIG1wt-T2a-mCherry	4962.33	2059.8	6981.24	14003.4
		3R	4948.43	2153.8	7512.67	14614.9
		4R	5320.15	2409.24	7215.21	14944.6
		5L	5150.04	2118.19	7284.14	14552.4			STDEV
		6L	4976.65	2336.42	7211.48	14524.5			H	LA	UA	WL
		7L	5518.9	2412.65	7756.01	15687.6		mCherry-BV	311.505	241.683	498.722	487.238
		8L	5078.85	1854.32	7213.38	14146.5		TIG1wt-T2a-mCherry	466.233	251.243	561.757	553.597
		9L	5265.37	1729.89	7313.91	14309.2
		10R	5431.85	2316.31	6218.64	13966.8
		11R	5704.67	2425.71	6594.78	14725.2			Ttest
		12R	5751.7	2285.45	6515.26	14552.4			H	LA	UA	WL
		13R	5603.46	2335.97	6607.39	14546.8			0.000429181	0.0869357	0.725259	0.00144892
		14L	5514.03	2239.91	6415.08	14169
		15L	5351.11	2214.32	6571.64	14137.1			two-tailed, homoscedastic variance
	TIG1wt-T2a-mCherry	1L	4951.78	1740.68	7510.88	14203.3
		2L	4637.91	2003.86	6539.53	13181.3			n=
		3L	4367.23	2502.87	7756.61	14626.7		mCherry-BV	15
		4L	4896.99	2220.97	6922.48	14040.4		TIG1wt-T2a-mCherry	15
		5R	4549.09	1809.59	7206.03	13564.7
		6R	4238.74	2131.15	7896.8	14266.7
		7R	5109.08	2061.72	7348.83	14519.6
		8R	4663.37	1931.27	7403.91	13998.6
		9R	4807.68	1726.63	7422.5	13956.8
		10L	5424.66	2013.18	6359.44	13797.3
		11L	5477.57	2200.92	6726.47	14405
		12L	5815.43	2377.89	6514.6	14707.9
		13L	5692.02	2327.65	6554.53	14574.2
		14R	4943.37	2178.84	6054.5	13176.7
		15R	4859.99	1669.82	6501.42	13031.2

## Sheet: Figure 4b
Figure 4b
	# of samples containing cells in given segment or more proximally
		Limb segment
	Condition	Digits	Carpals	Lower arm	Upper arm		N=
	RFP	7	4	0	0		7
	TIG1wt	7	4	2	0		7
	PROD1	8	8	6	3		8
	TIG1P155A	9	9	9	7		13
	% of samples containing cells in given segment or more proximally
		Limb segment
	Condition	Digits	Carpals	Lower arm	Upper arm
	RFP	100	57	0	0
	TIG1wt	100	57	29	0
	PROD1	100	100	75	38
	TIG1P155A	100	100	100	80

## Sheet: Figure 5e
Figure 5e
		Engulfment region			ttest
	antibody	area (mm2)	%		0.00126218
	anti-RFP	0.399	34.3669		(homoscedastic, two-tailed distribution)
		0.088	10.5642
		0.117	11.3043		N=
		0.206	19.865		anti-RFP	5
		0.469	17.268		anti- TIG1	6
	average	0.2558	18.6737
	anti- TIG1	0.054	1.47581
		0.041	1.28688
		0	0
		0	0
		0.07	1.37795
		0	0
	average	0.0222	0.532967

## Sheet: Figure 6e
Figure 6e
Contig_ID	Gene symbol	Ctrl3d	Wt3d	log2FoldChange_1	pvalue_1	padj_1	Ctrl8d	Wt8d	log2FoldChange_2	pvalue_2	padj_2	Ctrl3d	Mut3d	log2FoldChange_3	pvalue_3	padj_3	Ctrl8d	Mut8d	log2FoldChange_4	pvalue_4	padj_4	Description
AMEXTC_0340000124813	Meis1a	0.7	21.4	3.77	0.001079	0.0057	7.5	63.7	2.68	0.013906	0.0972	0.7	6.9	2.44	0.0357049	0.080112	7.5	35.8	1.92	0.0787422	0.220359	homeodomain transcription factor Meis1a
AMEXTC_0340000025023	Meis2	3	1.8	-0.45	0.754479	0.9567	6.9	37.8	1.81	0.200143	0.5638	3	5.9	0.64	0.65201	0.757136	6.9	14.6	0.75	0.594985	1	PREDICTED: homeobox protein Meis2 isoform X1
AMEXTC_0340000027101	Rarres2	0	2.8	1.37	0.328813	1	0.3	0.8	0.37	0.793402	1	0	1	0.75	0.595491	1	0.3	0.9	0.35	0.805378	1	#N/A
AMEX60DD028208	Prod1	41.5	1154.9	4.56	4.48e-10	8e-09	0	110.5	7.45	1.77e-13	4e-12	41.5	1008.1	4.37	2.2266e-09	2.4371e-08	0	111.1	7.46	1.6516e-13	3.8715e-12	#N/A
AMEXTC_0340000031158	HoxA9	404.2	92.1	-2.05	0.001673	0.0048	222	65.8	-1.68	0.010227	0.0452	404.2	49.3	-2.9	8.6702e-06	4.6438e-05	222	78.2	-1.43	0.0278147	0.110313	HoxA9
AMEXTC_0340000070499	HoxA11	71.9	19.7	-1.69	0.092028	0.2118	21.5	3.3	-2.19	0.035627	0.1645	71.9	10.1	-2.51	0.0123494	0.029853	21.5	4.5	-1.88	0.0676131	0.264384	HoxA11
AMEXTC_0340000017616	HoxA13	2246	342.4	-2.61	3.52e-06	2e-05	2115	428.1	-2.22	7.78e-05	0.0005	2246	167.3	-3.62	1.4885e-10	1.7305e-09	2115	758.6	-1.43	0.0110296	0.0319916	HoxA13

## Sheet: Figure 6f
Figure 6f
Contig_ID	Gene symbol	Ctrl3d	Wt3d	log2FoldChange_1	pvalue_1	padj_1	Ctrl8d	Wt8d	log2FoldChange_2	pvalue_2	padj_2	Ctrl3d	Mut3d	log2FoldChange_3	pvalue_3	padj_3	Ctrl8d	Mut8d	log2FoldChange_4	pvalue_4	padj_4	Description
AMEXTC_0340000003174	Epha7	888.6	120.6	-2.45	0.0249534	0.0483821	1271.7	379.5	-1.51	0.16768	0.368682	888.6	37.9	-3.79	0.000524797	0.00185036	1271.7	419.2	-1.38	0.204641	0.346272	PREDICTED: ephrin type-A receptor 7 isoform X3
AMEXTC_0340000217070	Enpp2	3629.9	722.5	-2.19	0.00310057	0.0111645	3605.7	770.9	-2.09	0.0047166	0.0193508	3629.9	287.3	-3.43	3.63789e-06	2.03852e-05	3605.7	1130.7	-1.57	0.0335625	0.0766163	PREDICTED: ectonucleotide pyrophosphatase/phosphodiesterase family member 2 isoform X1
AMEXTC_0340000260598	Col3A1	57011.3	7617	-2.84	3.61411e-10	5.27626e-09	63125.6	17506	-1.81	6.41806e-05	0.000462385	57011.3	8192.9	-2.74	1.50673e-09	1.53915e-08	63125.6	14063.1	-2.12	2.87979e-06	2.08344e-05	Collagen alpha-1(II) chain, partial
AMEXTC_0340000186359	Fstl1	30117.5	4182.1	-2.78	4.30752e-09	5.50419e-08	54408.6	12024.5	-2.13	6.97495e-06	5.85897e-05	30117.5	2054.6	-3.78	1.41995e-15	2.80756e-14	54408.6	10819.3	-2.27	1.51835e-06	1.135e-05	PREDICTED: follistatin-related protein 1
AMEXTC_0340000218407	Igfbp1	30.3	2.5	-2.63	0.0630203	0.143616	3.1	21.7	2.09	0.137484	0.391592	30.3	0	-4.6	0.00141646	0.00477874	3.1	0.8	-1.03	0.472782	0.895147	PREDICTED: insulin-like growth factor-binding protein 1
AMEXTC_0340000006127	Bnc2	13.6	0	-3.76	0.00567815	0.0196155	29	2.6	-2.68	0.0384565	0.161728	13.6	1.6	-2.39	0.0669427	0.134879	29	9	-1.4	0.270323	0.625694	zinc finger protein basonuclin-2, partial
AMEXTC_0340000186261	Bmp7	202.3	23.3	-2.87	0.000151541	0.000741647	267.7	74.7	-1.73	0.0197816	0.0636783	202.3	21.9	-3	6.64267e-05	0.000295891	267.7	34.3	-2.79	0.000185792	0.00143918	PREDICTED: bone morphogenetic protein 7
AMEXTC_0340000170772	Bmp2	233.4	41.6	-2.33	0.00164983	0.00705481	271	95	-1.43	0.0508338	0.141855	233.4	45.2	-2.24	0.00237886	0.00701752	271	73.7	-1.77	0.0158749	0.0730992	bone morphogenetic protein 2
AMEXTC_0340000051294	Bcl11a.L	287.2	543.7	0.91	0.00946267	0.0213363	1419.4	829.1	-0.77	0.026914	0.0998322	287.2	504.2	0.8	0.0215798	0.0478033	1419.4	856.2	-0.72	0.03771	0.0809557	B-cell CLL/lymphoma 11A L homeolog
AMEXTC_0340000044071	Fbn1	44.5	38.4	-0.16	0.901737	0.925681	654.1	496.5	-0.33	0.800549	0.88642	44.5	25.6	-0.55	0.669934	0.728812	654.1	271.9	-1.03	0.425296	0.692894	PREDICTED: fibrillin-1 isoform X1
AMEXTC_0340000055121	Aff3	33.4	19.5	-0.7	0.4121	0.570372	45.9	34.4	-0.42	0.620627	1	33.4	11.4	-1.38	0.106436	0.18116	45.9	16.3	-1.38	0.105371	0.270386	PREDICTED: AF4/FMR2 family member 3 isoform X8

## Sheet: Figure 6g
Figure 6g
Contig_ID	Gene symbol	Ctrl3d	Wt3d	log2FoldChange_1	pvalue_1	padj_1	Ctrl8d	Wt8d	log2FoldChange_2	pvalue_2	padj_2	Ctrl3d	Mut3d	log2FoldChange_3	pvalue_3	padj_3	Ctrl8d	Mut8d	log2FoldChange_4	pvalue_4	padj_4	Description
AMEXTC_0340000061285	Shh	780.3	39.5	-3.46	0.012025	0.0276	40.5	0.3	-3.52	0.011654	0.05	780.3	40.9	-3.42	0.0128061	0.0312515	40.5	0	-3.8	0.00657543	0.0311613	sonic hedgehog
AMEXTC_0340000051569	Fgf10	550.6	75.5	-2.74	4.81e-06	3e-05	376.7	89.4	-1.98	0.000883	0.0059	550.6	44.4	-3.5	5.2862e-09	4.9457e-08	376.7	61.5	-2.51	2.6287e-05	0.00038209	fibroblast growth factor 10
AMEXTC_0340000012549	Fgf8	234	42.2	-2.21	0.01804	0.0438	17.6	15.9	-0.12	0.902941	0.8823	234	28.5	-2.76	0.00312635	0.00912987	17.6	12.9	-0.38	0.69288	1	fibroblast growth factor 8
AMEXTC_0340000019446	Lhx9a	410.7	109	-1.59	0.166126	0.2231	540.6	149.3	-1.56	0.173713	0.356	410.7	32.7	-2.98	0.00951669	0.0239324	540.6	247.2	-0.96	0.404316	0.84103	LIM/homeobox protein Lhx9 isoform a
AMEXTC_0340000241234	Lmo1	357.4	61.7	-2.29	0.010799	0.0349	121	15.9	-2.61	0.004269	0.0188	357.4	31.2	-3.2	0.00037617	0.0013754	121	25.7	-2.04	0.024143	0.101083	PREDICTED: rhombotin-1 isoform X3; aka LIM Domain Only 1
AMEXTC_0340000293285	Spry1	722.1	125.3	-2.43	1.57e-06	9e-06	560.6	180.9	-1.58	0.001761	0.0079	722.1	75.2	-3.17	4.2701e-10	4.6849e-09	560.6	212.8	-1.37	0.00664615	0.0181619	PREDICTED: protein sprouty homolog 1
AMEX60DD050555	Lhx2	833.3	119	-2.61	0.001455	0.0061	1038.4	171.7	-2.43	0.003035	0.0162	833.3	42.3	-3.99	1.2409e-06	1.0272e-05	1038.4	240.7	-1.97	0.0159749	0.0696058	chr8p

## Sheet: Figure 6h
Figure 6h
Contig_ID	Gene symbol	Ctrl3d	Wt3d	log2FoldChange_1	pvalue_1	padj_1	Ctrl8d	Wt8d	log2FoldChange_2	pvalue_2	padj_2	Ctrl3d	Mut3d	log2FoldChange_3	pvalue_3	padj_3	Ctrl8d	Mut8d	log2FoldChange_4	pvalue_4	padj_4	Description
AMEXTC_0340000032782	Tnc	6443.2	1264.8	-2.27	2.65e-05	0.000169	24446	8528.5	-1.47	0.006439	0.024816	6443.2	723.5	-3.05	1.72e-08	1.43e-07	24446	7960.4	-1.57	0.003697	0.012754	PREDICTED: tenascin isoform X1
AMEXTC_0340000014615	Fn1	3303	456.8	-2.74	4.77e-06	3.59e-05	1724.3	571.7	-1.53	0.010771	0.039026	3303	1384.1	-1.21	0.043831	0.0875	1724.3	448.6	-1.87	0.001845	0.008342	fibronectin isoform X1
AMEXTC_0340000260598	Col3A1	57011.3	7617	-2.84	3.61e-10	5.28e-09	63125.6	17506	-1.81	6.42e-05	0.000462	57011.3	8192.9	-2.74	1.51e-09	1.54e-08	63125.6	14063.1	-2.12	2.88e-06	2.08e-05	Collagen alpha-1(II) chain, partial
AMEXTC_0340000010712	Lsu.2	377.2	35.2	-3.23	1.08e-05	5.04e-05	1016.2	460.8	-1.08	0.134998	0.24	377.2	17.8	-4.13	2.27e-08	1.89e-07	1016.2	432.4	-1.17	0.105005	0.159	collagen IV a1 chain, partial
AMEXTC_0340000038979	Col8A1	84.5	1.4	-5.17	6.19e-08	5.06e-07	503.9	379.7	-0.38	0.6339	1	84.5	6.4	-3.32	8.06e-05	0.000352	503.9	103.9	-2.12	0.008505	0.054695	PREDICTED: collagen alpha-1(VIII) chain, partial
AMEXTC_0340000064268	Mmp18	1725.6	202.5	-2.69	0.01674	0.032514	18.4	79.9	1.71	0.129533	0.229975	1725.6	257.2	-2.39	0.033108	0.069059	18.4	13.3	-0.34	0.764393	0.631668	collagenase.1
AMEXTC_0340000226648	Hzal3	15.5	118.1	2.76	0.000134	0.000665	13.2	79.2	2.45	0.000767	0.00437	15.5	234.7	3.7	2.83e-07	1.96e-06	13.2	97.1	2.73	0.000175	0.001365	PREDICTED: hyaluronidase-3
AMEXTC_0340000277561	Sdc2	2642.7	1607.6	-0.7	0.091502	0.161791	3467.3	1665	-1.04	0.012646	0.064613	2642.7	1685	-0.64	0.126144	0.22142	3467.3	1415.3	-1.27	0.002344	0.013301	syndecan-2 precursor
AMEXTC_0340000033450	Sdc3	998.4	7727.6	2.93	4.75e-27	2.58e-25	1816.2	6043.1	1.72	2.4e-10	5.68e-09	998.4	6388.8	2.66	1.51e-22	7.95e-21	1816.2	5339.2	1.54	1.34e-08	1.88e-07	PREDICTED: syndecan-3
AMEXTC_0340000250470	Cdh1.S	8.9	59.7	1.54	0.285629	0.408057	28.6	609.6	3.1	0.031888	0.100047	8.9	3.1	-0.56	0.698508	0.782332	28.6	522.5	2.93	0.042841	0.096769	cadherin
AMEXTC_0340000039279	N-Cadherin	388.7	63.4	-2.42	0.001519	0.005327	1008	320.7	-1.55	0.040313	0.088334	388.7	9.5	-4.88	4.62e-10	5.26e-09	1008	369.5	-1.36	0.071818	0.204698	N-Cadherin
AMEXTC_0340000049156	Mmp13	0	194.2	8.02	1.6e-11	2.59e-10	0	118.6	7.33	7.91e-10	1.22e-08	0	172.1	7.86	3.91e-11	4.93e-10	0	3.7	2.99	0.014672	0.067197	matrix metallopeptidase 13 (collagenase 3) precursor

## Sheet: Figure 7
Figure 7
	Parameter 1: Days after electro-poration	Parameter 2: Over-expression construct	Replicates. Note: In R1-R3, control sample is obtained by pooling together non-transformed cells from the wtTig1 and mutTig1 electroporated animals. In R4-R9, control samples are obtained from wtTig1 and mutTig1 electroporated animals separately.
Meis1/Rpl4			R1	R2	R3	R4a	R4b	R5a	R5b	R6a	R6b	mean	stDev	mean of normalised values	stDev of normalised values
	3 dpe	ctr	0.0485873	0.0472215	0.773024			2.95772	0.953411	0	0	0.682853	1.07976	1	1.58125
	3 dpe	wt Tig1	2.2833	4.71017	0.333635			0		0		1.46542	2.04775	2.14603	2.99882
	3 dpe	mut Tig1	0.34031	1.62515	1.46827				2.12474		0	1.11169	0.901102	1.62801	1.31961
	8 dpe	ctr	0.528515	1.56264	0.476056	0.2081	0	7.94477	1.99257	1.5131	0.529052	1.63942	2.46122	2.40084	3.60432
	8 dpe	wt Tig1	23.2857	2.49376	0.213055	2.21333		3.66543		2.4727		5.724	8.67586	8.38249	12.7053
	8 dpe	mut Tig1	13.1408	0.169952	0.334291		6.87565		2.49692		0	3.83627	5.25412	5.61801	7.69437
Hoxa11/Rpl4			R1	R2	R3	R4a	R4b	R5a	R5b	R6a	R6b	mean	stDev	mean of normalised values	stDev of normalised values
	3 dpe	ctr	1.52144	1.8031	2.34273			0	3.03745	2.50641	3.72691	2.13401	1.19545	1	0.560188
	3 dpe	wt Tig1	1.62913	0.446462	0			0		0.00577587		0.416273	0.704806	0.195067	0.330274
	3 dpe	mut Tig1	0.0601404	0.755471	0.0708004				0.471244		0	0.271531	0.328934	0.12724	0.154139
	8 dpe	ctr	0.714992	0.41989	0.6737	1.19497	1.24404	0.294987	0.740184	1.00566	1.76579	0.894912	0.457359	0.419358	0.214319
	8 dpe	wt Tig1	0.262873	0.336001	0.310573	0.409121		0.106389		0.0934911		0.253074	0.12776	0.118591	0.0598685
	8 dpe	mut Tig1	0	0.56006	0.0913016		0.391734		0.355116		0.207264	0.267579	0.207332	0.125388	0.0971562
Hoxa13/Rpl4			R1	R2	R3	R4a	R4b	R5a	R5b	R6a	R6b	mean	stDev	mean of normalised values	stDev of normalised values
	3 dpe	ctr	1.66561	1.5937	1.80997			0.635735	1.08279	1.18274	1.55563	1.36088	0.41263	1	0.303208
	3 dpe	wt Tig1	0.986089	0.0787924	0.0669129			0.100807		0		0.24652	0.415138	0.181147	0.305051
	3 dpe	mut Tig1	0.0752231	0.112176	0.0210108				0.162023		0.00162916	0.0744125	0.0656726	0.0546796	0.0482574
	8 dpe	ctr	1.8178	0.529749	1.30976	1.42264	1.17438	0.622076	0.885648	1.25533	1.4239	1.16014	0.413051	0.852493	0.303517
	8 dpe	wt Tig1	0.241344	0.243143	0.0727652	0.24239		0.159756		0.148218		0.184603	0.0699067	0.135649	0.0513687
	8 dpe	mut Tig1	0.482068	0.887336	0.320594		0.303634		0.260956		0.437193	0.44863	0.230803	0.329661	0.169598
Enpp2/Rpl4			R1	R2	R3	R4a	R4b	R5a	R5b	R6a	R6b	mean	stDev	mean of normalised values	stDev of normalised values
	3 dpe	ctr	0.810526	1.38432	1.78113			0.274158	0.500953	1.69227	1.71838	1.16596	0.628778	1	0.539278
	3 dpe	wt Tig1	0.333641	0.690909	0.0930114			0.0748389		0.000480006		0.238576	0.282104	0.204617	0.24195
	3 dpe	mut Tig1	0.0834091	0.313406	0				0.0731571		0	0.0939944	0.1288	0.0806152	0.110466
	8 dpe	ctr	1.30822	0.828405	1.43164	1.48216	0.973518	0.582035	1.33924	2.07863	2.06105	1.34277	0.508132	1.15164	0.435805
	8 dpe	wt Tig1	0.193118	0.354152	0.604772	0.282824		0.270963		0.431994		0.356304	0.146138	0.305587	0.125337
	8 dpe	mut Tig1	0.251663	0.593475	0.454464		0.256607		0.30266		0.623659	0.413755	0.168123	0.354861	0.144193
Epha7/Rpl4			R1	R2	R3	R4a	R4b	R5a	R5b	R6a	R6b	mean	stDev	mean of normalised values	stDev of normalised values
	3 dpe	ctr	0.540216	1.1375	1.40806			0	1.08837	1.25815	1.29508	0.961054	0.507892	1	0.528474
	3 dpe	wt Tig1	0.41547	0	0			0		0		0.0830939	0.185804	0.0864613	0.193333
	3 dpe	mut Tig1	0	0.317972	0.00541104				0.198438		0	0.104364	0.146674	0.108593	0.152618
	8 dpe	ctr	2.3019	0.553976	0.924692	2.96464	1.14125	1.18769	1.32446	2.22075	1.81717	1.60406	0.774099	1.66906	0.805469
	8 dpe	wt Tig1	0.230973	0.312982	0.000805708	0.394685		0.301818		0		0.206877	0.168159	0.215261	0.174974
	8 dpe	mut Tig1	0.337537	0.973777	0.218321		0.238771		0.885		0.289181	0.490431	0.343675	0.510306	0.357602
Lhx2/Rpl4			R1	R2	R3	R4a	R4b	R5a	R5b	R6a	R6b	mean	stDev	mean of normalised values	stDev of normalised values
	3 dpe	ctr	0.956211	1.86173	1.32107			1.16564	1.01117	1.3841	2.24671	1.42095	0.471977	1	0.332157
	3 dpe	wt Tig1	1.49815	0.0850553	0			0		0.00210015		0.317062	0.661261	0.223134	0.465366
	3 dpe	mut Tig1	0.0135155	0	0				0		0	0.0027031	0.00604432	0.00190232	0.00425372
	8 dpe	ctr	1.75932	0.217627	0.447882	3.0677	1.69915	0.61281	1.33805	1.13066	2.26838	1.39351	0.918839	0.98069	0.646638
	8 dpe	wt Tig1	0.421863	0.254375	0	0.485339		0		0		0.193596	0.225101	0.136244	0.158416
	8 dpe	mut Tig1	0	0.175461	0.16176		0.0592724		0.0138698		0.718599	0.18816	0.270043	0.132419	0.190044
Prod1/Rpl4			R1	R2	R3	R4a	R4b	R5a	R5b	R6a	R6b	mean	stDev	mean of normalised values	stDev of normalised values
	3 dpe	ctr	0.123008	0.0102193	0.157855			0	0.379932	2.7881	0.195845	0.522137	1.0073	1	1.92919
	3 dpe	wt Tig1	8.07241	0.955303	3.34767			4.81974		22.4597		7.93096	8.5213	15.1894	16.32
	3 dpe	mut Tig1	2.39338	3.33407	1.88454				13.5972		13.2986	6.90155	5.99947	13.2179	11.4902
	8 dpe	ctr	0.000985045	0.0036425	0.0170332	0	0	0	0	0	0	0.00240675	0.00561511	0.00460942	0.0107541
	8 dpe	wt Tig1	0.261631	0.421135	0.157616	1.59936		4.3807		1.69986		1.42005	1.60059	2.71969	3.06545
	8 dpe	mut Tig1	0.14602	0.385459	0.38367		2.43898		2.57862		1.73744	1.27836	1.1071	2.44833	2.12033
Tig1CDS/Rpl4			R1	R2	R3	R4a	R4b	R5a	R5b	R6a	R6b	mean	stDev	mean of normalised values	stDev of normalised values
	3 dpe	ctr	0.0325714	0.00548384	0.0225719			0.040436	0.0190071	0.111744	0.128813	0.0515182	0.0484724	1	0.940881
	3 dpe	wt Tig1	7.51519	0.552672	0.394339			0.680793		1.61195		2.15099	3.03591	41.752	58.929
	3 dpe	mut Tig1	0.176603	1.73937	0.777296				5.14594		0.00785799	1.56941	2.11106	30.4633	40.977
	8 dpe	ctr	0.0317263	0.0073545	0.00932735	0.173065	0.0935708	0.183412	0.113598	0.0741333	0.239985	0.102908	0.082293	1.99751	1.59736
	8 dpe	wt Tig1	0.165313	1.44175	0.669744	1.8424		3.98753		3.373		1.91329	1.50083	37.1382	29.132
	8 dpe	mut Tig1	0.149826	0.872032	1.30743		2.30786		2.99686		9.75309	2.89785	3.5082	56.2491	68.0963
Tig1UTR/Rpl4			R1	R2	R3	R4a	R4b	R5a	R5b	R6a	R6b	mean	stDev	mean of normalised values	stDev of normalised values
	3 dpe	ctr	0	0.0737917	0.0544078			0	0.0816051	0	0.751492	0.137328	0.273189	1	1.98931
	3 dpe	wt Tig1	4.32708	0	2.20899			1.77987		0.0355711		1.6703	1.79045	12.1628	13.0378
	3 dpe	mut Tig1	4.41498	1.52686	2.41087				3.06384		0	2.28331	1.65494	16.6267	12.051
	8 dpe	ctr	0.0229997	0	0.0811047	0.158652	0.135787	0	0.242708	0.478958	0	0.124468	0.157953	0.906353	1.15019
	8 dpe	wt Tig1	1.34422	1.59841	1.19371	3.96612		5.69816		4.95072		3.12523	1.99466	22.7574	14.5248
	8 dpe	mut Tig1	3.75072	3.48306	1.77875		2.72134		6.4262		8.744	4.48401	2.60325	32.6518	18.9565

[truncated: 11 more sheets: Suppplementary Figure 2, Supplementary figure 4b, Supplementary figure 4a, Supplementary Figure 6c, Supplementary figure 8, Supplementary Figure 16b, Supplementary figure 17a , Supplementary figure 17b, Supplementary figure 18c, Supplementary figure 18d, Supplementary Figure 22]
